# Supplementary material for: Robust enzyme discovery and engineering with deep learning using CataPro
Source: Nat Commun. 2025 Mar 20;16:2736. doi: 10.1038/s41467-025-58038-4 (PMC11923063; doi:10.1038/s41467-025-58038-4)
Supplement: Supplementary file 3 — Supplementary Data 1 [file 41467_2025_58038_MOESM3_ESM.xlsx]

## Sheet: Sheet1
Name	UniProt ID	Sequence
CSO2	D5VGA0	MTARFPNTREFTGALYRPSRFEGEVFDLEVDGQLPTDIDGTFFSVAPDAAFPPMREDDIFFNGDGAVSAFRFGGGHVDFQRRYVRTQRLEAQRAARRSLHGVYRNPSTNDPSVLGLNNSTANTNVLEHAGVLLAMKEDSLPYALDPLTLETKGLWNFGGQLTDAPFTAHPKIDPLTGDMIAFGYEARGDGSRDIVYYEFDEHGAKTREIWVQAPVSAMVHDFAVTERFVVFPIIPLSVDVERLRQGGRHFQWQPDLPQYFGVMRRDGDGGDLHWFTAPNGFQGHTLNAFDDGEKVYADMTSTNGNVFYFFPPADGFVPSPETLVSQLVRWTFDLSVKGGRLDMSPLTPFPAEFPRIDDRVALRPHRHGWMMAMDPTKPYAEDRVGPRPFQFFNQLAHLN…
SsCSO	A0A243P926	MPNYPQTIHFVGLNTPVGIEWSARNLDVIGTIPAEIDGAFFRAVPDPAHPPMFDDDIVLSGDGMVAKFAIHDGKVDYAIRYVETERYRLEKDARRALFGQYRNPFTDDASVAGRDRTVANTTPVWHGGRLLMTKEDGLGYQVDPDTLETLGRFDYYGALKSQTFTAHPRVDPETGEMFFFGYEADGLCSTKISYAIADRDGKLISEQWFDQPYCSTIHDFAITEHYAIFPIFPTTADLDRLKAGGAHWAHQQDLESWVGIMPRYGKVEEMRWFKGRNGVSAFHLVNAYEEDGFVHLDLCLSDTNAFGFMREAGGIQRDQRDIQGGLTRWTFDLSKEGDMFEERLVGPPGDMPRLRDADQGRPYRAAWYLSMNPQGGPPLPGGPVGVAFNALLRIEPGNG…
PgCSO	A0A7Y7XHR1	MSSKNASIGLQFPEQLLYRGYSAPARIEADVHDLEVIGTLPVELNGTYFRNSADPTYPALLGTDIFLNGDGMVHSIRFENGHADLKTRYVRTEKFELERKARRALFGAYRNPFTDSPEVAGKENNTANTSVMWHHGKLYALKESGRPYELDPLTLETLGERDFNGALKSKTFTAHPKYDPLTGECIAFGYNTEGVASDKIEIYTITAEGELTRTERFKAPYCSMVHDVLVSRNFIAFVICPMVCDWERVKRGEPYWHWDSKKLTHVAVIPREQGVSGIRWFTCPHVAMQTHSFNAWEESTDQGLRLHLDHFVTASGWLSQFPDIHDAQAVEKPPFGERWSFDLDQPDDRFEVRRLINHIGEMPAVDRRFAMSRTRHFWFGTNNPSLGPMLEWGPKGPPF…
TkCSO	A0A6P2BUF4	MTVRFPDEPGFQGRFAPVRLEGEIRGVEVTQGEIPASLSGTFYRGGADPAWPPFVERDFYFNADGMVAMFRFANGYCDFRSRYVRTPRFVAERAARRSLFGAYRNPFTDDPSVAGLSRGLANTNVYWHGGRLLASKEDSAPVQIDPDTLDTVGEFTWEGDLSSQTATAHPKIDPRDGSLVFFGYMAKGEATRDIAYYEADAAGRIVHEAWFEAPYSSMVHDWAVTENFVIFPIIPLTASLERLAAGGPLYVWDGSEDVYLGVVPRRGNSVRWYRGSNRFASHIMNAYDDGRHIHIDTPVGEKSAFPWFPDIAGAPFDPEKASAQLTRWTIDTAAPEDLGDGATAFEQRRLTGCSGEFPRTDDRWATRGYRFGVINLTDVPGERPDDGLPGFRWLGQIDP…
PpCSO	A5HV13	MATFDRNDPQLAGTMFPTRIEANVFDLEIEGEIPRAINGSFFRNTPEPQVTTQPFHTFIDGDGLASAFHFEDGQVDFVSRWVCTPRFEAERSARKSLFGMYRNPFTDDPSVEGIDRTVANTSIITHHGKVLAAKEDGLPYELDPQTLETRGRYDYKGQVTSHTHTAHPKFDPQTGEMLLFGSAAKGERTLDMAYYIVDRYGKVTHETWFKQPYGAFMHDFAVTRNWSIFPIMPATNSLERLKAKQPIYMWEPERGSYIGVLPRRGQGKDIRWFRAPALWVFHVVNAWEEGNRILIDLMESEILPFPFPNSQNLPFDPSKAVPRLTRWEIDLNSGNDEMKRTQLHEYFAEMPIMDFRFALQDHRYAYMGVDDPRRPLAHQQAEKIFAYNSLGVWDNHRKD…
MgpCSO	B7RT85	MAQAMPVDNQFLNFPWGPIQMECEAQDLVIEGEVPADLNGTLYRAGPNQRFRPRGEYHLFAGDGMVHAFHIGNGQVDYVNRWVRTAKFNIEDMEGRAVINAMNPFDCDPDYAEFTLADKEGLANTAAVWHGGRLLVMEEGHRPYEIDPITLDSIGSWTFRGKLHTAMTAHPKIDEKTGEMVFFAYMATGPFSEDVMVHKVNAEGLLTQSIHIPTPYSAMVHDFVITENYIVVPIFPITGSLERAMEGGPPFAWEPSKGVHIAVLPRDAENADNIRWLEMDICFAFHFMNAFDQDGVISVDAAQFTQAPLFPTAEGEATGETRSQLCRWTIDMNNPEARVESTALDTFELEFPQIDMRYAGQAYRHGWYTTTDGTIKSSLEVNENLYNTIGYWDHESNTT…
