# Supplementary material for: Robust enzyme discovery and engineering with deep learning using CataPro
Source: Nat Commun. 2025 Mar 20;16:2736. doi: 10.1038/s41467-025-58038-4 (PMC11923063; doi:10.1038/s41467-025-58038-4)
Supplement: Supplementary file 7 — Source Data [file 41467_2025_58038_MOESM7_ESM.zip]

Archive with 25 entries (23 files):
- Source Data/
- Source Data/Fig2.xlsx
- Source Data/Fig3.xlsx
- Source Data/Fig4.xlsx
- Source Data/Fig5.xlsx
- Source Data/Fig6.xlsx
- Source Data/Fig7.xlsx
- Source Data/Figs10.xlsx
- Source Data/Figs11.xlsx
- Source Data/Figs12.xlsx
- Source Data/Figs13.xlsx
- Source Data/Figs3.xlsx
- Source Data/Figs4.xlsx
- Source Data/Figs5.xlsx
- Source Data/Figs6.xlsx
- Source Data/Figs7.xlsx
- Source Data/Figs8.xlsx
- Source Data/Figs9.xlsx
- Source Data/SDS-PAGE_images/
- Source Data/SDS-PAGE_images/CSO2.jpg
- Source Data/SDS-PAGE_images/MgpCSO.jpg
- Source Data/SDS-PAGE_images/PgCSO.jpg
- Source Data/SDS-PAGE_images/PpCSO.jpg
- Source Data/SDS-PAGE_images/SsCSO.jpg
- Source Data/SDS-PAGE_images/TkCSO.jpg
