# Supplementary material for: Robust enzyme discovery and engineering with deep learning using CataPro
Source: Nat Commun. 2025 Mar 20;16:2736. doi: 10.1038/s41467-025-58038-4 (PMC11923063; doi:10.1038/s41467-025-58038-4)
Supplement: Supplementary file 7 — Source Data [file 41467_2025_58038_MOESM7_ESM.zip › Source Data/Fig2.xlsx]

## Sheet: fig.2a
	PCC
CataPro+SaProt	0.493
CataPro	0.497
ProtT5-SaProt_MolT5	0.49
ProtT5_MolT5	0.491
ProtT5_MACC	0.486
ProtT5_Mole-BERT	0.483
ProtT5_Morgan	0.465
ProtT5-RDKitFP	0.421
ESM2_MolT5-MACC	0.464
ESM2_MolT5	0.455
ESM2_MACC	0.463
ESM2_Morgan	0.446
ESM2_RDKitFP	0.435
UniKP	0.448
DLKcat	0.368

## Sheet: fig.2b
	SCC
CataPro+SaProt	0.489
CataPro	0.495
ProtT5-SaProt_MolT5	0.489
ProtT5_MolT5	0.484
ProtT5_MACC	0.482
ProtT5_Mole-BERT	0.481
ProtT5_Morgan	0.462
ProtT5-RDKitFP	0.415
ESM2_MolT5-MACC	0.459
ESM2_MolT5	0.445
ESM2_MACC	0.453
ESM2_Morgan	0.436
ESM2_RDKitFP	0.424
UniKP	0.449
DLKcat	0.349

## Sheet: fig.2c
	RMSE
CataPro+SaProt	1.317
CataPro	1.329
ProtT5-SaProt_MolT5	1.323
ProtT5_MolT5	1.338
ProtT5_MACC	1.338
ProtT5_Mole-BERT	1.341
ProtT5_Morgan	1.364
ProtT5-RDKitFP	1.389
ESM2_MolT5-MACC	1.357
ESM2_MolT5	1.361
ESM2_MACC	1.356
ESM2_Morgan	1.37
ESM2_RDKitFP	1.38
UniKP	1.382
DLKcat	1.426

## Sheet: fig.2d
	PCC
CataPro+SaProt	0.631
CataPro	0.633
ProtT5-SaProt_MolT5	0.626
ProtT5_MolT5	0.629
ProtT5_MACC	0.621
ProtT5_Mole-BERT	0.617
ProtT5_Morgan	0.621
ProtT5-RDKitFP	0.604
ESM2_MolT5-MACC	0.627
ESM2_MolT5	0.62
ESM2_MACC	0.625
ESM2_Morgan	0.617
ESM2_RDKitFP	0.609
UniKP	0.599
DLKcat	0.578

## Sheet: fig.2e
	SCC
CataPro+SaProt	0.625
CataPro	0.629
ProtT5-SaProt_MolT5	0.62
ProtT5_MolT5	0.625
ProtT5_MACC	0.616
ProtT5_Mole-BERT	0.611
ProtT5_Morgan	0.62
ProtT5-RDKitFP	0.602
ESM2_MolT5-MACC	0.623
ESM2_MolT5	0.616
ESM2_MACC	0.622
ESM2_Morgan	0.616
ESM2_RDKitFP	0.607
UniKP	0.594
DLKcat	0.578

## Sheet: fig.2f
	RMSE
CataPro+SaProt	0.999
CataPro	0.998
ProtT5-SaProt_MolT5	1.004
ProtT5_MolT5	1.001
ProtT5_MACC	1.011
ProtT5_Mole-BERT	1.014
ProtT5_Morgan	1.015
ProtT5-RDKitFP	1.029
ESM2_MolT5-MACC	1.004
ESM2_MolT5	1.011
ESM2_MACC	1.007
ESM2_Morgan	1.017
ESM2_RDKitFP	1.025
UniKP	1.039
DLKcat	1.052

## Sheet: fig.2h
	kcat			Km
	PCC	SCC	RMSE	PCC	SCC	RMSE
CataPro (bias)	0.824	0.811	0.867	0.814	0.808	0.748
UniKP (bias)	0.82	0.805	0.88	0.796	0.788	0.788
CataPro (unbias)	0.475	0.467	1.354	0.638	0.634	0.994
UniKP (unbias)	0.448	0.449	1.382	0.599	0.594	1.039
