# Supplementary material for: Robust enzyme discovery and engineering with deep learning using CataPro
Source: Nat Commun. 2025 Mar 20;16:2736. doi: 10.1038/s41467-025-58038-4 (PMC11923063; doi:10.1038/s41467-025-58038-4)
Supplement: Supplementary file 7 — Source Data [file 41467_2025_58038_MOESM7_ESM.zip › Source Data/Fig3.xlsx]

## Sheet: fig.3a
	kcat	Km
id_1767	240	3e-08
id_1768	680	2e-08
id_1769	680	8.9e-09
id_11037	10.5	0.00055
id_11038	5.4	0.0002
id_11039	14.8	0.0002
id_11040	14.3	0.00022
id_11041	19.1	3e-08
id_11042	7.5	0.00035
id_11043	13.9	0.00047
id_11044	14.8	0.00093
id_23584	0.313333	0.0013
id_23589	8.166667e-05	3.9e-05
id_23592	3e-05	8e-05
id_23703	8.2	0.0012
id_23707	8.5	0.00035
id_23711	2.35	0.064
id_23715	4.02	0.175
id_23719	4.02	0.0159
id_15809	0.0018	0.0011
id_15810	0.008	0.0011
id_21666	490	0.0011
id_21667	490	5.3e-05
id_1766	0.345	0.00239
id_23570	340	2.8e-06
id_12084	2.77	9.1e-06
id_12085	2.78	5.27e-05
id_3750	1.78	1.552e-05
id_1628	13.7	3e-06
id_1629	15.6	1.8e-05
id_1630	6	9.6e-07
id_1631	13.4	2.1e-06
id_1632	4	6.2e-07
id_1633	10.8	1.64e-06
id_1634	2.5	4.8e-06
id_1635	6.1	1.72e-06
id_1636	4.1	7.3e-07
id_1637	7.3	8.6e-07
id_1638	7.2	2.06e-06
id_1639	6	1.36e-06
id_17485	4	3e-06
id_17486	4	1e-05
id_17652	0.333333	6e-06
id_17653	0.216667	7e-06
id_17833	2.66667	6e-06
id_17834	2.66667	7e-06
id_8120	4.52e-05	7.45e-06
id_8121	7.05e-05	7.221e-05
id_24032	3.83333	9e-05
id_7986	16	0.00011
id_7987	8.5	5.3e-05
id_7988	1.6	7.4e-05
id_7989	5	0.00015
id_7990	11.8	0.00012
id_7991	10.1	3.4e-05
id_7992	10.1	0.0128
id_7993	11.8	5.8e-05
id_24373	36.8	7.3e-06
id_24374	36.8	0.0007
id_24375	36.8	7.8e-05
id_24376	11.8	0.003
id_24377	10.1	0.000161
id_24378	11.6	0.000147
id_24379	11.6	3.7e-05
id_24380	11.6	0.0051
id_1339	0.567	1.73e-05
id_19878	280	3.24e-05
id_9395	4.45	0.00026
id_20253	4.45	0.0022
id_20254	5.73	0.00045
id_20255	4.45	0.002
id_20256	4.98333	0.00024
id_25172	57.4333	2.073e-05
id_25173	156.3	0.00065
id_25732	5.83	2.78e-05
id_25733	3.19	0.0002412
id_25734	5.56667	0.000222
id_25735	3.01667	7.38e-06
id_20179	0.0062	9.2e-06
id_8514	0.69	0.0043
id_1192	0.027	0.00064
id_1200	6.1	0.00042
id_9465	18.2	0.0001
id_9466	18	0.00021
id_12941	210.8	0.00032
id_12942	64.9	0.015
id_12943	45.8	0.0077
id_12944	3.16	0.078
id_12945	1.44	0.493
id_12946	12.68	0.000216
id_12947	3	0.000361
id_12948	0.78	0.000203
id_17119	14	5.5e-06
id_17120	28	1.1e-05
id_1521	97	0.0111
id_1522	137	0.0070999999999999
id_7279	17	0.0013
id_10268	12	1.5e-05
id_9717	6.9	0.000537
id_19347	0.0018	0.0015
id_19348	0.37	0.0012
id_7682	7.53	3.86e-07
id_7683	7.93	2.8800000000000004e-07
id_3095	13.5	0.0146
id_3096	282	0.000401
id_20009	3.7	0.083
id_20010	24	0.045
id_12115	1.5	2.23e-05
id_19877	204.5	2.92e-05
id_5625	0.078	0.0004
id_913	290	0.0322
id_4318	203.07	0.01043
id_4319	23.2	0.0174
id_8454	4.68	0.000428
id_1962	105	0.142
id_17333	9.15167	0.00058
id_17334	8.14667	0.00051
id_17335	8.11167	0.00052
id_17336	6.37833	0.00132
id_17337	6.83	0.00116
id_17338	1.66333	0.00018
id_17339	0.138333	0.00023
id_7463	15.4	0.00601
id_1966	186	3.1e-05
id_14788	1.1	4e-06
id_14821	2.3	5.7e-05
id_14822	4.1	0.00017
id_14823	16	2.2e-05
id_14824	2.7	2.5e-05
id_14825	27	0.000287
id_14826	6.9	6.900000000000001e-05
id_14827	8.3	0.000206
id_14828	14	0.001035
id_14829	17	0.000431
id_14830	5.9	7e-06
id_14833	18	3.1e-05
id_14836	3.3	2e-05
id_15960	20.5833	0.0015
id_1980	0.89	0.000192
id_23897	0.326667	5e-07
id_23898	0.531667	5e-07
id_23899	0.211667	1.14e-06
id_23900	0.296667	8.2e-07
id_23901	2.6	4.72e-06
id_23902	1.9	2.18e-06
id_9716	0.63	0.00011
id_6102	0.03	1.3e-07
id_13340	4	1e-07
id_13341	38	1.1e-07
id_13342	0.13	6.000000000000002e-08
id_22094	0.0005	1.2e-07
id_22095	0.0053	2.3e-07
id_22096	0.0163	5.4e-07
id_3025	0.00183333	4e-07
id_3026	0.183	1e-07
id_21275	161.6	2.82e-05
id_21276	113.5	1.54e-05
id_21277	209.8	8.35e-05
id_21278	50.8	2.29e-05
id_21279	44.1	0.00589
id_21280	34.6	0.00355
id_21281	259.8	0.00325
id_21282	114.8	0.00183
id_8626	6	0.00043
id_8627	0.0045	0.01
id_8628	41.7	0.00047
id_24362	67	0.00015
id_24363	35	0.00021
id_24364	24	0.00022
id_24365	30	0.00033
id_24366	4.6	0.00015
id_24367	0.73	8.7e-06
id_24368	6.2	7.3e-05
id_49	0.98	1.2e-05
id_50	5.23	0.00063
id_51	3.23	0.00024
id_52	11	0.00186
id_53	3.46	0.000113
id_4150	0.68	1.2e-08
id_5857	1.94	3.3e-06
id_5858	2.01	2.5e-06
id_5859	7.5	0.000104
id_5860	4.49	4.55e-05
id_5861	1.62	1.14e-05
id_5862	0.022	7.5e-06
id_5863	0.23	2.22e-05
id_5864	0.83	5.58e-05
id_5865	5.29	9.77e-05
id_5866	3.75	1.18e-05
id_5867	1.72	2.85e-05
id_5868	4.31	3.46e-05
id_5869	2.41	1.76e-05
id_5870	4.3	8.4e-06
id_5871	2.73	1.01e-05
id_5872	1.27	0.00713
id_5873	6.35	2.59e-05
id_5874	4.34	6.92e-05
id_5875	4.77	6.450000000000001e-05
id_5876	1.65	0.0002525
id_5877	6.32	9.85e-05
id_5878	4.56	3.92e-05
id_5879	8.66	0.018094
id_5880	2.52	0.0006345
id_5881	2.7	0.0529
id_5882	4.27	0.001303
id_5883	4.66	0.0001134
id_5884	2.29	8.96e-05
id_5885	7.15	0.009028
id_5886	5.06	0.001634
id_5887	8.32	0.001647
id_5888	0.54	1.3e-05
id_5889	0.75	4.0000000000000003e-07
id_5890	0.64	6e-07
id_5891	2.14	1.2e-06
id_5892	1.67	1.2e-06
id_5893	4.12	1.8e-06
id_5894	1.34	2.3e-06
id_5895	1.9	1.9e-06
id_5896	1.96	1.9e-06
id_5897	0.46	9.4e-06
id_5898	0.82	9.4e-06
id_5899	4.7	5.2e-06
id_5900	1.86	1.4500000000000002e-05
id_5901	1.94	2.7000000000000004e-06
id_5902	1.48	2.7000000000000004e-06
id_5903	0.61	1.03e-05
id_5904	3.7	2.11e-05
id_5905	2.12	1.05e-05
id_5906	1.99	5.13e-05
id_5907	0.63	9.89e-05
id_5908	0.64	1.57e-05
id_5909	2.11	8.48e-05
id_5910	1.48	0.004375
id_5911	1.35	0.0001224
id_5912	0.66	0.0002984
id_5913	2.17	0.0002984
id_5914	1.31	0.000912
id_5915	0.04	0.0027919999999999
id_5916	4.63	1.25e-05
id_5917	1.58	0.00293
id_5918	1.47	5e-07
id_5919	0.197	1.1e-06
id_5920	2.92	2.1e-06
id_5921	1.55	3.3e-06
id_5922	2.35	3.2300000000000006e-05
id_5923	0.97	9e-06
id_5924	0.96	2.1e-06
id_5925	2.51	2.5e-06
id_5926	2.95	2.6e-06
id_5927	2.98	2.6e-06
id_5928	0.727	4.6e-06
id_5929	2.66	4.6e-06
id_5930	0.32	2.3e-06
id_5931	1.57	3.2000000000000003e-06
id_5932	0.75	3.2000000000000003e-06
id_5933	0.815	3.2000000000000003e-06
id_5934	1.33	1.6100000000000002e-05
id_5935	3.55	3.5e-06
id_5936	0.683	2.9e-06
id_5937	0.69	2.9e-06
id_5938	0.957	6.3e-06
id_5939	2.11	8.500000000000002e-06
id_5940	0.18	7.3e-05
id_5941	0.685	2.7000000000000004e-06
id_5942	0.7	3.9e-06
id_5943	8.83	4.7e-05
id_5944	6.2	2.01e-05
id_5945	0.91	2.8e-06
id_5946	5.78	1.03e-05
id_5947	0.31	2.2700000000000003e-05
id_5948	1.24	1.54e-05
id_5949	9.68	9.9e-05
id_5950	3.9	0.00221
id_5951	3.63	1.18e-05
id_5952	1.42	0.000385
id_5953	2.13	2.15e-05
id_5954	2.09	4.1000000000000006e-06
id_5955	0.052	2.55e-05
id_5956	8.73	0.000733
id_5957	0.62	0.000426
id_5958	7.37	2.34e-05
id_5959	0.39	8.269999999999999e-05
id_5960	0.33	0.0001285
id_5961	0.77	0.000527
id_5962	2.39	0.000289
id_5963	4.45	3.34e-05
id_5964	0.27	0.00386
id_5965	0.17	8.63e-05
id_5966	0.45	3.5900000000000005e-05
id_5967	5.81	0.00442
id_5968	0.187	0.0001234
id_5969	1.49	6.110000000000001e-05
id_5970	5.25	0.0001495
id_5971	7.86	0.003181
id_5972	7.76	0.0003806
id_5973	1.53	0.0001356
id_5974	2.28	0.0002797
id_5975	0.59	8.000000000000001e-07
id_5976	1.27	2.2e-06
id_5977	1.52	2.2e-06
id_5978	84	7.2e-05
id_5979	7.98	5.7e-05
id_5980	1.25	1.1e-06
id_5981	1.04	3.3e-06
id_5982	0.54	2e-06
id_5983	0.22	1.3e-05
id_5984	1.14	2.1e-06
id_5985	0.53	1.9e-06
id_5986	0.51	8.000000000000001e-07
id_5987	0.54	3.2000000000000003e-06
id_5988	10.3	9.4e-06
id_5989	0.52	1.3e-06
id_5990	5.52	8.3e-06
id_5991	5.3	5.9e-05
id_5992	1.89	8.1e-06
id_5993	0.26	5.400000000000001e-06
id_5994	1.9	7.7e-06
id_5995	0.39	5.1e-06
id_5996	5.32	6.4000000000000006e-06
id_5997	0.93	5.59e-05
id_5998	0.8	7.100000000000001e-06
id_5999	5.12	9.2e-06
id_6000	3.39	2.63e-05
id_6001	0.53	1.11e-05
id_6002	11.25	2.3800000000000003e-05
id_6003	1.22	1.48e-05
id_6004	0.45	2.93e-05
id_6005	1.14	1.36e-05
id_6006	0.28	1.06e-05
id_6007	0.92	2.8400000000000003e-05
id_6008	0.47	3.18e-05
id_6009	3.42	1.32e-05
id_6010	2.79	4.83e-05
id_6011	0.58	4.47e-05
id_6012	0.47	2.87e-05
id_6013	1.84	5.75e-05
id_6014	0.3	0.01234
id_6015	0.67	0.001264
id_6016	0.66	0.001092
id_6017	1.41	0.0002264
id_6018	3.31	0.004596
id_6019	0.39	0.003886
id_6020	1.11	0.005566
id_22133	0.106667	2.5e-06
id_22134	0.0933333	1.3e-06
id_22135	0.203333	3.9e-06
id_22136	0.0883333	7.6e-06
id_22137	0.0866667	9e-07
id_22138	0.17	4.4e-06
id_22139	0.0283333	6.3e-06
id_22140	0.04	1.6e-06
id_22141	0.103333	6.7e-06
id_22142	0.12	1.2e-06
id_22143	0.543333	6.1e-06
id_22144	0.106667	5.2e-06
id_22145	0.09	1.3e-06
id_22146	0.525	4.1e-06
id_25154	2.49	0.00225
id_25155	0.17	0.000878
id_25156	0.34	3.5e-05
id_1101	29	0.059
id_1103	7.8	0.1
id_1104	3	0.00013
id_1105	2	0.19
id_1106	2.9	0.31
id_1107	2.5	0.75
id_15902	5.16	0.002
id_5534	11	0.00085
id_5535	0.51	0.001
id_5536	0.46	0.0018
id_5537	0.66	0.0015
id_5538	5.1	0.00065
id_5539	0.11	0.00112
id_5540	4.7	0.00095
id_5541	0.033	0.00156
id_5542	0.98	0.00129
id_5543	0.015	8.57e-05
id_9686	987.3	8e-05
id_20786	39.5	9e-05
id_20787	34	9e-05
id_20788	258.333	0.0006
id_20789	126	0.0006
id_20790	414	0.00154
id_20791	723.4	0.00174
id_20792	17.9	3.35e-05
id_20793	1.2	5.34e-05
id_20794	40	1.6e-05
id_20797	62.4	0.0003717
id_20799	4.21	0.001884
id_9497	0.0003	1.2e-06
id_9499	0.03	6e-07
id_12269	0.352	0.00066
id_16623	1743.29	0.00287
id_19879	208.5	3.24e-05
id_9498	0.0003	1.2e-06
id_18830	592	1.4e-05
id_18831	1.51	8e-07
id_20242	0.00833333	0.0021
id_12771	4.44	6.1e-05
id_12772	1.35	5.9e-05
id_12773	0.69	4.3e-05
id_12774	1.64	0.000126
id_12775	1.2	8.2e-05
id_12776	1.32	9.8e-05
id_11066	3.6	0.0018
id_11067	43.3	0.0016
id_1271	650.6	6.72e-05
id_1272	351.9	0.0008379
id_1273	475	6.59e-05
id_7308	42.1	6.34e-06
id_13641	0.032	0.000383
id_13642	0.0064	2.5e-06
id_13643	0.134	2.73e-06
id_13644	0.03	1.53e-05
id_13645	0.094	6.3e-06
id_13646	0.099	0.000165
id_13647	0.076	1.63e-05
id_13648	0.415	3.41e-06
id_13649	2.15	2.61e-06
id_13650	1.24	7.0200000000000006e-06
id_13651	0.556	8.959999999999999e-06
id_24081	1.6	0.00054
id_24082	1.81667	0.00048
id_24083	1.81667	1.9e-05
id_24084	1.81667	0.000196
id_2221	0.043	5.9e-05
id_3028	18.6	4.17e-05
id_10044	9.2	0.00058
id_1810	2.25	5.699999999999999e-07
id_1811	2.87	8.380000000000001e-06
id_3719	0.44	0.00037
id_3720	0.071	9.3e-05
id_3721	0.034	0.0575
id_3722	0.0019	0.0189
id_3723	0.58	0.0351
id_3724	0.075	9.48e-05
id_3725	0.028	0.0227
id_3726	0.0025	0.0418
id_3727	0.36	8.1e-05
id_3728	0.207	0.0001049
id_16891	59.5	0.0005
id_16892	59.5	7e-05
id_16893	59.5	0.00136
id_16894	15.7	0.0044
id_16895	4.2	0.00016
id_16896	10.9	0.000145
id_16897	0.6	8.999999999999999e-05
id_16898	2	0.001
id_16899	3.4	0.00029
id_16900	17.6	0.0031
id_16901	1.9	0.0007
id_16902	0.013	2.8e-06
id_16903	11.6	0.0108
id_16904	2.5	0.0023
id_22569	0.00516667	0.00484
id_22570	0.00516667	8e-05
id_22571	0.007	0.00794
id_22572	0.00716667	0.00313
id_22573	0.007	0.00062
id_22574	0.00716667	0.0012
id_22575	0.0017	0.00423
id_22576	0.00195	0.00687
id_22577	0.0017	0.0007
id_22578	20.1	5e-05
id_22579	20.1	0.0023
id_22580	20.1	0.00045
id_7874	13.5	0.000167
id_7875	37.5	4.1000000000000006e-06
id_7876	10.2	0.0087129999999999
id_7877	5.6	0.0009
id_7878	0.51	0.0033
id_7879	2.1	7.5e-06
id_7880	0.34	0.00204
id_19914	0.79	0.000773
id_15833	3.88	0.0002
id_15834	0.128	5e-05
id_15835	0.117	0.0013
id_15836	2.62	2e-05
id_15837	1.57	0.001
id_15838	1.01	0.001
id_15839	0.82	0.00025
id_15840	1.63	0.0009
id_15841	1.13	0.0007
id_15842	0.618	0.00039
id_15843	4.33	0.032
id_15844	1.43	0.0009699999999999
id_15845	0.3	0.0056
id_15846	1.55	0.00068
id_12938	44.2	0.00717
id_12939	40.4	0.126
id_12940	16.8	0.0565
id_7321	333	0.00032
id_10715	21.2	4.8e-05
id_10716	25.2	2.23e-05
id_10717	24.7	3.33e-05
id_10718	35	1.93e-05
id_16404	15	8e-06
id_16405	3.5	5e-06
id_16406	6.3	1.83e-05
id_16407	4.95	6.71e-06
id_16408	5.9	2.26e-05
id_16409	35	2.2e-05
id_16410	17.7	3.19e-05
id_16411	22	3.24e-05
id_16412	18.2	3.58e-05
id_16413	17.2	3.68e-05
id_11803	1.1	0.00056
id_11804	1.12	0.00141
id_11805	1.12	0.00126
id_11806	1.13	0.00229
id_11807	1.1	0.0028799999999999
id_1770	0.017	6.3e-05
id_1771	0.1	0.00023
id_1772	0.03	5.800000000000001e-05
id_16616	12.7	6.7e-05
id_16617	12.2	0.00015
id_16618	214	0.00059
id_16619	18.2	3.1e-05
id_16620	126	0.000138
id_16621	458	0.000159
id_16622	692	0.1601999999999999
id_21378	1.78	2.3e-07
id_21379	0.223	4.5e-07
id_21380	1.656	2e-07
id_21381	1.013	2.5e-07
id_21382	0.69	2.8e-07
id_21383	0.763	2.7e-07
id_21384	0.84	6.79e-06
id_21385	1.05	1.6e-07
id_21386	0.369	5.3e-07
id_21387	1.36	1.7e-07
id_21388	0.5	2e-07
id_21389	0.231	6.5e-07
id_21390	0.867	2.6e-07
id_21391	0.085	3.4e-07
id_6045	63	0.011
id_6046	40	0.0055
id_19189	42.1	0.000626
id_3832	9.5	0.00087
id_3833	11	1.9e-05
id_7725	0.0051	0.0002
id_6075	0.38	6.2e-06
id_9239	0.08	0.00045
id_9240	0.2	0.00067
id_9241	0.062	0.0014
id_9242	1.83333	0.0024
id_9243	0.25	0.00062
id_9244	0.14	0.00056
id_9245	1.27	0.00089
id_9246	0.14	0.0003599999999999
id_9247	0.06	0.00058
id_9248	48.3333	0.0011
id_9249	0.366667	0.00051
id_9250	0.3	0.00079
id_6044	43	0.0012
id_15420	12	0.0012
id_15421	7.5	0.00038
id_1052	1.55	0.0002
id_1053	0.22	0.0008
id_20244	41.2	1.09e-05
id_20245	9.64	0.00053
id_20246	7.48	1.2e-05
id_20247	5.48	6.39e-06
id_20248	7.28	1.45e-05
id_20249	0.078	1.3e-06
id_20250	0.00404	0.00586
id_20251	0.00054	0.000182
id_20252	10.5	7.59e-05
id_23607	7	0.015
id_23616	18	0.0004
id_23626	140	0.17
id_23636	105	0.07
id_23646	210	0.011
id_23652	31	0.003
id_23660	190	0.001
id_22867	27.7333	0.000102
id_22868	59.8167	5.09e-05
id_22869	13.8667	1.29e-05
id_22870	21.0667	1.65e-05
id_22871	25.65	3.86e-05
id_22872	22.8167	1.65e-05
id_22873	16.1833	1.18e-05
id_22874	29.3333	5.51e-05
id_22875	0.683333	0.00064
id_22876	7.16667	3.88e-05
id_22877	90.5	0.00015
id_22878	635.833	0.0001534
id_22879	192.667	3.6e-06
id_22880	30.8333	0.0179
id_22881	1.73333	0.000165
id_22882	9.26667	0.000542
id_22883	11.2667	0.000337
id_22884	6.23333	6.85e-05
id_22885	13.2333	2.87e-05
id_22886	28.1667	7.9e-05
id_22887	617.5	0.000285
id_22888	58.8333	5.1e-06
id_22889	1.59	0.00243
id_22939	9.83333	0.00023
id_2213	22.2	0.00039
id_1559	4	2.9e-05
id_1560	0.28	0.00058
id_23035	77	0.000222
id_8483	210	5e-05
id_8484	193	6.7e-05
id_14359	0.505	8.3e-06
id_8710	3.4	5.5e-06
id_9288	583.5	0.0003
id_9289	5.2	0.0115
id_9298	3.02	0.0421
id_18000	58.6	0.0035
id_18001	56.8	0.0027
id_18002	56.9	0.0024
id_18003	52.7	0.0029
id_18004	57.1	0.0049
id_11832	0.00483333	2.3e-06
id_15596	1.3	0.00021
id_24273	0.67	0.00035
id_24274	0.41	0.0096
id_24275	0.42	0.0059
id_25324	4.2627	0.000285
id_25325	4.63	1e-05
id_9174	0.256	1.1e-06
id_9175	0.3	5.5e-06
id_9176	0.78	6.3e-06
id_9177	0.85	5.7000000000000005e-06
id_9178	0.117	4.2e-06
id_9179	0.068	7e-06
id_9180	0.015	9.3e-06
id_9181	0.42	7.900000000000001e-07
id_9182	0.177	3.66e-05
id_9318	6300	0.004
id_9319	6300	0.004
id_9305	750	4e-05
id_9306	620	3.4e-05
id_24280	620	0.00012
id_24281	211	0.0116
id_13652	18.4	0.00157
id_9314	525	0.00142
id_9315	869	0.104
id_9316	224.9	5.22e-05
id_9317	179.5	3.810000000000001e-05
id_24287	17.31	0.00036
id_24288	0.1	0.01531
id_24289	0.13	0.01977
id_24290	0.69	0.00879
id_24291	1.52	0.00056
id_24292	0.09	0.00285
id_24293	214.9	0.0925
id_24294	277.3	0.0895
id_24295	123.9	1.519
id_24296	63.7	0.0484
id_24297	21.6	0.0936
id_24298	212.1	0.0965
id_24299	128.3	0.1327
id_96	164.6	0.008
id_104	141.5	0.0105
id_105	6.4	0.0025
id_106	166.3	0.0074
id_107	13.5	0.154
id_108	87.5	0.0293
id_109	57.4	0.2973
id_110	6.3	0.3193999999999999
id_115	1500	0.44
id_18271	170.2	0.03
id_754	80	5e-05
id_755	48.5	9.4e-05
id_756	84.8	4.4e-05
id_757	89	3.4000000000000007e-05
id_758	88	3.1e-05
id_15712	0.047	0.0021
id_3341	527	6e-05
id_3342	612	6.2e-05
id_3343	603	9.4e-05
id_3344	361	0.00012
id_3345	1.37	0.0257
id_3346	30.3	0.0143
id_3347	7.61	0.00157
id_9773	0.048	2e-05
id_11431	121	0.00016
id_11432	336	0.00019
id_10759	33	5e-05
id_10760	6.8	1.2e-05
id_10761	6.41	2e-05
id_10762	9.06	8.999999999999999e-05
id_10763	173	3.3e-05
id_10764	10.85	0.000102
id_10765	4.41	3.5000000000000004e-05
id_10766	6.6	2.6e-05
id_10767	38.45	6.1e-05
id_10768	5.8	4.4e-05
id_10769	35.71	0.000134
id_10770	61.7	9.8e-05
id_10771	18.7	8.400000000000001e-05
id_10772	30.88	0.000195
id_18662	263.2	6.7e-05
id_18663	38.45	6.1e-05
id_18664	123.15	0.000102
id_18665	205.333	0.000109
id_18666	92.6667	0.000202
id_18667	63.8	0.000171
id_18668	17.6167	3.8e-05
id_18669	6.8	7.1e-05
id_18670	4.16667	7.1e-05
id_18671	5.86667	4.4e-05
id_18672	13.15	3.4e-05
id_18673	10.3833	0.000158
id_18674	42.2	3.9e-05
id_18675	16.7833	7.3e-05
id_18676	21	6.1e-05
id_18677	23.4667	4.5e-05
id_18678	9.06667	9e-05
id_9301	47.2	0.00016
id_9302	49.2	0.00017
id_9303	46.3	0.00094
id_9304	45.7	0.00098
id_12354	65	2.8e-05
id_12355	0.0198	3e-06
id_12356	0.0013	4e-06
id_12357	17.3	6.8e-06
id_12358	0.0025	1.3e-05
id_12359	0.0044	1.5e-05
id_12360	11	3.1e-06
id_12361	0.0028	4.1e-05
id_12362	10.5	2.9e-06
id_3763	15.9	0.0202
id_3764	12.6	0.0128
id_3765	34.1	0.4713
id_6317	2.94	0.055
id_6318	0.58	0.00039
id_25519	1.78	0.0381
id_25520	32.6	0.000223
id_25521	31	0.000378
id_21672	3.19003	8.309238e-06
id_3333	15	0.024
id_98	55400	0.009
id_18112	504	0.0105
id_18272	63.4833	0.0049
id_18273	63.4833	0.005
id_23030	176	0.0117
id_13246	435	0.055
id_13247	111	0.0070999999999999
id_13248	704	0.062
id_13249	994	0.0067
id_13250	709	0.0063
id_13251	433	0.019
id_13252	874	0.043
id_13253	1020	0.076
id_6394	2	0.002
id_6395	5.5	0.0023
id_6396	4.9	0.00116
id_10225	147	0.1262
id_10226	110	0.0989
id_10227	31.9	0.254
id_10228	227	0.0974
id_15636	355	0.009275
id_13281	30	0.00026
id_13282	20	0.0013
id_13283	0.61	0.0013
id_13284	11	0.0019
id_13285	22	0.00081
id_13286	2.4	0.00089
id_13287	21	0.00051
id_13288	49	0.00064
id_8599	4.8	6.2e-05
id_8600	20	7.3e-05
id_8601	2.4	0.000161
id_23473	63.1	0.000703
id_23474	23.1	0.002478
id_25227	50	0.00011
id_25228	50	4.7e-05
id_25229	57	0.00011
id_25230	57	1.9e-06
id_13790	0.39	6.629e-05
id_12806	0.11	0.00032
id_12807	0.12	7e-06
id_12808	0.14	1.7000000000000003e-05
id_17761	87	2e-05
id_17762	87	2e-06
id_17763	87	6.2e-05
id_17764	15	6.8e-05
id_17765	40.3333	4e-05
id_17766	40.3333	8.5e-07
id_17767	40.3333	0.00014
id_17768	43.6667	0.000134
id_17769	43.6667	1.5e-05
id_17770	43.6667	6.5e-05
id_4541	21	2.6e-06
id_4542	55	4.6e-06
id_4543	23	1.9e-06
id_4544	10.7	3.83e-05
id_4545	47	5.2e-06
id_4546	11.4	4.1500000000000006e-05
id_25322	0.177	1.25e-06
id_25323	0.177	7.04e-06
id_13627	120	5.7e-05
id_13628	66	0.0001
id_13629	128	4.8e-05
id_13630	8	0.00138
id_13631	2.4	4.1000000000000006e-06
id_13632	9.5	0.00104
id_7459	26.9	0.0031
id_7460	23.6	0.00246
id_17994	35.9	0.0345
id_17995	100.4	0.0069
id_17996	74.6	0.0037
id_17997	57.3	0.033
id_17998	35.2	0.0151
id_17999	69.6	0.0081
id_19284	78.3333	0.00021
id_7553	8.7	0.0012
id_7554	200	0.0043
id_7555	16	4.6e-05
id_7556	820	0.0042
id_7557	5.65	2.05e-05
id_7558	2.16	0.000114
id_7559	1.96	5.66e-05
id_7560	5.51	8.17e-06
id_19073	10	7.5e-05
id_9614	0.241	0.018
id_9615	0.109	0.0153
id_9616	0.102	0.00213
id_16627	0.17	5.4e-05
id_15076	0.038	0.0088
id_15077	0.005	0.0222
id_15078	0.055	0.0017
id_17480	0.15	0.0006
id_21621	0.15	1.3e-06
id_21622	0.11	0.6
id_2934	93.39	0.00015
id_2935	62.3	5e-07
id_2939	56	0.0033
id_2940	53.6	0.00046
id_2941	101	2.5e-05
id_2942	39	0.00023
id_21563	20	0.061
id_21564	48.8	0.0002
id_21565	5.22	5e-05
id_21566	39.4	0.0007
id_21567	7.44	0.00014
id_21568	65.3	0.00059
id_21569	14.9	0.0001
id_21570	26.6	0.00013
id_21571	8.8	0.16
id_21572	0.022	0.1
id_21573	0.077	0.12
id_21574	0.077	0.06
id_21575	73.9	0.0189
id_21576	1.8	0.476
id_21577	12.5	0.176
id_21578	31.7	0.0077
id_21579	5	0.057
id_21580	5.6	0.152
id_21583	53.2	0.00039
id_21584	84.9	0.00029
id_21585	11	0.00173
id_24001	69.7	0.00025
id_24002	69.7	0.000146
id_24025	73.2	0.00018
id_24026	73.2	0.00043
id_24027	55	0.00037
id_24028	55	0.00016
id_4399	19.3	0.00219
id_4400	7	0.00957
id_4401	10.15	0.0134
id_4402	22.58	0.00125
id_17616	8.4	0.0015
id_17617	8.4	0.0055
id_17618	5	0.0065
id_17619	5	0.0023
id_21698	29.1	0.000166
id_21699	29.1	0.0052
id_21700	196	0.000311
id_21701	245	0.00029
id_21702	126	0.00022
id_12363	2.3	0.00026
id_12364	54.9	0.00049
id_12365	18.6	0.0009699999999999
id_12366	6.4	0.0014
id_12367	21.7	0.00046
id_12368	1.8	0.004
id_23018	706	5.6e-08
id_23019	225	7e-08
id_80	13	0.0038
id_81	15.4	0.00604
id_11140	0.013	2.55e-06
id_17854	20	4.7e-06
id_17855	1.61667	2.5e-06
id_17856	0.566667	1.9e-05
id_17857	0.136667	1.3e-05
id_17858	0.325	6.4e-05
id_3818	93.3	1.07e-05
id_13414	0.58	8e-06
id_13415	5.7	2.5e-05
id_13416	2.1	2.9000000000000004e-05
id_13417	0.44	1.6e-06
id_13418	4.4	0.00027
id_13419	0.87	4.4e-05
id_13420	3.6	0.000117
id_13421	3.3	0.003457
id_3685	8.7	0.000114
id_3686	1.3	2.03e-05
id_8544	48.16	0.0001749
id_8545	47.78	0.0003437
id_8546	5492.88	0.0002303
id_8547	2442.96	0.0001402
id_8548	2438.6	0.0001258
id_8549	1841.7	0.0001565999999999
id_23302	230	3.1e-05
id_23303	513	1.8e-05
id_23304	102	1.9e-05
id_23305	102	0.000142
id_23306	0.81	1.86e-05
id_23307	340	1.51e-05
id_12231	0.16	3.2e-05
id_12232	0.11	0.00015
id_7872	2.7	3.97e-05
id_7873	0.8	8.999999999999999e-05
id_2697	3.41667	1e-05
id_2698	19.6667	2e-07
id_2699	19.6667	9.5e-08
id_2700	67.5	0.00032
id_2708	0.26	4.0000000000000003e-07
id_4032	0.1	7e-07
id_4033	5.4	9e-07
id_4034	13	2e-07
id_4035	4.8	7e-07
id_4036	0.2	0.000103
id_4037	0.4	6.5e-06
id_4038	3.3	5.28e-05
id_4039	0.3	2.21e-05
id_4040	3.1	4.31e-05
id_4041	2.05	1e-05
id_4042	0.078	5e-06
id_4043	0.142	1.8e-06
id_4044	0.022	3e-06
id_4045	0.052	1.2e-05
id_4046	0.07	8.1e-06
id_4047	1	1e-05
id_4048	2	2.3e-05
id_4049	0.1	2.9e-06
id_4050	0.15	6.3e-06
id_4051	2.2	6.4000000000000006e-06
id_9829	97	1.56e-05
id_15742	1.53	2.6e-06
id_15743	7.74	8.8e-06
id_19125	13.1667	2.2e-05
id_19126	0.2	2e-07
id_19127	0.13	1.5e-05
id_22685	22.8333	3.4e-08
id_22686	28.5	3e-08
id_22687	22.6667	2.7e-08
id_22688	15	2.8e-08
id_22689	11.6667	2.2e-08
id_22690	0.45	7e-10
id_22691	0.45	5e-09
id_22692	2.5	3.5e-08
id_22693	12.3333	5e-07
id_22694	15.1667	9.3e-07
id_22695	30	2.9e-08
id_22696	0.666667	3.2e-09
id_22697	1.23333	6.3e-09
id_22698	7.16667	7e-09
id_22699	5.83333	1.8e-08
id_22700	3	1.7e-08
id_22701	4.5	1.8e-08
id_22702	2.5	1.8e-08
id_22703	5.83333	9e-08
id_22704	0.366667	8e-07
id_22705	2.33333	2e-08
id_22706	1	2.4e-07
id_22707	9.83333	0.00032
id_22708	2.75	1.3e-06
id_22709	1.41667	3.3e-07
id_22710	4	8e-09
id_22711	0.25	4e-08
id_22712	0.833333	4e-08
id_22713	0.616667	2.3e-09
id_22714	11.1667	3.3e-07
id_22715	4.66667	2.8e-06
id_22716	0.3	4e-09
id_22717	27.6667	1.96e-06
id_22718	9.33333	1.5e-07
id_22719	1.83333	8e-08
id_22720	1.83333	4e-06
id_22721	0.133333	7e-08
id_22722	0.0316667	1e-06
id_22724	0.16	4e-07
id_22725	2.05	7e-07
id_22726	0.12	1e-07
id_22727	0.41	0.0002
id_22728	0.85	0.000437
id_22729	0.39	4.7e-06
id_22730	0.03	6e-07
id_22741	2.21	9.4e-06
id_24884	63	8.7e-06
id_24885	63	2.4e-05
id_25128	3.9	2e-07
id_21199	0.22	3.4e-07
id_21200	0.23	3.3e-07
id_21201	0.06	5.9e-07
id_21202	0.0053	6.4e-06
id_21203	0.006	6e-06
id_21204	0.2	0.0001
id_21205	0.083	1e-05
id_21206	1	5.7e-07
id_21207	0.48	5.3e-07
id_21208	0.15	4.2e-07
id_21209	0.034	1.5e-05
id_21210	0.093	1.7e-05
id_21211	0.065	1.9e-05
id_21212	0.16	6.3e-06
id_21213	0.37	1.7e-07
id_21214	0.47	3.7e-07
id_21215	0.62	2e-07
id_21216	0.0053	5.1e-06
id_21217	0.0019	6.6e-06
id_21218	0.17	5.1e-05
id_21219	0.18	1.7e-06
id_21220	0.57	2.4e-06
id_21221	0.5	4.2e-06
id_21222	1.3	4e-06
id_21223	0.0018	5.2e-06
id_21224	0.00044	5.8e-06
id_21225	2.1	0.0033
id_21226	0.42	6.4e-05
id_21227	0.78	1.3e-06
id_21228	0.33	2.3e-06
id_21229	1	2.4e-06
id_21230	0.0011	2.7e-06
id_21231	0.00022	2.2e-06
id_21232	0.3	0.00038
id_21233	0.33	2.5e-05
id_21234	0.00032	1.7e-06
id_21235	0.00014	2.2e-06
id_21236	7.8e-05	3e-06
id_21237	0.00027	8.3e-07
id_6392	0.03	0.0036
id_6393	6.4	0.027
id_8081	0.41	1.8e-05
id_22401	0.047	1.3e-07
id_1715	126.86	0.00511
id_3895	1.45	0.00017
id_3896	0.0007	0.00028
id_6076	37.9	3.7e-05
id_6077	28.89	1.58e-06
id_10322	35.13	0.0002336
id_10323	25.12	0.0002011999999999
id_10324	0.05	0.000147
id_10325	0.17	1.6e-05
id_10326	0.128	0.000149
id_10556	4000	0.0001799999999999
id_10557	2226	0.0004
id_10558	14	0.0004
id_10559	0.72	0.00039
id_10578	73.08	0.0009
id_10600	43	0.00158
id_10626	40.42	0.00151
id_10627	118	8.999999999999999e-05
id_17051	2.28333	2.03e-05
id_17052	0.313333	0.00094
id_17053	1.075	0.00187
id_17054	1.075	0.00038
id_16626	48900	0.00047
id_25244	0.01	0.0002
id_25245	0.2	0.000336
id_12951	6.7	3.7e-06
id_12952	5.4	1.5e-06
id_12953	1.19	0.000427
id_15074	150	0.0001
id_15075	8.16667	0.00019
id_15079	30	0.00029
id_23175	540	0.00019
id_23176	150	0.0015
id_23177	30	0.00088
id_23178	30	0.00055
id_23179	8.16667	0.0019
id_23180	8.16667	0.0065
id_8497	0.096	0.0031
id_8498	0.0068	0.0025
id_8499	0.0018	0.0021
id_8500	0.23	8.4e-06
id_12752	0.014	3.8e-05
id_12753	1.2	6.1e-05
id_25231	18.1	5.9e-05
id_25232	26.7	0.000189
id_25233	6.45	0.00014
id_25234	0.92	0.000186
id_25235	0.024	0.11
id_25236	0.067	0.0064
id_25237	12.8	1.6e-05
id_25238	8.43	1.9e-05
id_25239	0.583	3.8e-05
id_25240	0.173	2.6e-05
id_13229	81.7	0.0017
id_13254	25	0.0022
id_7789	2	0.00037
id_7790	130	0.000358
id_10833	1.2	5e-05
id_10834	3.7	0.026
id_10835	2.4	0.031
id_15951	2.27	0.00039
id_15952	2.267	0.000603
id_15953	0.461667	0.00768
id_12795	0.04	0.0001719999999999
id_12796	3.8	0.000182
id_12797	2.2	2.9e-06
id_12798	0.00083	7.100000000000001e-06
id_12799	1.7	6.100000000000001e-06
id_12800	0.8	4.16e-05
id_12801	3.7	2.97e-05
id_12802	2.5	1.59e-05
id_12803	1.3	2.77e-05
id_10656	8664	0.0011
id_11993	23	3e-05
id_11994	20	0.0013
id_11995	25	1.2e-05
id_11996	29	2.7e-05
id_11997	25	0.012
id_11998	13	0.0002839999999999
id_11999	16	0.000575
id_12000	15	0.000399
id_12001	72.7	8.9e-06
id_12005	48	4.6e-06
id_12006	57	0.0012
id_12007	30	0.0025
id_12008	22	0.00107
id_12009	57	0.03
id_12010	47	0.000114
id_12011	50	0.000156
id_12012	50	0.000646
id_12013	63	1.6e-05
id_12027	142.3	0.04126
id_25177	16.2	1.13e-05
id_25178	190	0.00016
id_25179	170	4.5e-05
id_25180	47	8e-05
id_25181	40	0.002
id_25182	25	4.2e-05
id_25183	33	0.0001
id_15449	240	0.00017
id_15450	240	0.0016
id_15451	280	7.5e-05
id_16613	458	0.000457
id_16614	412	0.000476
id_16615	434	0.000458
id_2021	0.002	4.95e-05
id_2022	0.01	7.742e-05
id_2349	1.9	1.4e-06
id_2350	2.6	2e-06
id_2351	1.1	7e-07
id_17993	0.16	2.9e-06
id_8820	3.55	0.0014
id_2124	0.03	2.8e-06
id_2125	0.44	9.5e-06
id_9669	6.85	1.87e-05
id_9670	7.53	3.15e-05
id_9671	0.43	6.37e-05
id_9931	3	0.00021
id_333	4.9	0.01
id_334	7.7	0.0153
id_16132	10	0.002
id_16133	9.7	0.0018
id_16134	1.6	0.0039
id_16135	3.3	0.018
id_7881	73.7	2e-05
id_19909	5	0.00024
id_19910	4.9	0.00022
id_19911	4.8	0.00023
id_19912	4.9	1.9e-05
id_19913	4.6	1.9e-05
id_8865	0.116667	1.18e-05
id_9728	8.8	3.4000000000000007e-05
id_9729	13.8	0.000817
id_24286	4	8.7e-05
id_16691	3.27	0.00012
id_16692	0.73	0.00022
id_16693	157	0.00013
id_16694	0.15	0.00153
id_23295	0.12	4.04e-05
id_13194	2766.67	0.004
id_1341	0.642	4e-06
id_1342	0.788	3.7e-06
id_9894	20.2	0.00017
id_9895	1.4	3.9e-06
id_9896	1.25	8.200000000000001e-06
id_9897	1.23	7.5e-06
id_9898	1.23	5.6e-06
id_9901	0.33	1.1e-05
id_9903	0.23	0.0278
id_9908	24.2	17
id_9909	43	2.2e-05
id_9910	0.042	3.7e-05
id_9911	17.4	0.138
id_9912	33.7	7.2e-05
id_9913	16.8	0.087
id_9914	28.9	0.000125
id_9915	23.6	0.079
id_9918	2.3	7.8e-06
id_9919	2.2	0.0882
id_8504	1	0.00023
id_4069	0.0012	0.00063
id_19285	560	0.00027
id_19286	0.012	0.00033
id_19287	0.099	1.8e-05
id_78	1.4	0.0004
id_79	1	0.0007
id_5675	14.3	0.002
id_25299	10.6	4.1e-05
id_12046	0.023	0.008
id_12047	1.9	0.012
id_12048	0.154	0.0068
id_12049	0.133	0.011
id_12050	0.465	0.016
id_12051	14	0.0081
id_12052	91.6	0.0448
id_12759	109	2.2e-05
id_12760	151	0.001
id_12761	120	1.7000000000000003e-05
id_12762	78	0.00061
id_23984	0.0533333	1.7e-05
id_12954	4	5.5e-08
id_12955	1.6	0.000124
id_17912	3	0.0003
id_3350	1	0.0047
id_3351	127.5	0.0054
id_24224	0.0376667	0.00077
id_24226	0.011	0.00038
id_3327	587.8	0.00304
id_9479	1.1	0.0062
id_9480	26.3	0.00142
id_9481	3.28	0.0033
id_9482	2.01	0.0027
id_9483	13.2	0.0029
id_9484	2.61	0.254
id_17558	0.39	0.00063
id_21697	0.24	0.0012
id_9380	0.064	2.03e-05
id_13104	0.03	5e-05
id_13105	0.357	0.0002
id_7484	1326	7.000000000000001e-05
id_7487	0.683	0.0004
id_17654	1573	0.00011
id_17655	12.6	0.0004
id_17656	11.9	0.035
id_17657	8.7	0.0001
id_301	0.00083	6e-07
id_12002	9.5	8.300000000000001e-05
id_12003	12	0.012
id_12004	270.8	0.0052
id_12030	35.58	0.00014
id_12031	3.33	0.00139
id_12032	77.92	0.00368
id_12033	10.95	0.05818
id_12778	1.4	0.00016
id_16031	3.2	0.000114
id_14384	10.6	5.2e-07
id_7393	49	0.00021
id_7394	48.2	0.00026
id_7395	44.4	0.00025
id_7396	193	0.0157
id_7397	3.47	0.11
id_7398	30.2	0.041
id_3111	1110	2e-06
id_3112	2	6.9e-06
id_19567	13	6.8e-06
id_19568	6.8	3.1e-05
id_19569	16	5.5e-06
id_19570	57	0.0003
id_10799	8.7	0.0031
id_10800	5.1	0.0083
id_10801	3.5	0.05
id_10802	2.7	0.0038
id_16381	142.8	0.00011
id_16382	21.5	1.2e-05
id_16383	21.5	0.0037
id_16384	2.9	0.0016
id_16385	20	0.0313
id_16386	69.8	0.00205
id_18646	0.39	0.00019
id_18647	0.9	0.00076
id_18648	4	0.2443
id_18649	2.3	0.1257
id_18650	0.38	0.023
id_18651	0.27	0.056
id_302	0.26	1.66e-05
id_303	5.9	0.009
id_16117	220	0.00017
id_16118	51.2	0.0002
id_16119	39.2	0.0002
id_16120	66.1	0.00022
id_16121	32	0.00022
id_16122	143	0.0058
id_16123	183	0.00048
id_16145	93.8	0.00039
id_16146	334	0.00066
id_16147	67.8	0.0308
id_16148	113	0.00454
id_16149	13.5	0.00401
id_19095	15.4	0.00017
id_19096	31.5	0.00025
id_19097	17.7	0.00014
id_19098	0.24	0.055
id_19099	36.08	0.0002548
id_19101	0.017	6e-05
id_19102	0.002	0.00019
id_19103	0.0037	0.00017
id_19104	0.0036	0.00015
id_19105	0.0034	0.00013
id_19106	0.0029	9e-05
id_19107	0.0147	0.0008
id_19108	0.0044	0.0004
id_19109	0.0029	0.0002
id_19110	0.0027	0.00016
id_19111	0.003	0.0001
id_19112	0.002	8e-05
id_7499	0.00018	0.0004325
id_24225	0.0012	6.5e-05
id_5544	8.8	0.0009
id_5545	9.15	0.0008
id_5546	5.4	0.0011
id_5547	19.2	0.00415
id_10655	1.8	0.0021
id_3845	0.3	3e-06
id_3846	0.0011	2e-06
id_3847	0.071	1.8e-06
id_3848	0.0019	1.7e-06
id_3849	0.012	8.000000000000001e-07
id_3850	0.006	6e-06
id_3851	0.13	2.9e-06
id_8591	0.88	1.9e-06
id_1981	0.071	0.00017
id_1982	0.043	0.0037
id_1983	0.059	0.00092
id_1984	0.077	0.00229
id_10554	103.1	0.0002
id_10555	29.8	0.00505
id_3326	13.2	3.5000000000000004e-05
id_8712	1600	2.3e-06
id_4412	127	0.00021
id_4413	173	0.002
id_4414	43	0.0024
id_4415	306	0.0001
id_4416	306	0.001
id_4417	146	0.0034
id_4418	130	0.0017
id_4419	24	0.041
id_4420	34.6	0.0134
id_19061	114	0.00019
id_19062	114	0.00012
id_19063	306	0.001
id_21298	47	0.0068
id_21299	52	0.00085
id_21300	28	0.0005
id_21301	38	0.001
id_21302	38	0.003
id_13848	9.5	0.0001332
id_13849	100.5	0.0001113
id_13850	0.2	0.0015803
id_13851	955.9	0.0001088
id_13852	0.7	0.00088
id_13853	4.9	0.0002207
id_13854	19.6	8.640000000000001e-05
id_13855	4.1	0.0001988
id_13856	1171.2	0.0001676
id_7280	145	0.00012
id_7281	57.2	0.00014
id_7282	233	0.00054
id_7283	133	0.00024
id_13236	22	0.069
id_13237	361	0.0087
id_13238	343	0.0049
id_6854	8400	0.0037
id_6855	10.1	0.00014
id_6856	49	0.00025
id_6857	33.3	0.00035
id_6858	272.3	0.00316
id_6859	227.5	0.00444
id_6860	6745	0.0030299999999999
id_6861	6450	0.00384
id_6862	7113	0.00352
id_6863	7565	0.00366
id_6864	6729	0.00321
id_6865	3500	0.0028
id_17435	16333.3	0.0039
id_22187	200	0.0017
id_22188	580	0.0023
id_22189	20	0.0058
id_22190	170	0.0021
id_22191	110	0.0019
id_22192	6	0.0049
id_22193	0.009	1.25e-05
id_1294	43.3	0.0001799999999999
id_1295	45.9	0.000126
id_1296	45.1	0.000211
id_1297	34.8	0.000106
id_1298	11.4	0.00037
id_1299	11.4	0.00035
id_1300	180	0.00016
id_1301	180	0.00041
id_1302	104	0.00026
id_1303	104	0.00073
id_1306	459	0.000779
id_1307	217	0.0003439999999999
id_1308	18.6	0.00047
id_1309	45	2.3e-05
id_1310	45	5.4e-05
id_1315	75	0.0017
id_1316	6.74	0.00179
id_1317	0.19	0.0009
id_1319	0.19	0.0003
id_8713	25.3	0.0047
id_13791	136.21	0.0014
id_13792	177.66	0.0002
id_13793	67.78	0.00398
id_13794	157.66	0.00114
id_13795	62.15	0.00498
id_13796	28.99	0.00896
id_13797	157.66	0.01928
id_13798	177.66	0.00915
id_13799	136.21	0.02411
id_13800	67.78	0.0798799999999999
id_13801	62.15	0.08712
id_13802	28.99	0.15644
id_13803	104	0.00045
id_13804	104	0.0075
id_16874	94.1	0.00052
id_16875	1.4	0.0060999999999999
id_16876	12.5	0.00212
id_19823	147.667	0.0005
id_19824	147.667	0.026
id_19825	71.1667	0.32
id_19826	71.1667	0.0023
id_19827	0.316667	0.07
id_19828	0.316667	0.0014
id_19829	13.25	0.0043
id_19830	13.25	0.49
id_19831	467.333	0.0013
id_19832	467.333	3.1e-05
id_19833	539.167	0.0026
id_19834	539.167	6e-05
id_19835	10.2333	0.0011
id_19836	10.2333	6.7e-06
id_19837	0.483333	4.3e-05
id_19838	0.483333	0.0037
id_19839	0.633333	0.0011
id_19840	0.633333	7e-06
id_22742	180	0.00017
id_22743	180	2.4e-05
id_22744	28	4.7e-05
id_22745	28	0.00866
id_22746	32	0.0002
id_22747	32	2.2e-05
id_22748	12.5	0.00078
id_22749	12.5	9.7e-05
id_22750	2	8.4e-05
id_22751	2	0.00096
id_22752	78	1.8e-05
id_22753	78	0.00037
id_22754	41	2.7e-05
id_22755	41	0.00099
id_22756	18	0.000135
id_22757	18	0.00069
id_22758	116	0.00092
id_22759	116	8e-05
id_24979	3.39	0.00023
id_24980	1.57	0.00068
id_24981	4.91	0.00047
id_24982	1.74	0.000155
id_3334	6.9	5e-05
id_3335	6.6	0.00017
id_3336	2.7	4e-05
id_3337	6.1	0.00019
id_3338	19.6	0.00064
id_3339	18.1	0.000447
id_3340	14.2	0.000623
id_3348	47.8	0.0056
id_3349	39	0.0119
id_16124	1.65	0.0007
id_16125	1.35	0.0012
id_19113	1.75	0.00059
id_22552	4.7	0.00094
id_16834	0.043	0.0003
id_9637	2.5	0.00064
id_23758	2.5	0.00034
id_18520	1.2	4.4e-06
id_21395	0.33	5.6e-08
id_3325	4.1	9.1e-06
id_12014	5.6	0.00032
id_12015	0.65	0.0178
id_12016	0.02	0.0433
id_12017	0.54	0.0155
id_12018	1.56	0.164
id_8306	38.3	0.0013
id_8307	43.3	0.0022
id_8308	51.2	0.0018
id_8309	42.7	0.0025
id_8310	53.9	0.003
id_8311	38.9	0.0007
id_8312	14	0.038
id_8313	36.1	0.0437
id_8314	33.9	0.0032
id_8315	54.3	0.096
id_8316	23.6	0.0351
id_8317	21.1	0.0475
id_8318	32.4	0.0536
id_8319	42	0.0457
id_8320	27.4	0.0438
id_8321	22.6	0.0452
id_8322	41.2	0.0567999999999999
id_8323	46.9	0.0535
id_8324	66.5	0.0368
id_8325	32.7	0.0682
id_8326	68	0.002
id_8327	210	0.00086
id_8328	60	0.0055
id_9893	32.3	0.00011
id_9899	7.8	2.109
id_9900	24.4	4.309999999999999e-06
id_9902	27	0.00014
id_9904	29	1.2e-05
id_9905	61	1.1e-05
id_9906	45	2.6e-05
id_9907	3.8	3.8
id_9916	14.3	0.000158
id_9917	20.86	0.00031
id_5031	42.6	2.5e-05
id_5042	43.4	2.1e-05
id_5043	21.3	0.00154
id_5044	2.97	1.9e-05
id_5045	4.69	0.00206
id_5046	7.44	0.00096
id_5047	3.37	0.00128
id_5048	40.1	0.000384
id_5049	6.48	0.000244
id_5050	12.7	0.00229
id_5051	37.7	0.00655
id_5058	31.1	8e-06
id_10403	770	0.015
id_10407	720	0.00011
id_10408	520	0.0018
id_25671	66.6	4.15e-05
id_25672	0.38	0.00621
id_16839	54	6.3e-05
id_16840	92	6.7e-05
id_16841	81	8.2e-05
id_16842	103	0.000155
id_6315	51.3	0.00055
id_6316	0.046	0.0077
id_2052	150	0.00016
id_2053	38.2	0.00087
id_2054	114	4e-05
id_2056	125	5e-05
id_2677	12.75	3.4e-06
id_2678	6	0.000126
id_15737	14.1	3.83e-05
id_15738	3.7	0.00121
id_15739	20.1	1.15e-05
id_3822	0.022	6.3e-05
id_3823	0.02	1.8e-05
id_3824	4.1	4.87e-05
id_3825	0.018	4.1e-05
id_3826	0.015	5.4e-05
id_3827	4.1	2.35e-05
id_3828	0.6	9.9e-05
id_3829	0.006	0.000512
id_3830	6	0.001
id_3831	5.6	0.00075
id_3834	2.4	0.0018
id_24370	0.833333	0.00024
id_13847	86	0.000111
id_13857	2.12	7.767000000000001e-05
id_13735	17.3	4e-06
id_13736	3.5	3.6e-06
id_13737	3.8	4.3e-06
id_13738	49.4	9.900000000000002e-06
id_13739	12.9	7.100000000000001e-06
id_13740	43.5	6.7e-06
id_13741	12.3	0.0006
id_13742	40	0.024
id_11216	0.45	2.5e-05
id_9379	0.0096	2.9e-06
id_508	126.6	0.00106
id_509	203	0.00022
id_10579	1214290	0.00045
id_10609	89.6	8.999999999999999e-05
id_10610	7.4	8e-05
id_10611	13	4.7e-05
id_10612	129	0.00017
id_10618	0.317	0.000147
id_10619	0.577	0.000189
id_10631	232540	0.00134
id_10632	83730.2	0.00111
id_10633	1469.8	0.00735
id_10645	51.43	0.0030299999999999
id_15635	121	6.500000000000001e-05
id_16138	135	0.065
id_16139	17	0.0001317
id_8501	1.6e-05	0.00039
id_8502	0.00053	7.5e-05
id_8503	0.00011	0.00093
id_8508	1.3e-05	0.00019
id_5794	5.6	0.00067
id_5795	1.46	6.6e-05
id_5796	1.11	3.1e-05
id_5797	6.12	0.0128
id_5798	0.54	9.9e-05
id_5799	1.12	0.0019399999999999
id_5800	3.42	0.000184
id_5801	5.36	0.0165
id_5802	5.8	0.00265
id_5803	6.31	0.00283
id_5804	7.4	0.00342
id_5805	6.89	0.00456
id_5806	4.33	0.00571
id_22971	4.9	0.00013
id_5697	0.34	3.48e-05
id_5698	1.28e-05	5.11e-05
id_5699	0.77	3.3799999999999995e-05
id_8513	180	0.00045
id_11142	5.2	0.014
id_11143	180	0.056
id_11144	95.6	0.022
id_11145	4.83	0.00063
id_11146	3.33	0.0019
id_5129	1	0.0003
id_5809	12.4	1.2e-06
id_21519	25.3	0.00022
id_21520	25.3	0.0053
id_21521	36.3	0.00025
id_21998	36.3	0.081
id_21999	36.3	9e-05
id_3752	10.4	0.000127
id_10745	1.6	0.0027
id_10746	2.5	0.0096
id_25174	0.0122222	2e-07
id_25176	0.00144444	7.5e-07
id_4540	1.1	0.00105
id_17771	1.1	0.00105
id_17772	0.8	0.0017
id_17773	0.014	0.00201
id_17774	1.2	0.0079
id_17775	1.3	0.012
id_17776	1.05	0.0061
id_9470	67	0.0002
id_9471	110	0.0033
id_9472	118	0.086
id_9473	120	0.079
id_9474	52	0.0021
id_9475	58	0.0012
id_9476	8.3	0.079
id_6866	19.42	0.0009699999999999
id_6867	322000	0.0596
id_8557	80000	0.1
id_22194	315000	0.465
id_22195	380000	0.128
id_22196	595000	0.088
id_22198	562000	0.084
id_22199	151000	0.064
id_22200	272000	0.108
id_22202	214000	0.049
id_22204	1630000	0.2
id_1320	1.45	5.5e-07
id_1321	1.44	1.9e-06
id_11950	512	0.0022
id_11951	448	0.0294
id_11967	6.3	0.0003599999999999
id_11968	0.65	0.0169
id_11969	6.4	0.0276
id_11970	4.2	0.0479
id_12960	42	0.011
id_12961	0.3	0.024
id_12962	3.5	0.02
id_12963	0.09	0.017
id_12964	27	0.0067
id_12965	3.7	0.12
id_12966	4.83	0.019
id_12967	33	0.027
id_12968	65	0.0021
id_12969	10.7	0.00172
id_12970	50	0.008
id_12971	49	0.0034
id_12972	39	0.01
id_12973	42	0.0019
id_24220	6.3	0.00052
id_24221	1.5	0.021
id_24222	69	0.00043
id_13239	19.92	0.00108
id_13240	217.2	0.00458
id_13241	253.5	0.00631
id_13242	330.1	0.01655
id_13243	1.72	0.00032
id_13244	7.25	0.00164
id_13245	4.27	0.00161
id_2831	4.8	1.3e-05
id_2832	11	2e-05
id_2833	20	2.2e-05
id_2834	16	3.2e-05
id_2835	4.5	2.5e-05
id_2836	8.9	2.4e-05
id_2837	2.8	6.2e-06
id_2838	9.1	3.1e-05
id_2839	18	1.6e-05
id_2840	13	1.6e-05
id_2841	0.68	5.3e-05
id_2842	17	9.3e-06
id_2843	32	7.4e-06
id_21712	283.333	6e-05
id_13274	85.5	0.00067
id_13275	90.2	0.00047
id_13276	143	0.00065
id_13277	127	0.00124
id_13278	22.9	0.00425
id_13279	35.9	0.0066
id_13280	59.7	0.00177
id_11840	38.5	2.13e-05
id_11841	1.4	5.96e-05
id_11842	8.2	0.000112
id_11843	28.4	7.46e-05
id_11844	15.4	3.24e-05
id_11845	1.42	4.1500000000000006e-05
id_11846	104.7	2.24e-05
id_11847	4	9.21e-05
id_11848	30.4	0.0001034
id_11849	94.8	0.00012
id_22509	99.6	0.000478
id_22510	99.6	2.68e-05
id_22511	418.8	0.0002879
id_22512	418.8	0.000514
id_22513	60.4	0.00059
id_22514	60.4	7.06e-05
id_22515	176.8	0.0004618
id_22516	176.8	0.001018
id_22517	99	9.17e-05
id_22518	99	0.0005
id_22519	88.6	9.46e-05
id_22520	88.6	0.000418
id_22521	125.8	6.84e-05
id_22522	125.8	0.00037
id_22523	35	0.002693
id_22524	34.1	0.0008708
id_22273	7.6	6.8e-05
id_22274	0.64	0.000552
id_22275	0.15	0.00074
id_22276	0.1	0.000477
id_22277	22	0.00052
id_22278	63.7	0.000383
id_22279	2.4	0.000134
id_22280	0.4	0.000127
id_24977	65	0.00249
id_24978	0.62	0.000698
id_21881	87	2.6e-06
id_2368	55.5	1.68e-05
id_2369	52.3	0.00262
id_2370	53.1	0.0004868
id_2371	57.9	0.010457
id_2372	113.9	0.003474
id_2380	50.4	6.54e-05
id_2381	60.1	4.66e-05
id_2400	27.6	2.42e-06
id_2401	2.11	0.00849
id_10216	1.9	0.000513
id_10217	4.2	1.14e-05
id_10218	9.5	0.000493
id_10219	7	2.89e-05
id_10220	2	0.0004759999999999
id_10221	10.8	7.42e-05
id_22034	40.8833	2.5e-06
id_22035	40.8833	3.3e-06
id_25061	31.5	0.00077
id_8212	9.77	0.001
id_8213	0.25	0.0103
id_8214	0.09	0.005
id_8215	0.05	0.0049
id_8216	6.9	0.0007
id_8217	24.8	0.0007
id_8218	0.57	0.0072
id_8220	0.14	0.0072
id_8221	4.4	0.0013
id_8222	4.2	0.0017
id_8223	10.9	0.0014
id_8224	4.8	0.0024
id_8225	5.6	0.003
id_8226	3.4	0.0033
id_8227	25.7	0.0011
id_8228	4.8	0.001
id_6255	34.8	0.00067
id_6256	14.6	0.00135
id_21809	34.8	0.00067
id_21810	14.6	0.00135
id_4071	8.4	0.00275
id_4072	46.3	1.1e-07
id_4073	46.3	7e-05
id_4076	131000	0.00027
id_4077	104000	9.9e-05
id_4078	78500	0.00029
id_4079	86500	8.2e-05
id_4080	28.642	3.1e-05
id_4081	25.31	0.000183
id_4082	0.53	0.00068
id_4083	0.35	0.000517
id_4084	20.58	0.000294
id_4085	18.56	0.000232
id_19883	0.69	8e-07
id_19884	0.69	0.00101
id_19885	0.09	5e-07
id_19886	0.69	1.8e-06
id_19887	0.69	0.0004
id_19888	0.23	1.2e-06
id_19889	0.23	2.3e-05
id_19890	2.04	0.00124
id_19891	2.04	3e-07
id_19892	0.88	0.00408
id_19893	0.88	7e-07
id_19894	2.54	5e-07
id_19895	2.54	0.00335
id_19896	0.0186	6.7e-05
id_2025	2.9	0.00019
id_7977	0.11	1.5e-06
id_7978	0.08	6e-07
id_7979	0.109	2.6e-06
id_7980	0.079	7e-07
id_7981	0.12	2.7000000000000004e-06
id_7982	0.0887	3.3e-07
id_7983	0.0578	5.8e-08
id_7984	0.1243	2.8900000000000003e-06
id_22000	1.8	2.3e-06
id_3734	0.061	0.00043
id_3735	75.8	0.0047
id_3736	250	0.0189
id_3737	30	0.0139
id_3739	1500	0.0203999999999999
id_7069	0.099	9.7e-05
id_7086	0.125	1.4e-05
id_7087	0.119	1.9e-05
id_7088	0.024	0.000186
id_7089	0.089	4.3e-05
id_7090	0.032	0.000134
id_17782	4.203	0.000229
id_17783	0.015	0.000361
id_17784	0.37	0.00033
id_17785	0.73	0.00072
id_17786	2.66	0.00045
id_17787	1.01	0.00104
id_17788	0.71	0.0003
id_17789	0.46	0.00027
id_17790	0.81	0.0003
id_17791	1.09	0.00033
id_17792	0.0007	0.00029
id_17793	0.31	0.00042
id_17794	0.44	0.00033
id_17795	0.52	0.00033
id_17796	0.53	0.00017
id_17797	0.41	0.00037
id_17798	0.27	0.00038
id_17799	0.39	0.00026
id_17800	0.35	0.00025
id_17801	0.41	0.00031
id_17802	0.39	0.0003
id_17803	0.36	0.00104
id_17804	0.42	0.00128
id_17805	0.62	0.00031
id_17806	0.42	0.00037
id_17807	0.19	0.00022
id_17808	0.84	0.00042
id_17809	0.11	0.00015
id_17810	1.15	0.00101
id_17811	0.26	0.00046
id_17812	0.12	0.00131
id_17813	1.073	0.00088
id_17814	0.21	0.00077
id_17815	0.308	0.000213
id_17816	1.24	0.000256
id_17817	0.018	0.000232
id_17818	0.82	0.000248
id_17819	0.009	0.000136
id_17820	0.098	0.000255
id_17821	0.022	0.000275
id_17822	3.19	0.000357
id_17823	1.055	0.000207
id_17824	1.411	0.000266
id_17825	0.002	0.000297
id_17826	1.25	0.001002
id_17827	6.092	0.000247
id_17828	4.88	0.000298
id_17829	1.476	0.000503
id_17830	0.006	0.000154
id_17831	0.007	0.000627
id_19391	0.31	1.52e-05
id_21405	2.91	0.00048
id_21406	2.98	0.00041
id_24059	24.68	0.00045
id_24060	24.68	0.00031
id_23254	161	8.5e-05
id_23255	2.8	0.00031
id_23256	1.1	0.00014
id_23257	182	0.00105
id_23258	321	0.00029
id_23259	321	0.00064
id_23260	346	0.00271
id_23261	381	0.00458
id_23262	141	0.00239
id_23263	207	0.00314
id_23264	105	0.00634
id_23265	160	0.00031
id_10892	14.1	0.0022
id_10893	16.4	0.0014
id_10894	14.1	0.046
id_10895	16.4	0.071
id_12070	0.183	1.1e-05
id_21547	0.91	0.00111
id_21548	0.94	0.00154
id_21549	1.02	0.00174
id_21550	0.94	0.00137
id_19999	196	8.1e-06
id_25241	17.9	9.2e-06
id_5190	7.6	1.2e-05
id_5191	11.7	9.3e-06
id_3708	0.013	0.0024
id_3709	0.017	0.000117
id_5350	404	0.000514
id_5351	325	0.001517
id_5352	1097	0.000659
id_10057	0.48	1.3999999999999998e-07
id_10059	2.17	1.0000000000000001e-07
id_2116	2.1	0.000395
id_2117	1.77	9.5e-05
id_2118	3.77	0.000237
id_14140	0.078	9e-06
id_14141	0.133	6.4000000000000006e-06
id_25514	1.51	0.017
id_25515	0.92	0.00345
id_25516	31	0.0289
id_25517	4.69	0.017
id_25518	0.05	0.00205
id_3450	5	2.71e-05
id_11952	2382	0.00083
id_11953	0.97	0.00133
id_11954	38.2	0.00084
id_11955	375	0.00024
id_11956	7.9	0.00044
id_11957	48	0.0087
id_11958	1205	0.2
id_11959	832	0.25
id_11960	48.1	0.252
id_11961	5.2	0.0366
id_11962	10.3	0.205
id_16612	69.8	0.00053
id_19128	1.85194	4.05e-05
id_25175	0.620278	3.5e-05
id_1293	212.9	0.000912
id_1304	63.4	0.00073
id_1311	40	0.00088
id_1312	40	0.00126
id_1318	63.4	0.00035
id_11735	0.34	3.9e-06
id_11736	0.39	4.8e-05
id_11737	1.2	5.2e-05
id_11738	0.68	0.000113
id_11739	0.19	0.000129
id_11740	0.29	0.0001419999999999
id_14364	0.0062	6.2e-08
id_14365	0.0031	7.5e-08
id_7307	0.62	3.88e-06
id_12019	64.2	4.6e-06
id_12020	66.9	1.6400000000000002e-05
id_12021	56.2	0.000105
id_12022	78.3	1.56e-05
id_12023	34.2	2.55e-05
id_12024	63.7	5.19e-05
id_12025	48.4	3.93e-05
id_12026	49.5	9.44e-05
id_5469	0.54	9.7e-05
id_5470	16.32	0.00207
id_5471	0.3	0.0004
id_5472	0.31	0.00012
id_5473	1.76	0.00034
id_10429	0.053	5.7e-05
id_10430	0.003	0.000136
id_10431	0.117	0.00031
id_10432	0.062	0.00029
id_10433	0.0092	2.8e-05
id_16052	0.588	0.0001799999999999
id_16053	115.8	4.28e-05
id_16054	0.75	0.000532
id_16055	0.084	0.001049
id_16056	47.3	0.0013859999999999
id_16057	0.05	0.00168
id_16058	0.1	0.00256
id_16059	16.3	0.00023
id_16060	0.78	3.64e-05
id_16061	1.12	5.62e-05
id_16062	1.53	5.24e-05
id_16063	21.3	0.00025
id_16064	0.03	0.000993
id_16065	1.35	3.95e-05
id_16066	1.73	0.000125
id_16067	0.11	0.00131
id_16068	3.36	0.000101
[truncated: 23,832 more rows]

## Sheet: fig.3b
	fold
id_1767	8
id_1768	8
id_1769	8
id_11037	8
id_11038	8
id_11039	8
id_11040	8
id_11041	8
id_11042	8
id_11043	8
id_11044	8
id_23584	8
id_23589	8
id_23592	8
id_23703	8
id_23707	8
id_23711	8
id_23715	8
id_23719	8
id_15809	4
id_15810	4
id_21666	4
id_21667	4
id_1766	6
id_23570	6
id_12084	5
id_12085	5
id_3750	4
id_1628	1
id_1629	1
id_1630	1
id_1631	1
id_1632	1
id_1633	1
id_1634	1
id_1635	1
id_1636	1
id_1637	1
id_1638	1
id_1639	1
id_17485	1
id_17486	1
id_17652	1
id_17653	1
id_17833	1
id_17834	1
id_8120	3
id_8121	3
id_24032	3
id_7986	5
id_7987	5
id_7988	5
id_7989	5
id_7990	5
id_7991	5
id_7992	5
id_7993	5
id_24373	5
id_24374	5
id_24375	5
id_24376	5
id_24377	5
id_24378	5
id_24379	5
id_24380	5
id_1339	9
id_19878	9
id_9395	3
id_20253	3
id_20254	3
id_20255	3
id_20256	3
id_25172	3
id_25173	3
id_25732	3
id_25733	3
id_25734	3
id_25735	3
id_20179	8
id_8514	7
id_1192	7
id_1200	7
id_9465	9
id_9466	9
id_12941	9
id_12942	9
id_12943	9
id_12944	9
id_12945	9
id_12946	9
id_12947	9
id_12948	9
id_17119	9
id_17120	9
id_1521	8
id_1522	8
id_7279	8
id_10268	3
id_9717	2
id_19347	1
id_19348	1
id_7682	3
id_7683	3
id_3095	4
id_3096	4
id_20009	5
id_20010	5
id_12115	7
id_19877	7
id_5625	7
id_913	2
id_4318	2
id_4319	2
id_8454	5
id_1962	8
id_17333	8
id_17334	8
id_17335	8
id_17336	8
id_17337	8
id_17338	8
id_17339	8
id_7463	7
id_1966	1
id_14788	1
id_14821	1
id_14822	1
id_14823	1
id_14824	1
id_14825	1
id_14826	1
id_14827	1
id_14828	1
id_14829	1
id_14830	1
id_14833	1
id_14836	1
id_15960	1
id_1980	5
id_23897	5
id_23898	5
id_23899	5
id_23900	5
id_23901	5
id_23902	5
id_9716	2
id_6102	6
id_13340	6
id_13341	6
id_13342	6
id_22094	6
id_22095	6
id_22096	6
id_3025	3
id_3026	3
id_21275	3
id_21276	3
id_21277	3
id_21278	3
id_21279	3
id_21280	3
id_21281	3
id_21282	3
id_8626	8
id_8627	8
id_8628	8
id_24362	6
id_24363	6
id_24364	6
id_24365	6
id_24366	6
id_24367	6
id_24368	6
id_49	3
id_50	3
id_51	3
id_52	3
id_53	3
id_4150	3
id_5857	3
id_5858	3
id_5859	3
id_5860	3
id_5861	3
id_5862	3
id_5863	3
id_5864	3
id_5865	3
id_5866	3
id_5867	3
id_5868	3
id_5869	3
id_5870	3
id_5871	3
id_5872	3
id_5873	3
id_5874	3
id_5875	3
id_5876	3
id_5877	3
id_5878	3
id_5879	3
id_5880	3
id_5881	3
id_5882	3
id_5883	3
id_5884	3
id_5885	3
id_5886	3
id_5887	3
id_5888	3
id_5889	3
id_5890	3
id_5891	3
id_5892	3
id_5893	3
id_5894	3
id_5895	3
id_5896	3
id_5897	3
id_5898	3
id_5899	3
id_5900	3
id_5901	3
id_5902	3
id_5903	3
id_5904	3
id_5905	3
id_5906	3
id_5907	3
id_5908	3
id_5909	3
id_5910	3
id_5911	3
id_5912	3
id_5913	3
id_5914	3
id_5915	3
id_5916	3
id_5917	3
id_5918	3
id_5919	3
id_5920	3
id_5921	3
id_5922	3
id_5923	3
id_5924	3
id_5925	3
id_5926	3
id_5927	3
id_5928	3
id_5929	3
id_5930	3
id_5931	3
id_5932	3
id_5933	3
id_5934	3
id_5935	3
id_5936	3
id_5937	3
id_5938	3
id_5939	3
id_5940	3
id_5941	3
id_5942	3
id_5943	3
id_5944	3
id_5945	3
id_5946	3
id_5947	3
id_5948	3
id_5949	3
id_5950	3
id_5951	3
id_5952	3
id_5953	3
id_5954	3
id_5955	3
id_5956	3
id_5957	3
id_5958	3
id_5959	3
id_5960	3
id_5961	3
id_5962	3
id_5963	3
id_5964	3
id_5965	3
id_5966	3
id_5967	3
id_5968	3
id_5969	3
id_5970	3
id_5971	3
id_5972	3
id_5973	3
id_5974	3
id_5975	3
id_5976	3
id_5977	3
id_5978	3
id_5979	3
id_5980	3
id_5981	3
id_5982	3
id_5983	3
id_5984	3
id_5985	3
id_5986	3
id_5987	3
id_5988	3
id_5989	3
id_5990	3
id_5991	3
id_5992	3
id_5993	3
id_5994	3
id_5995	3
id_5996	3
id_5997	3
id_5998	3
id_5999	3
id_6000	3
id_6001	3
id_6002	3
id_6003	3
id_6004	3
id_6005	3
id_6006	3
id_6007	3
id_6008	3
id_6009	3
id_6010	3
id_6011	3
id_6012	3
id_6013	3
id_6014	3
id_6015	3
id_6016	3
id_6017	3
id_6018	3
id_6019	3
id_6020	3
id_22133	3
id_22134	3
id_22135	3
id_22136	3
id_22137	3
id_22138	3
id_22139	3
id_22140	3
id_22141	3
id_22142	3
id_22143	3
id_22144	3
id_22145	3
id_22146	3
id_25154	3
id_25155	3
id_25156	3
id_1101	7
id_1103	7
id_1104	7
id_1105	7
id_1106	7
id_1107	7
id_15902	7
id_5534	6
id_5535	6
id_5536	6
id_5537	6
id_5538	6
id_5539	6
id_5540	6
id_5541	6
id_5542	6
id_5543	6
id_9686	7
id_20786	7
id_20787	7
id_20788	7
id_20789	7
id_20790	7
id_20791	7
id_20792	7
id_20793	7
id_20794	7
id_20797	7
id_20799	7
id_9497	9
id_9499	9
id_12269	3
id_16623	3
id_19879	3
id_9498	8
id_18830	8
id_18831	8
id_20242	0
id_12771	8
id_12772	8
id_12773	8
id_12774	8
id_12775	8
id_12776	8
id_11066	6
id_11067	6
id_1271	2
id_1272	2
id_1273	2
id_7308	6
id_13641	7
id_13642	7
id_13643	7
id_13644	7
id_13645	7
id_13646	7
id_13647	7
id_13648	7
id_13649	7
id_13650	7
id_13651	7
id_24081	7
id_24082	7
id_24083	7
id_24084	7
id_2221	4
id_3028	3
id_10044	2
id_1810	2
id_1811	2
id_3719	7
id_3720	7
id_3721	7
id_3722	7
id_3723	7
id_3724	7
id_3725	7
id_3726	7
id_3727	7
id_3728	7
id_16891	7
id_16892	7
id_16893	7
id_16894	7
id_16895	7
id_16896	7
id_16897	7
id_16898	7
id_16899	7
id_16900	7
id_16901	7
id_16902	7
id_16903	7
id_16904	7
id_22569	7
id_22570	7
id_22571	7
id_22572	7
id_22573	7
id_22574	7
id_22575	7
id_22576	7
id_22577	7
id_22578	7
id_22579	7
id_22580	7
id_7874	8
id_7875	8
id_7876	8
id_7877	8
id_7878	8
id_7879	8
id_7880	8
id_19914	8
id_15833	4
id_15834	4
id_15835	4
id_15836	4
id_15837	4
id_15838	4
id_15839	4
id_15840	4
id_15841	4
id_15842	4
id_15843	4
id_15844	4
id_15845	4
id_15846	4
id_12938	5
id_12939	5
id_12940	5
id_7321	2
id_10715	2
id_10716	2
id_10717	2
id_10718	2
id_16404	2
id_16405	2
id_16406	2
id_16407	2
id_16408	2
id_16409	2
id_16410	2
id_16411	2
id_16412	2
id_16413	2
id_11803	2
id_11804	2
id_11805	2
id_11806	2
id_11807	2
id_1770	6
id_1771	6
id_1772	6
id_16616	8
id_16617	8
id_16618	8
id_16619	8
id_16620	8
id_16621	8
id_16622	8
id_21378	8
id_21379	8
id_21380	8
id_21381	8
id_21382	8
id_21383	8
id_21384	8
id_21385	8
id_21386	8
id_21387	8
id_21388	8
id_21389	8
id_21390	8
id_21391	8
id_6045	4
id_6046	4
id_19189	5
id_3832	4
id_3833	4
id_7725	3
id_6075	2
id_9239	3
id_9240	3
id_9241	3
id_9242	3
id_9243	3
id_9244	3
id_9245	3
id_9246	3
id_9247	3
id_9248	3
id_9249	3
id_9250	3
id_6044	0
id_15420	9
id_15421	9
id_1052	7
id_1053	7
id_20244	2
id_20245	2
id_20246	2
id_20247	2
id_20248	2
id_20249	2
id_20250	2
id_20251	2
id_20252	2
id_23607	4
id_23616	4
id_23626	4
id_23636	4
id_23646	4
id_23652	4
id_23660	4
id_22867	7
id_22868	7
id_22869	7
id_22870	7
id_22871	7
id_22872	7
id_22873	7
id_22874	7
id_22875	7
id_22876	7
id_22877	7
id_22878	7
id_22879	7
id_22880	7
id_22881	7
id_22882	7
id_22883	7
id_22884	7
id_22885	7
id_22886	7
id_22887	7
id_22888	7
id_22889	7
id_22939	7
id_2213	5
id_1559	5
id_1560	5
id_23035	5
id_8483	9
id_8484	9
id_14359	2
id_8710	1
id_9288	6
id_9289	6
id_9298	6
id_18000	8
id_18001	8
id_18002	8
id_18003	8
id_18004	8
id_11832	9
id_15596	4
id_24273	7
id_24274	7
id_24275	7
id_25324	7
id_25325	7
id_9174	8
id_9175	8
id_9176	8
id_9177	8
id_9178	8
id_9179	8
id_9180	8
id_9181	8
id_9182	8
id_9318	3
id_9319	3
id_9305	2
id_9306	2
id_24280	2
id_24281	2
id_13652	5
id_9314	8
id_9315	8
id_9316	8
id_9317	8
id_24287	8
id_24288	8
id_24289	8
id_24290	8
id_24291	8
id_24292	8
id_24293	8
id_24294	8
id_24295	8
id_24296	8
id_24297	8
id_24298	8
id_24299	8
id_96	1
id_104	1
id_105	1
id_106	1
id_107	1
id_108	1
id_109	1
id_110	1
id_115	1
id_18271	1
id_754	5
id_755	5
id_756	5
id_757	5
id_758	5
id_15712	1
id_3341	8
id_3342	8
id_3343	8
id_3344	8
id_3345	8
id_3346	8
id_3347	8
id_9773	9
id_11431	9
id_11432	9
id_10759	0
id_10760	0
id_10761	0
id_10762	0
id_10763	0
id_10764	0
id_10765	0
id_10766	0
id_10767	0
id_10768	0
id_10769	0
id_10770	0
id_10771	0
id_10772	0
id_18662	0
id_18663	0
id_18664	0
id_18665	0
id_18666	0
id_18667	0
id_18668	0
id_18669	0
id_18670	0
id_18671	0
id_18672	0
id_18673	0
id_18674	0
id_18675	0
id_18676	0
id_18677	0
id_18678	0
id_9301	7
id_9302	7
id_9303	7
id_9304	7
id_12354	3
id_12355	3
id_12356	3
id_12357	3
id_12358	3
id_12359	3
id_12360	3
id_12361	3
id_12362	3
id_3763	9
id_3764	9
id_3765	9
id_6317	9
id_6318	9
id_25519	9
id_25520	9
id_25521	9
id_21672	2
id_3333	1
id_98	1
id_18112	1
id_18272	1
id_18273	1
id_23030	1
id_13246	2
id_13247	2
id_13248	2
id_13249	2
id_13250	2
id_13251	2
id_13252	2
id_13253	2
id_6394	0
id_6395	0
id_6396	0
id_10225	4
id_10226	4
id_10227	4
id_10228	4
id_15636	3
id_13281	4
id_13282	4
id_13283	4
id_13284	4
id_13285	4
id_13286	4
id_13287	4
id_13288	4
id_8599	8
id_8600	8
id_8601	8
id_23473	8
id_23474	8
id_25227	4
id_25228	4
id_25229	4
id_25230	4
id_13790	3
id_12806	4
id_12807	4
id_12808	4
id_17761	4
id_17762	4
id_17763	4
id_17764	4
id_17765	4
id_17766	4
id_17767	4
id_17768	4
id_17769	4
id_17770	4
id_4541	9
id_4542	9
id_4543	9
id_4544	9
id_4545	9
id_4546	9
id_25322	9
id_25323	9
id_13627	6
id_13628	6
id_13629	6
id_13630	6
id_13631	6
id_13632	6
id_7459	2
id_7460	2
id_17994	8
id_17995	8
id_17996	8
id_17997	8
id_17998	8
id_17999	8
id_19284	8
id_7553	6
id_7554	6
id_7555	6
id_7556	6
id_7557	6
id_7558	6
id_7559	6
id_7560	6
id_19073	6
id_9614	3
id_9615	3
id_9616	3
id_16627	4
id_15076	5
id_15077	5
id_15078	5
id_17480	9
id_21621	9
id_21622	9
id_2934	2
id_2935	2
id_2939	2
id_2940	2
id_2941	2
id_2942	2
id_21563	2
id_21564	2
id_21565	2
id_21566	2
id_21567	2
id_21568	2
id_21569	2
id_21570	2
id_21571	2
id_21572	2
id_21573	2
id_21574	2
id_21575	2
id_21576	2
id_21577	2
id_21578	2
id_21579	2
id_21580	2
id_21583	2
id_21584	2
id_21585	2
id_24001	2
id_24002	2
id_24025	2
id_24026	2
id_24027	2
id_24028	2
id_4399	4
id_4400	4
id_4401	4
id_4402	4
id_17616	4
id_17617	4
id_17618	4
id_17619	4
id_21698	4
id_21699	4
id_21700	4
id_21701	4
id_21702	4
id_12363	6
id_12364	6
id_12365	6
id_12366	6
id_12367	6
id_12368	6
id_23018	5
id_23019	5
id_80	6
id_81	6
id_11140	8
id_17854	3
id_17855	3
id_17856	3
id_17857	3
id_17858	3
id_3818	1
id_13414	1
id_13415	1
id_13416	1
id_13417	1
id_13418	1
id_13419	1
id_13420	1
id_13421	1
id_3685	0
id_3686	0
id_8544	0
id_8545	0
id_8546	0
id_8547	0
id_8548	0
id_8549	0
id_23302	0
id_23303	0
id_23304	0
id_23305	0
id_23306	0
id_23307	0
id_12231	7
id_12232	7
id_7872	3
id_7873	3
id_2697	7
id_2698	7
id_2699	7
id_2700	7
id_2708	7
id_4032	7
id_4033	7
id_4034	7
id_4035	7
id_4036	7
id_4037	7
id_4038	7
id_4039	7
id_4040	7
id_4041	7
id_4042	7
id_4043	7
id_4044	7
id_4045	7
id_4046	7
id_4047	7
id_4048	7
id_4049	7
id_4050	7
id_4051	7
id_9829	7
id_15742	7
id_15743	7
id_19125	7
id_19126	7
id_19127	7
id_22685	7
id_22686	7
id_22687	7
id_22688	7
id_22689	7
id_22690	7
id_22691	7
id_22692	7
id_22693	7
id_22694	7
id_22695	7
id_22696	7
id_22697	7
id_22698	7
id_22699	7
id_22700	7
id_22701	7
id_22702	7
id_22703	7
id_22704	7
id_22705	7
id_22706	7
id_22707	7
id_22708	7
id_22709	7
id_22710	7
id_22711	7
id_22712	7
id_22713	7
id_22714	7
id_22715	7
id_22716	7
id_22717	7
id_22718	7
id_22719	7
id_22720	7
id_22721	7
id_22722	7
id_22724	7
id_22725	7
id_22726	7
id_22727	7
id_22728	7
id_22729	7
id_22730	7
id_22741	7
id_24884	7
id_24885	7
id_25128	7
id_21199	7
id_21200	7
id_21201	7
id_21202	7
id_21203	7
id_21204	7
id_21205	7
id_21206	7
id_21207	7
id_21208	7
id_21209	7
id_21210	7
id_21211	7
id_21212	7
id_21213	7
id_21214	7
id_21215	7
id_21216	7
id_21217	7
id_21218	7
id_21219	7
id_21220	7
id_21221	7
id_21222	7
id_21223	7
id_21224	7
id_21225	7
id_21226	7
id_21227	7
id_21228	7
id_21229	7
id_21230	7
id_21231	7
id_21232	7
id_21233	7
id_21234	7
id_21235	7
id_21236	7
id_21237	7
id_6392	7
id_6393	7
id_8081	8
id_22401	8
id_1715	5
id_3895	9
id_3896	9
id_6076	6
id_6077	6
id_10322	6
id_10323	6
id_10324	6
id_10325	6
id_10326	6
id_10556	0
id_10557	0
id_10558	0
id_10559	0
id_10578	0
id_10600	0
id_10626	0
id_10627	0
id_17051	0
id_17052	0
id_17053	0
id_17054	0
id_16626	7
id_25244	6
id_25245	6
id_12951	4
id_12952	4
id_12953	4
id_15074	4
id_15075	4
id_15079	4
id_23175	4
id_23176	4
id_23177	4
id_23178	4
id_23179	4
id_23180	4
id_8497	2
id_8498	2
id_8499	2
id_8500	2
id_12752	8
id_12753	8
id_25231	6
id_25232	6
id_25233	6
id_25234	6
id_25235	6
id_25236	6
id_25237	6
id_25238	6
id_25239	6
id_25240	6
id_13229	7
id_13254	7
id_7789	5
id_7790	5
id_10833	8
id_10834	8
id_10835	8
id_15951	9
id_15952	9
id_15953	9
id_12795	9
id_12796	9
id_12797	9
id_12798	9
id_12799	9
id_12800	9
id_12801	9
id_12802	9
id_12803	9
id_10656	7
id_11993	5
id_11994	5
id_11995	5
id_11996	5
id_11997	5
id_11998	5
id_11999	5
id_12000	5
id_12001	5
id_12005	5
id_12006	5
id_12007	5
id_12008	5
id_12009	5
id_12010	5
id_12011	5
id_12012	5
id_12013	5
id_12027	5
id_25177	5
id_25178	5
id_25179	5
id_25180	5
id_25181	5
id_25182	5
id_25183	5
id_15449	0
id_15450	0
id_15451	0
id_16613	3
id_16614	3
id_16615	3
id_2021	2
id_2022	2
id_2349	2
id_2350	2
id_2351	2
id_17993	2
id_8820	3
id_2124	4
id_2125	4
id_9669	4
id_9670	4
id_9671	4
id_9931	1
id_333	0
id_334	0
id_16132	9
id_16133	9
id_16134	9
id_16135	9
id_7881	2
id_19909	2
id_19910	2
id_19911	2
id_19912	2
id_19913	2
id_8865	0
id_9728	1
id_9729	1
id_24286	8
id_16691	2
id_16692	2
id_16693	2
id_16694	2
id_23295	9
id_13194	8
id_1341	2
id_1342	2
id_9894	2
id_9895	2
id_9896	2
id_9897	2
id_9898	2
id_9901	2
id_9903	2
id_9908	2
id_9909	2
id_9910	2
id_9911	2
id_9912	2
id_9913	2
id_9914	2
id_9915	2
id_9918	2
id_9919	2
id_8504	5
id_4069	4
id_19285	9
id_19286	9
id_19287	9
id_78	4
id_79	4
id_5675	5
id_25299	5
id_12046	5
id_12047	5
id_12048	5
id_12049	5
id_12050	5
id_12051	5
id_12052	5
id_12759	1
id_12760	1
id_12761	1
id_12762	1
id_23984	1
id_12954	9
id_12955	9
id_17912	9
id_3350	4
id_3351	4
id_24224	9
id_24226	9
id_3327	6
id_9479	5
id_9480	5
id_9481	5
id_9482	5
id_9483	5
id_9484	5
id_17558	7
id_21697	7
id_9380	4
id_13104	7
id_13105	7
id_7484	6
id_7487	6
id_17654	6
id_17655	6
id_17656	6
id_17657	6
id_301	1
id_12002	4
id_12003	4
id_12004	4
id_12030	4
id_12031	4
id_12032	4
id_12033	4
id_12778	8
id_16031	8
id_14384	8
id_7393	1
id_7394	1
id_7395	1
id_7396	1
id_7397	1
id_7398	1
id_3111	2
id_3112	2
id_19567	2
id_19568	2
id_19569	2
id_19570	2
id_10799	8
id_10800	8
id_10801	8
id_10802	8
id_16381	3
id_16382	3
id_16383	3
id_16384	3
id_16385	3
id_16386	3
id_18646	3
id_18647	3
id_18648	3
id_18649	3
id_18650	3
id_18651	3
id_302	9
id_303	9
id_16117	2
id_16118	2
id_16119	2
id_16120	2
id_16121	2
id_16122	2
id_16123	2
id_16145	2
id_16146	2
id_16147	2
id_16148	2
id_16149	2
id_19095	2
id_19096	2
id_19097	2
id_19098	2
id_19099	2
id_19101	2
id_19102	2
id_19103	2
id_19104	2
id_19105	2
id_19106	2
id_19107	2
id_19108	2
id_19109	2
id_19110	2
id_19111	2
id_19112	2
id_7499	7
id_24225	7
id_5544	9
id_5545	9
id_5546	9
id_5547	9
id_10655	9
id_3845	8
id_3846	8
id_3847	8
id_3848	8
id_3849	8
id_3850	8
id_3851	8
id_8591	8
id_1981	9
id_1982	9
id_1983	9
id_1984	9
id_10554	9
id_10555	9
id_3326	2
id_8712	1
id_4412	1
id_4413	1
id_4414	1
id_4415	1
id_4416	1
id_4417	1
id_4418	1
id_4419	1
id_4420	1
id_19061	1
id_19062	1
id_19063	1
id_21298	6
id_21299	6
id_21300	6
id_21301	6
id_21302	6
id_13848	0
id_13849	0
id_13850	0
id_13851	0
id_13852	0
id_13853	0
id_13854	0
id_13855	0
id_13856	0
id_7280	1
id_7281	1
id_7282	1
id_7283	1
id_13236	4
id_13237	4
id_13238	4
id_6854	4
id_6855	4
id_6856	4
id_6857	4
id_6858	4
id_6859	4
id_6860	4
id_6861	4
id_6862	4
id_6863	4
id_6864	4
id_6865	4
id_17435	4
id_22187	4
id_22188	4
id_22189	4
id_22190	4
id_22191	4
id_22192	4
id_22193	4
id_1294	4
id_1295	4
id_1296	4
id_1297	4
id_1298	4
id_1299	4
id_1300	4
id_1301	4
id_1302	4
id_1303	4
id_1306	4
id_1307	4
id_1308	4
id_1309	4
id_1310	4
id_1315	4
id_1316	4
id_1317	4
id_1319	4
id_8713	4
id_13791	4
id_13792	4
id_13793	4
id_13794	4
id_13795	4
id_13796	4
id_13797	4
id_13798	4
id_13799	4
id_13800	4
id_13801	4
id_13802	4
id_13803	4
id_13804	4
id_16874	4
id_16875	4
id_16876	4
id_19823	4
id_19824	4
id_19825	4
id_19826	4
id_19827	4
id_19828	4
id_19829	4
id_19830	4
id_19831	4
id_19832	4
id_19833	4
id_19834	4
id_19835	4
id_19836	4
id_19837	4
id_19838	4
id_19839	4
id_19840	4
id_22742	4
id_22743	4
id_22744	4
id_22745	4
id_22746	4
id_22747	4
id_22748	4
id_22749	4
id_22750	4
id_22751	4
id_22752	4
id_22753	4
id_22754	4
id_22755	4
id_22756	4
id_22757	4
id_22758	4
id_22759	4
id_24979	1
id_24980	1
id_24981	1
id_24982	1
id_3334	9
id_3335	9
id_3336	9
id_3337	9
id_3338	9
id_3339	9
id_3340	9
id_3348	9
id_3349	9
id_16124	6
id_16125	6
id_19113	6
id_22552	6
id_16834	0
id_9637	6
id_23758	6
id_18520	1
id_21395	1
id_3325	8
id_12014	4
id_12015	4
id_12016	4
id_12017	4
id_12018	4
id_8306	2
id_8307	2
id_8308	2
id_8309	2
id_8310	2
id_8311	2
id_8312	2
id_8313	2
id_8314	2
id_8315	2
id_8316	2
id_8317	2
id_8318	2
id_8319	2
id_8320	2
id_8321	2
id_8322	2
id_8323	2
id_8324	2
id_8325	2
id_8326	2
id_8327	2
id_8328	2
id_9893	8
id_9899	8
id_9900	8
id_9902	8
id_9904	8
id_9905	8
id_9906	8
id_9907	8
id_9916	8
id_9917	8
id_5031	4
id_5042	4
id_5043	4
id_5044	4
id_5045	4
id_5046	4
id_5047	4
id_5048	4
id_5049	4
id_5050	4
id_5051	4
id_5058	4
id_10403	4
id_10407	4
id_10408	4
id_25671	4
id_25672	4
id_16839	6
id_16840	6
id_16841	6
id_16842	6
id_6315	3
id_6316	3
id_2052	4
id_2053	4
id_2054	4
id_2056	4
id_2677	9
id_2678	9
id_15737	9
id_15738	9
id_15739	9
id_3822	0
id_3823	0
id_3824	0
id_3825	0
id_3826	0
id_3827	0
id_3828	0
id_3829	0
id_3830	0
id_3831	0
id_3834	0
id_24370	8
id_13847	2
id_13857	2
id_13735	4
id_13736	4
id_13737	4
id_13738	4
id_13739	4
id_13740	4
id_13741	4
id_13742	4
id_11216	5
id_9379	4
id_508	5
id_509	5
id_10579	5
id_10609	5
id_10610	5
id_10611	5
id_10612	5
id_10618	5
id_10619	5
id_10631	5
id_10632	5
id_10633	5
id_10645	5
id_15635	5
id_16138	5
id_16139	5
id_8501	7
id_8502	7
id_8503	7
id_8508	7
id_5794	8
id_5795	8
id_5796	8
id_5797	8
id_5798	8
id_5799	8
id_5800	8
id_5801	8
id_5802	8
id_5803	8
id_5804	8
id_5805	8
id_5806	8
id_22971	8
id_5697	5
id_5698	5
id_5699	5
id_8513	5
id_11142	9
id_11143	9
id_11144	9
id_11145	9
id_11146	9
id_5129	3
id_5809	2
id_21519	0
id_21520	0
id_21521	0
id_21998	0
id_21999	0
id_3752	1
id_10745	0
id_10746	0
id_25174	1
id_25176	1
id_4540	4
id_17771	4
id_17772	4
id_17773	4
id_17774	4
id_17775	4
id_17776	4
id_9470	6
id_9471	6
id_9472	6
id_9473	6
id_9474	6
id_9475	6
id_9476	6
id_6866	5
id_6867	5
id_8557	5
id_22194	5
id_22195	5
id_22196	5
id_22198	5
id_22199	5
id_22200	5
id_22202	5
id_22204	5
id_1320	9
id_1321	9
id_11950	3
id_11951	3
id_11967	3
id_11968	3
id_11969	3
id_11970	3
id_12960	5
id_12961	5
id_12962	5
id_12963	5
id_12964	5
id_12965	5
id_12966	5
id_12967	5
id_12968	5
id_12969	5
id_12970	5
id_12971	5
id_12972	5
id_12973	5
id_24220	5
id_24221	5
id_24222	5
id_13239	3
id_13240	3
id_13241	3
id_13242	3
id_13243	3
id_13244	3
id_13245	3
id_2831	3
id_2832	3
id_2833	3
id_2834	3
id_2835	3
id_2836	3
id_2837	3
id_2838	3
id_2839	3
id_2840	3
id_2841	3
id_2842	3
id_2843	3
id_21712	3
id_13274	2
id_13275	2
id_13276	2
id_13277	2
id_13278	2
id_13279	2
id_13280	2
id_11840	1
id_11841	1
id_11842	1
id_11843	1
id_11844	1
id_11845	1
id_11846	1
id_11847	1
id_11848	1
id_11849	1
id_22509	1
id_22510	1
id_22511	1
id_22512	1
id_22513	1
id_22514	1
id_22515	1
id_22516	1
id_22517	1
id_22518	1
id_22519	1
id_22520	1
id_22521	1
id_22522	1
id_22523	1
id_22524	1
id_22273	8
id_22274	8
id_22275	8
id_22276	8
id_22277	8
id_22278	8
id_22279	8
id_22280	8
id_24977	5
id_24978	5
id_21881	8
id_2368	7
id_2369	7
id_2370	7
id_2371	7
id_2372	7
id_2380	7
id_2381	7
id_2400	7
id_2401	7
id_10216	7
id_10217	7
id_10218	7
id_10219	7
id_10220	7
id_10221	7
id_22034	7
id_22035	7
id_25061	7
id_8212	6
id_8213	6
id_8214	6
id_8215	6
id_8216	6
id_8217	6
id_8218	6
id_8220	6
id_8221	6
id_8222	6
id_8223	6
id_8224	6
id_8225	6
id_8226	6
id_8227	6
id_8228	6
id_6255	7
id_6256	7
id_21809	7
id_21810	7
id_4071	1
id_4072	1
id_4073	1
id_4076	1
id_4077	1
id_4078	1
id_4079	1
id_4080	1
id_4081	1
id_4082	1
id_4083	1
id_4084	1
id_4085	1
id_19883	1
id_19884	1
id_19885	1
id_19886	1
id_19887	1
id_19888	1
id_19889	1
id_19890	1
id_19891	1
id_19892	1
id_19893	1
id_19894	1
id_19895	1
id_19896	1
id_2025	0
id_7977	1
id_7978	1
id_7979	1
id_7980	1
id_7981	1
id_7982	1
id_7983	1
id_7984	1
id_22000	1
id_3734	6
id_3735	6
id_3736	6
id_3737	6
id_3739	6
id_7069	6
id_7086	6
id_7087	6
id_7088	6
id_7089	6
id_7090	6
id_17782	9
id_17783	9
id_17784	9
id_17785	9
id_17786	9
id_17787	9
id_17788	9
id_17789	9
id_17790	9
id_17791	9
id_17792	9
id_17793	9
id_17794	9
id_17795	9
id_17796	9
id_17797	9
id_17798	9
id_17799	9
id_17800	9
id_17801	9
id_17802	9
id_17803	9
id_17804	9
id_17805	9
id_17806	9
id_17807	9
id_17808	9
id_17809	9
id_17810	9
id_17811	9
id_17812	9
id_17813	9
id_17814	9
id_17815	9
id_17816	9
id_17817	9
id_17818	9
id_17819	9
id_17820	9
id_17821	9
id_17822	9
id_17823	9
id_17824	9
id_17825	9
id_17826	9
id_17827	9
id_17828	9
id_17829	9
id_17830	9
id_17831	9
id_19391	3
id_21405	6
id_21406	6
id_24059	6
id_24060	6
id_23254	4
id_23255	4
id_23256	4
id_23257	4
id_23258	4
id_23259	4
id_23260	4
id_23261	4
id_23262	4
id_23263	4
id_23264	4
id_23265	4
id_10892	8
id_10893	8
id_10894	8
id_10895	8
id_12070	7
id_21547	3
id_21548	3
id_21549	3
id_21550	3
id_19999	5
id_25241	5
id_5190	6
id_5191	6
id_3708	2
id_3709	2
id_5350	5
id_5351	5
id_5352	5
id_10057	2
id_10059	2
id_2116	8
id_2117	8
id_2118	8
id_14140	8
id_14141	8
id_25514	9
id_25515	9
id_25516	9
id_25517	9
id_25518	9
id_3450	9
id_11952	9
id_11953	9
id_11954	9
id_11955	9
id_11956	9
id_11957	9
id_11958	9
id_11959	9
id_11960	9
id_11961	9
id_11962	9
id_16612	8
id_19128	2
id_25175	2
id_1293	7
id_1304	7
id_1311	7
id_1312	7
id_1318	7
id_11735	2
id_11736	2
id_11737	2
id_11738	2
id_11739	2
id_11740	2
id_14364	7
id_14365	7
id_7307	0
id_12019	7
id_12020	7
id_12021	7
id_12022	7
id_12023	7
id_12024	7
id_12025	7
id_12026	7
id_5469	4
id_5470	4
id_5471	4
id_5472	4
id_5473	4
id_10429	4
id_10430	4
id_10431	4
id_10432	4
id_10433	4
id_16052	4
id_16053	4
id_16054	4
id_16055	4
id_16056	4
id_16057	4
id_16058	4
id_16059	4
id_16060	4
id_16061	4
id_16062	4
id_16063	4
id_16064	4
id_16065	4
id_16066	4
id_16067	4
id_16068	4
[truncated: 23,832 more rows]

## Sheet: fig.3c
	pred	label
id_28	1.1758	-0.1584
id_33	0.7857	0.7076
id_34	1.0001	0.7959
id_97	1.1046	2.7864
id_130	1.6428	1.9031
id_131	1.6712	1.8651
id_132	1.7287	1.4514
id_155	1.8629	3.4046
id_156	1.7098	1.2499
id_157	1.4218	1.0117
id_158	1.7929	1.6486
id_159	1.54	0.6232
id_160	1.515	0.1901
id_161	1.2496	-1.5983
id_162	1.7194	0.3802
id_169	1.6642	1.4983
id_171	1.5997	2.1184
id_172	1.7042	1.4191
id_173	0.8483	1.5297
id_174	0.2503	0.8076
id_175	0.2213	-0.6721
id_176	0.2531	-0.9641
id_179	1.1305	1.4483
id_186	1.4305	2.65
id_187	1.2236	1.8414
id_188	1.4482	1.6243
id_189	1.2315	-0.6331
id_190	1.1937	-1.1044
id_191	1.3042	2.229
id_192	1.1686	-0.1446
id_193	0.9675	-0.7587
id_194	1.0467	-1.4072
id_195	1.1516	0.4039
id_196	1.3418	-0.7202
id_197	1.3543	-0.6106
id_198	1.5721	-1.0135
id_199	1.4665	2.2082
id_200	1.4727	1.9497
id_201	1.2781	1.3026
id_202	1.4933	1.3641
id_203	1.4475	1.8785
id_204	1.2677	0.1984
id_205	1.2189	0.1104
id_206	1.3595	2.5497
id_207	1.3059	0.348
id_208	1.4753	0.5219
id_209	1.4709	1.7362
id_210	1.1147	-1.1636
id_211	1.4701	1.7672
id_212	1.4743	0.6419
id_213	1.3516	1.2187
id_214	1.7205	1.0227
id_215	1.4675	0.5846
id_216	1.2826	-1.2768
id_217	1.2547	-1.536
id_218	1.0189	-0.2764
id_219	1.205	-0.3073
id_225	1.235	0.3074
id_295	0.4577	2.529
id_296	0.792	1.8846
id_297	0.7533	-0.3378
id_333	0.7786	-0.3098
id_334	1.3601	-0.2982
id_510	2.4156	0.2989
id_511	2.1101	1.4362
id_512	2.4347	3.7749
id_513	1.6463	2.4787
id_514	1.7984	2.7039
id_515	2.0698	1.6945
id_516	0.5997	-0.8062
id_517	2.0867	2.9266
id_519	2.0272	3.0419
id_520	2.4132	0.088
id_521	2.3957	3.3103
id_522	3.4262	3.0815
id_523	2.3714	0.1788
id_524	2.8287	3.3164
id_525	2.0103	-0.0929
id_526	2.3998	0.4386
id_527	3.4319	-0.4185
id_528	3.4035	-0.7022
id_529	2.0378	0.1871
id_530	3.4543	-0.9518
id_531	2.8318	-0.1785
id_532	2.8479	-0.7676
id_533	2.8014	-0.5062
id_534	2.1418	2.008
id_535	2.1467	2.1283
id_536	2.111	0.5537
id_537	2.0989	0.0343
id_538	2.0493	-0.2189
id_539	2.849	3.2897
id_540	2.5373	0.3686
id_541	1.7751	0.0403
id_542	1.5705	2.4827
id_543	2.1222	0.9512
id_648	1.5954	3.7824
id_675	0.8972	1.9494
id_676	0.6429	0.3979
id_677	0.9036	2.4771
id_678	0.8781	-0.2553
id_694	1.4877	0.9202
id_695	1.4961	1.4664
id_718	1.6967	2.7943
id_719	1.5015	2.9866
id_720	1.6771	1.3102
id_730	1.4676	2.7509
id_785	0.4354	-2.0113
id_798	0.1251	2.5301
id_799	0.4292	-3.7097
id_800	0.4666	3.2014
id_801	0.1335	2.2316
id_802	0.4391	1.7953
id_803	0.4335	-2.2157
id_804	0.4484	-2.1045
id_805	0.0573	0.3537
id_806	0.42	-3.2121
id_807	0.0507	0.5989
id_808	-0.026	-0.8678
id_809	-0.0337	-0.739
id_810	-0.1877	1.1722
id_811	0.3245	2.469
id_812	0.2543	1.2754
id_814	0.4446	-2.2527
id_883	1.3002	-1.6882
id_884	1.3202	-0.8373
id_885	1.3311	2.9884
id_886	0.9442	3.2835
id_887	0.6052	2.5166
id_888	1.2634	-1.0969
id_889	1.2241	-1.2205
id_890	1.3345	-0.8841
id_891	1.2332	-1.4962
id_892	1.2514	-1.348
id_893	1.3049	-1.2931
id_894	1.3558	-1.2917
id_895	1.3371	-1.1167
id_896	1.1854	-1.2482
id_897	1.3149	-1.1813
id_898	1.3239	-1.4215
id_899	1.2622	-1.2289
id_900	1.6338	3.7447
id_901	1.2464	4.0757
id_1071	1.7986	2.3892
id_1072	1.2104	1.574
id_1073	1.6022	2.9874
id_1074	1.63	0.3448
id_1075	1.3364	0.689
id_1076	1.2467	-0.1803
id_1077	1.5066	0.1025
id_1165	0.7532	1.209
id_1167	1.9418	0.7172
id_1168	1.9176	1.765
id_1169	2.0212	1.4583
id_1170	1.9687	2.5286
id_1171	1.821	0.5324
id_1172	1.9057	-0.1375
id_1173	1.8921	0.4154
id_1174	1.9332	0.5372
id_1175	1.9636	1.6204
id_1176	1.8998	0.1692
id_1177	1.7521	1.2871
id_1193	1.0472	2.7651
id_1194	1.0621	2.4745
id_1195	1.0676	1.2861
id_1196	1.0683	2.2593
id_1197	1.0735	2.3039
id_1198	1.0601	1.6329
id_1199	1.2271	2.0251
id_1313	1.1048	2.0612
id_1314	1.062	0.1963
id_1323	1.0611	3.0197
id_1330	1.5952	4.3181
id_1331	2.324	3.4393
id_1332	2.2984	1.5753
id_1333	2.2779	1.8193
id_1359	0.4282	0.4532
id_1467	0.2922	0.585
id_1479	0.2224	-2.1902
id_1538	0.9195	1.9445
id_1677	0.4065	-0.5051
id_1741	1.267	1.3241
id_1742	1.6233	-2.1249
id_1743	1.5793	-3.533
id_1744	1.4962	-3.2788
id_1745	1.5731	-3.3144
id_1773	0.7202	-0.4102
id_1774	0.0599	-0.3235
id_1775	0.0691	0.6163
id_1776	0.7606	1.1434
id_1777	0.0792	-0.7645
id_1778	-0.0202	1.1787
id_1779	0.8049	0.0051
id_1780	0.073	-1.3529
id_1781	0.5003	0.2218
id_1782	0.1478	0.5819
id_1783	0.0534	-0.5686
id_1784	0.6697	-0.8921
id_1785	-0.077	-1.5563
id_1786	0.0236	-2.7739
id_1787	0.7615	-0.1925
id_1788	0.0416	-1.995
id_1789	0.7512	0.7713
id_1790	0.7612	0.8582
id_1791	0.0769	-1.6278
id_1792	0.7638	0.75
id_1831	0.8283	2.7648
id_1832	0.8447	2.6448
id_1833	0.8032	-0.1929
id_1857	1.2646	1.9213
id_1858	1.2505	2.1451
id_1859	1.2579	2.0648
id_1860	1.2402	2.0389
id_1861	0.9862	1.9559
id_1862	0.6524	2.2124
id_1913	1.5916	-0.7088
id_1999	1.6675	4.7951
id_2000	0.7581	4.0686
id_2001	0.8793	2.3614
id_2002	0.9085	2.6866
id_2009	1.5434	3.1513
id_2010	0.8543	2.3031
id_2011	0.9383	3.009
id_2025	0.6075	1.1836
id_2067	0.7652	-0.1565
id_2068	0.8067	-0.4771
id_2073	0.5776	1.2649
id_2074	0.5847	-0.5334
id_2078	0.7501	0.3803
id_2079	0.7532	-0.487
id_2084	0.8877	0.1538
id_2097	1.328	2.3198
id_2171	1.158	1.301
id_2172	1.4495	0.243
id_2173	1.1017	0.1663
id_2174	1.079	0.359
id_2175	1.1475	-0.4393
id_2182	2.737	2.185
id_2183	1.0398	1.2126
id_2184	0.9946	0.7998
id_2185	1.071	0.1415
id_2226	1.4662	2.5861
id_2227	1.7199	1.1439
id_2228	1.0816	0.0142
id_2229	0.5724	0.8386
id_2232	-0.0694	1.0902
id_2233	0.3059	1.5563
id_2258	0.8324	0.1984
id_2259	0.7742	1.006
id_2382	2.1641	-1.942
id_2383	2.1444	-1.4914
id_2384	2.0409	-2.3133
id_2385	2.1829	-2.5145
id_2386	2.1999	-2.9731
id_2387	2.1777	-1.9273
id_2442	1.0247	2.8239
id_2448	1.0398	3.2775
id_2449	1.0348	2.6595
id_2450	1.022	3.411
id_2459	0.1767	3.5315
id_2460	0.0583	3.3254
id_2461	0.3754	0.6612
id_2462	0.4376	1.4586
id_2463	0.2081	1.2788
id_2464	0.2394	3.0669
id_2465	0.4181	0.8337
id_2466	0.2955	0.5027
id_2486	0.7858	1.7503
id_2487	0.4813	2.3671
id_2488	0.7316	3.0382
id_2489	0.7952	2.5388
id_2490	0.3393	1.7468
id_2491	0.6464	1.9151
id_2492	0.6912	2.3768
id_2493	0.7871	2.4141
id_2494	0.805	2.9188
id_2608	0.4088	2.3904
id_2609	0.1935	-1.4771
id_2635	1.1704	2.9542
id_2636	1.1803	2.7021
id_2637	1.4295	1.6911
id_2639	1.2553	1.7766
id_2640	1.1293	2.3219
id_2641	1.2996	2.3536
id_2642	1.5001	0.0501
id_2649	1.1453	2.7659
id_2650	1.3123	2.8331
id_2651	1.1303	2.6368
id_2652	1.2919	3.1358
id_2653	1.3407	2.5582
id_2654	1.3299	3.3824
id_2657	1.1477	2.9458
id_2749	1.6851	0.301
id_2750	1.1999	1.1461
id_2760	1.0754	0.1663
id_2762	0.8741	4.0726
id_2763	0.4737	1.8451
id_2844	1.0653	1.9285
id_2845	1.4691	3.2688
id_2846	1.4214	3.5283
id_2847	1.3218	1.5708
id_2848	1.3363	1.3651
id_2849	1.4062	2.0843
id_2850	1.3415	1.5351
id_2851	1.3455	1.3245
id_2852	1.3358	0.6856
id_2853	0.8085	1.1354
id_2854	1.4551	1.0746
id_2855	1.2887	0.0917
id_2856	1.3252	1.2174
id_2857	1.2886	0.0034
id_2858	1.2878	0.9306
id_2859	1.305	0.5314
id_2860	1.3352	-0.2644
id_2861	1.2456	-1.4327
id_2862	1.2005	-0.1002
id_2863	1.2589	0.4579
id_2864	1.5805	1.2371
id_2865	1.3199	1
id_2866	1.2517	0.674
id_2986	-0.0613	2.4378
id_2996	0.5768	2.2264
id_2997	0.5714	0.5991
id_2998	0.5606	1.1213
id_2999	0.8181	3.0638
id_3000	0.3991	2.1214
id_3001	0.8266	1.8189
id_3093	1.6484	2.0194
id_3094	1.9275	3.3424
id_3097	1.2639	3.5016
id_3179	1.2679	0.2494
id_3180	1.5348	0.8591
id_3207	0.5382	0.4546
id_3208	0.7591	0.699
id_3209	0.7374	-0.1559
id_3210	0.698	0.4437
id_3211	0.6947	0.4635
id_3212	0.6621	0.7085
id_3213	0.8033	2.7917
id_3214	0.668	0.1841
id_3215	0.6708	-1.7377
id_3216	0.6917	-2.1139
id_3217	0.6808	-2.7526
id_3248	1.2119	3.699
id_3249	1.6446	3.8081
id_3507	0.5896	0.2488
id_3508	1.2359	0.3221
id_3509	1.2317	-0.3025
id_3510	0.0708	-1.9107
id_3511	1.08	0.6983
id_3512	1.798	0.8795
id_3544	1.5028	-0.0064
id_3545	1.41	-0.2636
id_3546	1.3488	-0.5888
id_3547	1.4199	-0.2798
id_3548	1.5201	-0.7422
id_3549	1.3486	-0.9544
id_3550	1.3419	-1.0047
id_3551	1.3326	-1.2389
id_3552	1.3984	-0.9357
id_3594	1.3397	3.2668
id_3595	1.5532	1.961
id_3598	2.0343	3.3044
id_3685	2.0187	1.8826
id_3686	2.1779	1.8064
id_3707	0.9894	1.5615
id_3794	0.629	-0.0928
id_3800	0.4925	1.9622
id_3822	2.0526	-0.4569
id_3823	1.6639	0.0458
id_3824	0.5052	1.9253
id_3825	1.9511	-0.3575
id_3826	1.5474	-0.5563
id_3827	1.0007	2.2417
id_3828	1.098	0.7825
id_3829	1.2822	-1.9311
id_3830	0.6973	0.7782
id_3831	0.4048	0.8731
id_3834	0.4677	0.1249
id_3966	1.296	0.6154
id_3967	1.2141	-1.632
id_3968	1.3812	-1.1091
id_3969	1.627	-1.2609
id_3970	1.1111	-0.3153
id_3971	1.3215	1.699
id_3972	1.5292	0.4559
id_3973	1.3995	-0.4031
id_3974	1.4659	1.1461
id_3975	1.4522	-0.2596
id_3976	1.6558	0.0414
id_3977	1.5131	-0.4638
id_3978	1.5016	0.8808
id_3979	1.2879	-0.5027
id_3980	1.2597	0.2139
id_3981	1.5211	0.0872
id_3982	1.5233	0.2762
id_3983	1.2145	0.426
id_3984	1.3627	-1.0969
id_3985	1.4659	-0.6276
id_3986	1.2938	-0.0352
id_3987	1.191	-0.7225
id_3988	1.4934	-1.1271
id_3989	1.2901	-0.73
id_3990	1.4763	1.2788
id_3991	1.0869	-0.1576
id_3992	1.3151	-0.5883
id_3993	1.5099	-1.6088
id_3994	0.7966	0
id_3995	1.0317	1.3774
id_3996	1.3467	-0.7429
id_3997	1.4478	-0.5607
id_3998	1.6171	-0.4559
id_3999	1.5445	-1.5648
id_4000	1.4392	0.2831
id_4014	2.6952	4.5551
id_4015	2.5296	3.2214
id_4016	2.7126	2.8242
id_4017	2.6336	3.9432
id_4101	2.0575	2.6746
id_4102	1.7618	3.3645
id_4103	1.55	3.0661
id_4104	1.3445	0.4235
id_4105	0.8648	0.4168
id_4106	0.9731	0.7238
id_4107	0.8755	0.1372
id_4108	0.9834	0.7368
id_4111	1.2616	3.16
id_4112	1.5787	2.4708
id_4120	1.3381	2.5726
id_4121	1.1247	2.7674
id_4122	1.1081	0.6733
id_4123	1.2513	1.894
id_4124	1.336	3.0571
id_4125	1.0199	0.1379
id_4126	1.1989	1.5993
id_4127	1.262	2.4464
id_4128	1.1545	-0.8454
id_4129	1.443	2.1662
id_4130	1.362	3.3173
id_4131	1.4685	2.589
id_4132	1.6985	2.7202
id_4161	1.2298	2.9258
id_4169	1.5142	0.5937
id_4210	1.2618	3.0626
id_4211	1.2514	1.2218
id_4212	1.2745	2.0215
id_4213	1.2212	-0.3713
id_4214	1.2433	0.4933
id_4246	1.3008	3.074
id_4397	0.4571	-1.0852
id_4398	1.0909	1.2308
id_4484	0.3445	0.1453
id_4485	0.0103	-3.0107
id_4486	0.6991	0.9358
id_4487	0.7084	0.3768
id_4488	0.5239	0.9331
id_4489	0.6802	0.6021
id_4490	0.4784	0.8004
id_4491	0.686	0.39
id_4492	0.4792	2.1877
id_4516	0.2388	1.6232
id_4517	0.3645	2.5933
id_4518	0.357	2.1323
id_4519	0.2734	1.6642
id_4520	0.2771	0.9737
id_4521	0.0508	1.3522
id_4522	0.3569	1.8062
id_4523	0.3567	0.8496
id_4524	0.1722	-0.2711
id_4525	0.1197	-1.3424
id_4526	0.2543	-0.0458
id_4527	0.1533	1.0757
id_4528	0.117	-0.3711
id_4529	0.1649	0.134
id_4539	1.2645	1.4492
id_4688	0.5741	-0.9773
id_4690	0.9172	1.5441
id_4691	0.9711	3.0132
id_4692	0.8815	-1.3338
id_4693	0.9602	2.1083
id_4694	0.9733	2.4059
id_4695	0.8877	-0.6917
id_4696	0.9606	1.8973
id_4697	0.9543	1.8805
id_4698	1.0684	1.5863
id_4701	0.8048	1.547
id_4702	1.0164	2.0046
id_4789	2.356	1.0706
id_4831	0.5526	0.5551
id_4861	1.3661	3.3116
id_4862	1.3711	3.1241
id_4863	1.3909	3.1825
id_4864	1.3935	3.0692
id_4865	1.361	2.9911
id_4878	1.8593	2.7512
id_4879	0.9566	2.199
id_4880	1.5813	2.2815
id_4881	1.602	2.4908
id_4882	1.7549	2.797
id_4883	1.871	3.0367
id_4884	0.9613	1.5063
id_4885	0.9449	1.5798
id_4886	1.8454	2.636
id_4887	1.8416	2.5906
id_4888	0.9676	1.5003
id_4889	1.751	2.7404
id_4890	1.808	2.691
id_4891	1.4781	0.8751
id_4911	1.0142	0.6021
id_4912	0.7169	0.6191
id_4913	0.6762	-1.1383
id_4914	0.3557	-0.1919
id_4915	0.6185	-1.4232
id_4916	2.2429	-0.3274
id_4917	0.2089	-0.9438
id_4918	1.5226	-0.1761
id_4919	1.3089	-0.27
id_4944	1.4564	1.6864
id_4945	0.7128	1.5538
id_4948	0.6475	2.4559
id_4949	1.5356	0.6754
id_4950	1.5059	-0.0212
id_4951	1.4752	-0.0228
id_4952	1.0689	-0.2606
id_4971	1.6109	3.5326
id_4972	3.1364	1.9578
id_5086	0.4141	-1.2374
id_5092	1.4298	0.2218
id_5093	1.5637	3.4444
id_5094	1.3916	-0.7482
id_5095	1.4831	-0.0414
id_5153	0.9299	3.6209
id_5154	0.8355	-0.0074
id_5155	1.0855	4.4771
id_5156	0.9511	2.3318
id_5157	0.5558	-1.368
id_5158	0.8578	0.1461
id_5159	0.8892	-1.4305
id_5160	0.8943	2.6156
id_5161	0.8361	-1.2358
id_5162	1.0019	0.4015
id_5163	1.4292	1.6984
id_5164	1.6332	1.5081
id_5286	1.8954	1.4624
id_5287	2.1569	4.0334
id_5288	1.4533	0.3245
id_5289	1.7745	0.3979
id_5290	1.5959	1.5757
id_5291	2.0004	2.6118
id_5292	1.4493	-0.0858
id_5316	1.3842	3.354
id_5317	0.9503	3.5268
id_5356	1.4543	3.2422
id_5357	1.4333	4.5851
id_5358	1.4493	4.6614
id_5359	1.4557	5.2012
id_5360	1.4578	3.309
id_5361	1.4571	1.7469
id_5362	1.4451	4.2688
id_5363	0.9557	3.769
id_5364	1.2495	0
id_5365	1.48	3.2602
id_5366	1.4732	0.2924
id_5367	1.4547	1.0483
id_5368	1.4521	3.3554
id_5381	0.7594	1.0398
id_5421	0.4516	-2.101
id_5422	0.4526	-0.29
id_5435	1.0055	3.702
id_5436	0.9239	3.2609
id_5437	0.981	2.1545
id_5438	1.0478	3.4047
id_5439	0.9687	2.7944
id_5440	1.0708	2.4995
id_5526	0.9326	0.5136
id_5527	0.8976	3.2253
id_5528	0.9305	3.4314
id_5529	0.9255	3.5692
id_5530	0.9322	3.5216
id_5531	0.8307	0.5827
id_5532	0.9264	3.6088
id_5533	0.7837	0.3238
id_5548	0.85	1.9889
id_5551	1.289	2.2054
id_5570	0.2777	-0.8751
id_5571	0.387	1.3388
id_5572	0.3612	-0.983
id_5573	0.1166	2.1366
id_5633	1.2258	3.8893
id_5634	1.2183	3.6875
id_5635	1.3772	4.4548
id_5676	2.0792	1.0152
id_5677	2.0876	1.0717
id_5680	1.1954	1.4933
id_5681	1.007	1.0875
id_5682	0.9099	0.4128
id_5683	0.9204	0.9551
id_5684	1.1773	-0.6303
id_5685	0.992	-0.6419
id_5686	0.521	0.9091
id_5687	0.7415	1.1791
id_5756	0.8895	1.5243
id_5757	1.0184	1.3424
id_5758	1.0211	1.1675
id_5759	1.3438	0.8012
id_5760	0.9959	1.636
id_5761	1.0316	0.8635
id_5762	1.0564	-0.8877
id_5763	1.0555	-0.1114
id_5764	1.3413	0.7545
id_5765	1.0292	0.8713
id_5766	0.9955	1.4965
id_5767	0.9595	1.3535
id_5768	1.0118	0.4705
id_5769	0.9784	1.4411
id_5770	0.8724	-3.4978
id_5771	1.1255	1.1987
id_5772	0.4822	1.6493
id_5773	0.4877	2.5682
id_5774	0.4349	0.3129
id_5775	0.4091	-0.3285
id_5776	0.4721	1.2041
id_5777	0.8843	0.1946
id_5778	1.1538	0.8256
id_5779	1.1585	0.9557
id_5780	0.8868	-2.4973
id_5781	0.4302	-0.301
id_5782	1.1457	-1.7533
id_5783	0.8668	-0.5585
id_5784	0.8638	0.3877
id_5785	1.1299	-0.6429
id_5786	0.963	1.773
id_6021	1.6003	2.0404
id_6022	1.5391	1.2482
id_6023	1.5337	-2.6177
id_6024	1.2801	1.8805
id_6025	1.2159	0.8386
id_6026	1.0668	-1.5911
id_6027	1.2163	1.6837
id_6028	0.8897	3.1973
id_6029	0.3383	2.5643
id_6030	0.5716	1.7439
id_6040	0.9608	-0.699
id_6041	1.3872	0.5714
id_6042	0.3744	-0.0258
id_6044	1.0918	1.5543
id_6051	0.9447	0.6289
id_6052	1.0252	1.7202
id_6053	0.9953	1.6128
id_6054	1.0498	1.4416
id_6055	1.013	1.1062
id_6056	1.0256	2.8985
id_6268	0.9946	4.0872
id_6271	1.447	4.0224
id_6273	2.1498	1.8573
id_6276	1.0617	2.8865
id_6277	0.7322	1.9361
id_6278	0.7254	2.1021
id_6279	0.2022	1.5628
id_6280	0.2069	1.5464
id_6282	0.7325	1.9493
id_6283	0.21	1.4898
id_6299	1.6141	1.9435
id_6388	-0.4811	-2.4171
id_6389	-0.0919	-0.8075
id_6391	0.4894	2.8263
id_6394	0.237	0
id_6395	0.2752	0.3786
id_6396	0.3305	0.6257
id_6400	0.5362	0.3108
id_6444	1.3724	-0.8893
id_6445	1.4391	-1.618
id_6446	0.7818	-0.5134
id_6447	0.4078	0.4122
id_6448	0.0419	0.6198
id_6449	0.7516	1.3315
id_6450	0.42	0.6051
id_6451	0.1975	0.2944
id_6452	2.0273	0.6925
id_6453	2.0655	0.6832
id_6468	1.9691	0.5614
id_6490	0.9344	1.5906
id_6563	1.6862	4.3285
id_6719	0.9936	1.1365
id_6720	1.0038	0.1984
id_6721	1.0572	1.9501
id_6722	1.0201	1.1156
id_6723	1.2332	2.6285
id_6724	1.2185	1.4105
id_6753	0.9055	1.1121
id_6754	0.8127	1.1423
id_6755	1.1265	1.7587
id_6756	0.588	0.9945
id_6757	0.6381	0.9247
id_6758	0.9546	0.8885
id_6759	0.7485	0.6424
id_6777	0.6028	-0.1347
id_6778	0.8245	0.3409
id_6779	0.6554	0.2368
id_6780	0.7403	1.0988
id_6781	0.6155	0.386
id_6782	0.6055	0.7476
id_6783	1.19	0.0163
id_6784	0.847	0.8444
id_6785	0.5851	0.1627
id_6786	0.957	0.0844
id_6787	1.2086	0.8713
id_6788	0.6709	0.9449
id_6789	0.8665	-0.3291
id_6790	0.7556	-0.5946
id_6791	0.8783	-0.099
id_6792	0.5407	-0.5931
id_6793	0.604	-0.5367
id_6794	0.3751	-0.8685
id_6795	0.5826	0.6651
id_6798	0.9107	0.4702
id_6817	0.6456	0.6588
id_6818	0.7705	-0.0466
id_6819	1.8215	2.4202
id_6828	1.3121	2.6861
id_7008	1.8165	1.7342
id_7014	2.9611	4.7111
id_7015	3.0564	3.9422
id_7016	3.1805	4.5497
id_7017	3.0779	4.9884
id_7018	2.7969	4.4615
id_7019	2.8302	3.5887
id_7059	1.0952	1.919
id_7060	1.0758	1.5135
id_7061	0.9167	0.7281
id_7062	0.9101	0.6453
id_7063	0.9122	0.5022
id_7117	1.7617	2.1255
id_7209	1.5929	2.6401
id_7210	1.5723	2.9777
id_7211	1.3913	2.4797
id_7212	1.5948	2.7973
id_7213	1.5316	1.7705
id_7214	1.5431	2.5589
id_7215	1.5895	2.3909
id_7216	1.4407	2.1779
id_7217	1.3384	2.5673
id_7218	1.2061	-0.7512
id_7219	1.2553	1.3734
id_7226	1.5196	3.0075
id_7228	1.5582	2.7371
id_7233	1.5668	2.3268
id_7234	1.4496	2.7123
id_7235	1.1886	-0.7935
id_7237	1.566	2.6764
id_7238	1.5002	1.1083
id_7239	1.3195	0.5707
id_7240	1.5852	1.9183
id_7241	1.298	2.3104
id_7242	1.9698	1.3575
id_7243	1.9598	1.2553
id_7244	1.7067	1.314
id_7245	1.981	0.7861
id_7246	1.5713	1.4163
id_7247	1.5086	-0.6795
id_7248	1.5954	0.6966
id_7249	2.2504	2.1931
id_7302	1.6208	2.6812
id_7303	1.7326	2.5399
id_7304	1.6295	2.6764
id_7305	1.6064	2.6352
id_7306	0.982	0.3002
id_7307	0.5183	2.2036
id_7322	1.4572	3.1673
id_7323	1.6056	2.7243
id_7324	2.7652	2.7964
id_7325	2.4377	2.0158
id_7326	2.4057	1.9021
id_7327	2.7592	2.6699
id_7328	2.8058	2.1298
id_7329	2.4851	1.6045
id_7365	1.6257	-2.7754
id_7441	0.7751	3.6242
id_7477	0.9422	-0.9026
id_7478	0.6342	-2.0358
id_7494	0.7245	1.6938
id_7495	1.3096	2.8451
id_7502	0.9225	1.1518
id_7503	0.981	0.6702
id_7504	1.4447	-2.1662
id_7520	0.4697	1.23
id_7521	0.5104	0.3834
id_7526	0.7545	0.8371
id_7527	1.4627	-1.372
id_7537	1.591	0.0706
id_7539	1.6753	-0.3222
id_7540	1.3836	3.1856
id_7541	1.3844	1.6226
id_7542	1.1822	0.03
id_7606	0.9968	-0.9661
id_7607	1.6233	2.8763
id_7608	1.0086	-1.0042
id_7609	0.9733	-0.0274
id_7610	0.7894	-1.0035
id_7611	0.8625	-0.8835
id_7612	0.9699	-1.5258
id_7613	0.8294	-2.4265
id_7614	0.9956	-0.0174
id_7615	0.6535	-1.7449
id_7616	0.9069	-2.1812
id_7617	0.9256	-2.5424
id_7652	0.6664	-1.9777
id_7654	0.4757	-2.284
id_7689	-0.2549	2.0956
id_7690	0.3783	1.027
id_7691	0.611	0.9462
id_7824	0.8767	1.1192
id_7825	0.6851	-1.6312
id_7826	0.8177	-1.4953
id_7827	0.1376	-0.2558
id_7869	0.6225	2.6239
id_7972	1.2969	1.5292
id_7973	1.2501	0.301
id_7974	0.7731	0.6356
id_7975	1.2741	0.948
id_7976	1.2822	2.3382
id_8001	0.3814	1.6815
id_8027	2.0908	1.2804
id_8028	2.0257	1.7626
id_8029	2.0494	1.7677
id_8030	2.1075	1.699
id_8031	2.0505	1.9251
id_8032	2.0682	1.058
id_8033	2.0631	2.4374
id_8034	2.0685	1.8792
id_8035	2.0445	2.2999
id_8036	2.0369	2.0918
id_8037	2.0409	2.3321
id_8038	2.0854	0.6
id_8039	2.0572	2.3134
id_8040	0.957	1.3523
id_8069	1.2588	-0.288
id_8083	-0.0079	-1.8982
id_8084	0.2454	-0.6118
id_8127	0.4672	1.5567
id_8128	0.6855	1.037
id_8130	0.7258	3.8751
id_8131	0.7116	3.3208
id_8132	0.6906	2.8909
id_8133	0.683	1.1163
id_8188	0.9146	0.6628
id_8189	0.9169	0.4692
id_8190	0.9258	0.1083
id_8191	0.7724	0.699
id_8192	1.1021	4.364
id_8193	0.7317	-0.7553
id_8194	0.916	4.0921
id_8195	0.9239	0.1814
id_8196	0.8994	0.6291
id_8197	0.9215	0.3119
id_8198	0.9295	0.3059
id_8199	0.9222	0.4676
id_8200	0.9202	-0.3263
id_8201	0.917	0.4794
id_8202	0.4286	3.6334
id_8229	0.9102	2.1428
id_8230	0.3356	-0.8212
id_8273	0.8979	1.3617
id_8274	1.1146	1.2284
id_8275	1.7228	2.721
id_8276	1.5865	0.0248
id_8279	1.0489	3.0637
id_8280	1.1291	0.9235
id_8282	1.6832	2.1969
id_8378	0.447	2.6446
id_8379	0.4883	3.4559
id_8380	0.5711	3.8193
id_8388	0.6115	-0.8281
id_8389	0.9561	0.9221
id_8390	1.1129	0.7184
id_8470	0.9409	2.6021
id_8471	0.6044	1.7399
id_8472	0.806	2.7833
id_8473	0.7692	2.1938
id_8474	0.8106	1.9269
id_8506	-0.1194	-5.7109
id_8507	0.1573	-2.267
id_8544	2.0118	2.4399
id_8545	1.963	2.1431
id_8546	2.0196	4.3775
id_8547	1.9326	4.2412
id_8548	2.0171	4.2875
id_8549	1.928	4.0704
id_8573	1.2215	3.8808
id_8587	1.5387	1.4424
id_8662	1.796	2.7807
id_8663	1.8733	4.4157
id_8664	1.7081	3.6921
id_8665	1.2309	2.9062
id_8675	0.9852	2.7614
id_8711	1.1527	1.5312
id_8721	0.4262	-1.757
id_8722	0.8692	0.3468
id_8723	0.4663	-1.368
id_8724	0.8518	-0.5351
id_8725	0.9793	-0.8337
id_8726	0.9586	-0.6557
id_8727	0.9946	-0.3274
id_8728	0.8265	-1.4051
id_8744	1.6892	3.7486
id_8745	1.7138	3.4094
id_8746	1.7071	3.7496
id_8747	1.6768	3.7989
id_8748	1.686	3.6274
id_8865	0.6903	0.9951
id_8972	0.5915	2.7644
id_9002	0.7657	-0.507
id_9003	1.1092	2.1931
id_9005	1.4122	0.6622
id_9030	0.9597	2.028
id_9039	0.8199	2.0972
id_9040	1.0186	0.7271
id_9041	0.8673	0.4768
id_9042	0.6041	-0.0734
id_9043	0.6142	-1.2145
id_9077	0.9009	1.8549
id_9078	0.8416	0.1814
id_9079	0.6456	-0.4271
id_9080	0.7246	1.7081
id_9081	0.9315	1.5522
id_9082	0.2089	1.6531
id_9102	0.4366	1.0818
id_9103	-0.376	0.231
id_9143	0.879	0.2667
id_9203	0.7552	3.7837
id_9204	0.3678	1.301
id_9219	1.0971	0.6835
id_9220	1.108	0.3456
id_9221	1.1056	0.6679
id_9222	1.1015	0.691
id_9223	1.11	0.4551
id_9238	0.731	2.8262
id_9320	2.4932	-0.8835
id_9321	2.898	3.3846
id_9352	2.3517	0.3727
id_9397	2.2593	4.9662
id_9425	0.0493	-0.4332
id_9426	0.0744	-1.3441
id_9427	-0.119	-0.8694
id_9428	0.0617	-0.4095
id_9429	-0.1281	-1.4976
id_9430	0.0408	-0.5261
id_9431	-0.1209	1.3637
id_9432	0.0728	-0.4997
id_9433	-0.0178	-3.4584
id_9434	0.0497	-1.1148
id_9435	0.0503	-0.1658
id_9436	0.12	-0.1878
id_9437	-0.019	-3.9221
id_9438	-0.114	-1.7264
id_9439	-0.1143	-2.2284
id_9440	-0.0243	-3.5323
id_9441	-0.0284	-3.614
id_9442	-0.0222	-3.0397
id_9443	-0.0201	-1.9888
id_9444	-0.0182	-2.1968
id_9445	-0.0121	-2.2647
id_9446	0.0068	-2.0725
id_9447	-0.0045	-2.6965
id_9448	-0.0327	-2.0087
id_9449	-0.0415	-2.1932
id_9450	-0.5694	-1.6312
id_9454	0.9341	-0.0518
id_9455	0.5219	0.4393
id_9456	0.529	0.529
id_9457	0.4903	-0.0995
id_9458	1.2918	0.8195
id_9459	0.9625	0.5889
id_9460	1.2559	0.5889
id_9461	0.5267	0.4984
id_9462	0.9263	0.4937
id_9463	1.2694	0.7648
id_9642	1.5397	0.727
id_9660	0.2518	-1.8537
id_9731	0.7887	-2.7404
id_9732	0.9101	-0.3181
id_9733	0.7456	0.1938
id_9734	0.8187	-3.0052
id_9735	0.7712	-1.418
id_9736	0.8344	-1.3688
id_9737	1.5856	1.614
id_9738	1.4507	1.7507
id_9744	1.5945	4.2061
id_9747	1.4165	1.6343
id_9748	1.4075	1.5505
id_9749	1.4131	0.4165
id_9752	1.3191	1.0512
id_9753	1.127	1.057
id_9756	1.2572	0.8861
id_9757	1.1074	1.6478
id_9758	1.0848	0.5952
id_9759	1.2746	1.0515
id_9834	1.0393	-0.6882
id_9835	0.8795	-1.0969
id_9836	0.7479	-0.8598
id_9848	0.9811	0.1303
id_9849	1.1185	0.9247
id_9850	0.9821	-0.7104
id_9854	1.1677	4.5643
id_9855	1.0351	3.6209
id_9879	0.5359	-0.8781
id_9880	0.5465	-1.5343
id_9882	1.1879	-2.6794
id_9884	0.1833	3.1761
id_9885	0.1852	2.7575
id_9886	0.172	1.8876
id_9887	0.2133	2.514
id_9888	0.1593	1.6065
id_9889	0.1978	1.4703
id_9890	0.3967	1.0159
id_9955	1.2846	0.6301
id_9956	0.7113	0.442
id_9957	0.9341	2.185
id_9958	0.3034	0.0266
id_9959	0.3385	-1.0598
id_9960	0.3016	0.6571
id_9962	0.5128	1.4991
id_9963	0.2926	1.0544
id_9964	0.9317	1.0792
id_9965	0.3305	-0.9169
id_9966	0.32	-1.4236
id_9967	1.3659	1.3222
id_9968	1.1503	0.1249
id_9969	1.361	3.122
id_9970	1.4251	0.426
id_9971	1.1029	0.4771
id_9972	1.2821	0.9208
id_9973	1.297	1.0792
id_9974	0.7843	1.0302
id_9975	0.847	5.9031
id_9976	0.8788	1.3979
id_9977	1.1006	0.6021
id_9978	1.3517	0.6021
id_9979	1.2274	0.7404
id_9980	1.3186	0.5119
id_9981	1.2733	0.301
id_9982	0.459	0.9974
id_9983	0.4616	0.3892
id_9984	1.2179	0.3832
id_9985	0.7425	1.2803
id_9986	1.4207	0.1027
id_9987	1.1823	0.8573
id_9988	1.3888	-0.1427
id_9989	1.2337	0.5826
id_9990	0.7084	0.5523
id_9991	0.8042	0.5266
id_9992	0.7495	0.6812
id_9993	0.8287	0.5132
id_9994	1.0243	-0.3347
id_9995	0.4945	0.1185
id_9996	0.4294	-0.0896
id_9997	0.816	0.9535
id_9998	0.4783	6.2356
id_9999	0.516	6.2491
id_10000	1.3561	6.2361
id_10001	1.3966	6.2484
id_10002	1.3247	6.2364
id_10020	0.3704	-0.5229
id_10021	0.3326	-0.6349
id_10022	0.3753	0.1225
id_10023	0.3533	-0.6895
id_10024	0.2644	-0.5405
id_10025	-0.0563	-1.467
id_10026	0.0569	-1.6685
id_10027	0.011	-1.5138
id_10028	0.2837	-1.677
id_10029	0.0334	-1.5073
id_10030	0.327	-1.908
id_10031	0.059	-1.4125
id_10032	0.3044	-1.5425
id_10033	0.3299	-1.4627
id_10034	0.2108	-1.6719
id_10035	0.3759	1.4912
id_10036	0.7382	3.0062
id_10037	0.5123	2.5001
id_10159	0.4906	-0.324
id_10160	0.2971	-0.389
id_10161	1.0826	0.8315
id_10162	1.1052	1.2851
id_10163	0.8943	-0.873
id_10164	0.9057	-0.698
id_10165	0.8598	1.3102
id_10166	1.058	-0.3788
id_10167	1.1155	0.8851
id_10168	0.5014	-0.5441
id_10169	0.4658	-0.5602
id_10170	0.4518	-1.0988
id_10171	1.0378	-0.26
id_10172	0.8716	-1.2984
id_10173	0.8378	-1.3617
id_10174	0.854	-1.5727
id_10175	0.4313	-1.1469
id_10186	1.4512	0.3146
id_10187	1.1125	0.8991
id_10188	0.5902	0.1196
id_10189	0.8041	0.7773
id_10190	1.0583	0.1999
id_10191	0.9693	-0.0462
id_10192	0.7282	0.6245
id_10202	1.6256	2.6489
id_10205	1.6937	3.195
id_10206	1.7024	2.4973
id_10207	1.714	2.9466
id_10208	2.0885	2.901
id_10209	2.0836	2.9143
id_10210	2.09	1.3211
id_10214	1.6595	2.2518
id_10215	1.8895	-0.1156
id_10222	1.8914	2.3415
id_10223	1.8849	0.6554
id_10224	1.6157	0.9944
id_10269	1.5478	3.0123
id_10270	1.4766	0.3559
id_10292	1.3988	1.1062
id_10293	1.4324	2.1845
id_10294	1.3963	1.9294
id_10295	1.8253	2.238
id_10296	1.7971	1.98
id_10297	1.7565	1.5607
id_10298	1.3863	1.641
id_10299	1.8477	1.9874
id_10300	1.3799	1.1192
id_10301	1.7176	1.2956
id_10302	1.7095	1.1829
id_10303	1.7567	2.2211
id_10304	1.735	0.7611
id_10305	1.7256	0.8751
id_10306	1.4018	0.669
id_10307	1.5054	3.5357
id_10308	1.8528	2.6115
id_10336	0.4745	-0.0261
id_10362	2.5263	2.1916
id_10363	1.4869	1.5575
id_10410	1.2218	3.9482
id_10412	1.2438	1.1498
id_10418	1.2354	1.4065
id_10419	1.5449	1.0086
id_10420	1.4798	2.0072
id_10421	1.2648	0.6035
id_10426	1.132	2.2344
id_10427	1.0876	1.993
id_10428	1.58	1.2341
id_10473	1.3412	-0.6635
id_10474	1.2788	0.4304
id_10556	1.4196	4.3468
id_10557	1.4592	3.7455
id_10558	1.3189	1.5441
id_10559	1.2035	0.2663
id_10578	1.2795	1.9096
id_10586	1.1331	0.3999
id_10587	1.0775	-2.5169
id_10588	1.1473	-0.5093
id_10589	1.0815	-2.3478
id_10590	1.1602	-0.2503
id_10591	1.1435	-0.5954
id_10592	1.0734	-2.1797
id_10593	1.0668	-1.7131
id_10594	1.0747	-1.0676
id_10595	1.1401	0.0815
id_10600	0.7638	1.4348
id_10626	1.4065	1.4276
id_10627	1.3065	3.1176
id_10722	2.3921	3.0248
id_10723	1.5613	1.6368
id_10724	1.6732	2.6621
id_10725	2.0572	3.3641
id_10726	1.5276	0.3872
id_10727	2.3992	2.7266
id_10728	2.2591	-0.716
id_10729	1.9014	2.4233
id_10730	1.4768	1.0479
id_10731	1.6177	2.4742
id_10732	1.5126	1.7272
id_10733	1.3554	0.2133
id_10734	1.3556	1.3222
id_10735	1.645	2.9424
id_10736	1.5353	2.7579
id_10737	1.1019	1.8621
id_10738	1.3261	1.0455
id_10739	0.9804	1.4105
id_10740	1.0735	1.8064
id_10741	1.3064	2.9497
id_10742	0.6942	0.3315
id_10743	0.7204	-0.3671
id_10744	1.2892	0.869
id_10745	1.0238	-0.2272
id_10746	0.9984	-0.5843
id_10759	1.5408	2.8195
id_10760	1.5433	2.7533
id_10761	1.5388	2.5058
id_10762	1.7268	2.0029
id_10763	1.5444	3.7195
id_10764	1.5433	2.0268
id_10765	1.5402	2.1004
id_10766	1.5427	2.4046
id_10767	1.7275	2.7996
id_10768	1.7214	2.12
id_10769	1.5341	2.4257
id_10770	1.5512	2.7991
id_10771	1.5447	2.3476
id_10772	1.5407	2.1996
id_10819	0.3466	-0.121
id_10820	1.8447	2.4914
id_10821	1.0058	2.574
id_10822	1.8734	4.0828
id_10823	0.8296	0.415
id_10824	0.5011	0.0023
id_10825	0.9809	2.0571
id_10826	0.7726	-0.1134
id_10862	1.9153	0.5533
id_10863	2.5696	0.5551
id_10866	1.1869	-0.0464
id_10891	-0.0544	-0.3522
id_10963	0.9121	2.2633
id_10964	0.5022	1.4349
id_10971	1.2139	-0.699
id_10972	1.2323	1.0852
id_10974	1.2679	1.7947
id_10975	1.3916	1.2116
id_10990	1.1925	1.8209
id_10991	0.8327	-1.3443
id_11068	0.5702	1.6826
id_11069	0.5605	1.995
id_11082	1.0627	0.8969
id_11095	0.3888	1.2762
id_11096	0.3714	2.3655
id_11097	1.0681	1.9759
id_11098	-0.0743	-2.7533
id_11099	-0.0483	-2.047
id_11100	-0.0974	-1.8829
id_11101	0.0195	-1.9638
id_11102	-0.1473	-2.525
id_11103	0.0141	-0.9889
id_11104	0.3088	-0.3286
id_11105	0.5935	2.5082
id_11106	0.615	1.2958
id_11107	0.7097	0.6049
id_11108	0.3082	0.2218
id_11109	0.4585	1.083
id_11112	0.2795	2.0134
id_11113	0.3769	2.1047
id_11114	0.3362	2.5763
id_11115	0.1801	0.1841
id_11116	0.5421	0.7901
id_11117	0.7513	1.301
id_11118	0.126	-2.8779
id_11119	0.4615	1.4901
id_11120	0.6477	-3.3537
id_11177	2.0863	2.3511
id_11178	0.9718	1.413
id_11179	1.3097	1.4237
id_11180	1.5301	-0.8976
id_11181	1.8147	0.6663
id_11199	1.6423	2.8281
id_11220	2.4691	4.4925
id_11512	1.8766	4.1446
id_11516	1.3861	1.7296
id_11517	1.2817	-0.0911
id_11553	1.4783	0.3516
id_11554	1.4407	1.6655
id_11555	1.3615	0.8837
id_11560	0.6693	-0.4058
id_11561	0.6833	-0.7347
id_11565	1.3606	1.6789
id_11690	0.9893	0.7029
id_11691	0.9858	-0.3619
id_11692	0.9864	-0.2456
id_11693	0.9925	0.0587
id_11694	0.9706	-0.3957
id_11695	0.9605	0.0511
id_11741	1.2817	1.0757
id_11813	0.9904	0.6108
id_11814	0.4258	0.6918
id_11821	0.1527	1.8413
id_11825	0.8555	0.1614
id_11826	0.9271	-0.2578
id_11837	0.5769	0.9181
id_11838	0.5756	-0.345
id_11839	0.4509	0.1887
id_11925	0.5391	1.0944
id_11927	2.3623	-2.889
id_12065	0.1447	2.0502
id_12066	0.1863	2.0792
id_12067	0.1473	2.0685
id_12069	0.199	-0.8953
id_12081	1.9779	1.5912
id_12082	1.772	1.7162
id_12086	1.8935	0.2536
id_12108	1.7836	0.9142
id_12109	1.664	-0.5365
id_12110	1.9995	2.3579
id_12111	1.7595	2.4946
id_12197	0.4877	-2.3133
id_12198	1.0925	0.2698
id_12199	0.4047	-3.1245
id_12200	1.0479	0.0539
id_12201	0.3843	-3.3944
id_12202	1.0221	0.2253
id_12203	0.4929	-3.4509
id_12207	1.5051	3.1639
id_12208	1.2279	2.074
id_12209	1.7052	1.7987
id_12270	0.8307	0.9031
id_12271	0.4721	1.3424
id_12272	0.401	1.2218
id_12273	0.5177	1.115
id_12274	0.4783	0.5229
id_12275	0.4732	0.8751
id_12276	0.5411	0.9652
id_12277	0.4627	1.7404
id_12278	0.6247	0.6797
id_12279	0.5381	-0.0193
id_12280	0.6632	1.1761
id_12281	0.2376	1.368
id_12282	0.5889	1.0334
id_12283	0.7958	-1.2041
id_12284	0.0863	0.7489
id_12285	1.0272	0.7696
id_12286	-0.0587	0.1871
id_12287	0.6718	0.3665
id_12288	0.5669	-0.0164
id_12289	0.4845	0.725
id_12290	-0.3601	-0.915
id_12291	0.0853	0.4112
id_12497	0.4176	1.0491
id_12512	1.6822	1.9831
id_12513	1.7892	2.265
id_12514	1.9807	2.3763
id_12515	1.446	3.1685
id_12516	1.5916	3.1065
id_12517	2.0501	2.3639
id_12520	2.4171	3.8671
id_12523	1.8825	2.8671
id_12524	2.3103	4.3138
id_12525	1.7963	3.6532
id_12539	1.8757	2.5035
id_12540	1.9764	2.4058
id_12541	2.1979	2.8426
id_12542	2.4376	1.7626
id_12543	2.1973	2.4944
id_12544	1.8195	2.5707
id_12545	2.1537	2.8242
id_12546	1.9546	2.3261
id_12547	2.4554	1.7578
id_12548	2.1528	2.4393
id_12578	1.4238	1.6031
id_12579	1.4081	2.8457
id_12580	1.8417	2.8346
id_12581	1.6282	2.8292
id_12582	1.5153	2.3825
id_12583	1.9367	2.98
id_12588	1.9186	3.3617
id_12589	2.0996	2.5952
id_12590	1.8185	3.1706
id_12591	1.5236	0.4848
id_12592	1.9887	3.5027
id_12639	1.3902	2.7202
id_12641	1.5615	3.0501
id_12643	1.6281	2.7756
id_12644	1.6053	2.9933
id_12645	1.3909	2.3438
id_12647	1.4883	3.7611
id_12648	0.817	-5.0066
id_12651	1.4434	4.5578
id_12652	1.3554	3.4239
id_12680	0.5225	6.2382
id_12681	0.6609	4.2553
id_12682	0.7669	6.4515
id_12683	0.5638	7.301
id_12684	0.7397	6.2366
id_12685	1.1773	6.2173
id_12820	0.64	0.0625
id_12877	0.7	1.1461
id_12878	0.246	0.8239
id_12879	0.8798	1.669
id_12880	0.1491	0.9661
id_12881	0.7447	2.2218
id_12882	1.4278	1.4771
id_12883	0.8508	1.0969
id_12884	1.9556	1.3979
id_12885	0.9868	1.1761
id_12886	1.0103	0.8239
id_12887	1.8019	1.0458
id_12888	0.8947	1.7309
id_12889	0.6003	1.3625
id_12890	1.2933	1.6269
id_12891	1.8099	0.9622
id_12892	0.9842	5.8503
id_12893	0.9426	2.669
id_12894	0.8497	4.8483
id_12895	1.1548	-0.0214
id_12896	1.0544	-0.0313
id_12897	1.3614	1.6198
id_12898	1.2031	0.1118
id_12899	1.3313	0.4633
id_12904	1.1479	0.3543
id_12905	0.9736	-1.1931
id_12906	1.3524	0.2534
id_12907	0.7886	0.987
id_12908	0.8447	1.9887
id_12909	0.9308	2.1249
id_12910	0.8998	1.9542
id_12911	0.8337	0.2062
id_12974	1.7039	2.5099
id_13017	0.9364	-0.2544
id_13018	0.519	-0.0566
id_13019	1.6532	0.6478
id_13020	1.6479	2.2632
id_13021	1.7016	2.6604
id_13022	1.4659	1.4771
id_13023	1.474	2.1805
id_13024	0.8546	1.4526
id_13025	1.1558	-1.0669
id_13026	1.3497	1.301
id_13027	0.9806	1.4523
id_13028	1.3503	2.6819
id_13029	1.3779	2.9063
id_13030	1.2999	1.4667
id_13031	1.3967	3.2948
id_13032	1.0842	0.7715
id_13033	1.837	2.1761
id_13034	1.6111	4.5843
id_13035	1.1461	1.1549
id_13036	1.0038	-0.9922
id_13037	1.9875	2.7068
id_13038	1.2601	2.5956
id_13039	0.8801	1.4071
id_13040	1.2771	2.8697
id_13041	0.8534	1.0555
id_13042	1.131	1.2318
id_13043	0.969	1.413
id_13044	1.3629	2.2513
id_13045	1.1094	1.3255
id_13046	0.8461	-1.5588
id_13047	0.8599	0.7645
id_13068	0.1664	0.6062
id_13069	0.0357	-0.97
id_13128	0.4186	4.1192
id_13171	1.3954	-0.6562
id_13172	1.093	-3.1926
id_13173	1.0505	-2.8958
id_13174	0.8139	0.1836
id_13175	1.5257	3.6812
id_13176	1.1791	-0.2016
id_13177	1.7775	1.112
id_13184	0.9855	2.7575
id_13185	0.6252	1.7147
id_13190	0.8041	1.5491
id_13191	1.1095	3.5651
id_13192	0.6756	0.6189
id_13193	0.9864	3.6539
id_13226	0.6225	0.4912
id_13290	2.0301	4.1179
id_13291	2.1936	4.2154
id_13292	2.4757	5.3061
id_13293	1.9087	3.9987
id_13309	1.9441	2.6327
id_13310	2.2072	1.8219
id_13311	1.9909	1.2692
id_13312	1.5281	2.572
id_13313	2.0188	1.4169
id_13314	1.9134	2.1367
id_13315	1.5579	2.3696
id_13316	2.1856	1.4482
id_13321	1.0906	2.4274
id_13322	1.2367	3.97
id_13323	1.2316	3.97
id_13324	1.0202	3.1742
id_13325	1.0142	3.1742
id_13326	1.2323	3.426
id_13327	1.2312	3.426
id_13328	1.2399	3.1192
id_13329	1.2367	3.1192
id_13330	1.1569	3.1139
id_13331	1.0192	3.4337
id_13332	1.0098	3.4337
id_13333	1.4218	3.7432
id_13334	1.2	3.6532
id_13335	1.1981	3.6532
id_13336	1.2423	3.5274
id_13337	1.2402	3.5274
id_13391	1.774	4.8711
id_13392	1.7055	4.6612
id_13397	2.1442	1.655
id_13398	2.1286	4.2148
id_13399	1.9993	0
id_13400	1.78	2.331
id_13401	2.1256	4.9902
id_13402	2.0561	3.0313
id_13422	1.6508	-0.5406
id_13439	1.6981	3.1066
id_13440	1.4992	1.9976
id_13441	1.7058	0.7296
id_13442	1.5969	3.6902
id_13443	1.5955	3.8633
id_13444	1.7176	4.0692
id_13445	1.6221	2.4994
id_13446	1.4858	2.4792
id_13447	1.77	-0.4121
id_13448	1.7208	2.9571
id_13449	1.7561	1.4337
id_13450	1.7337	-0.6111
id_13451	1.6684	0.4311
id_13452	1.6338	0.7747
id_13509	0.7201	-0.1871
id_13510	0.4973	3.9031
id_13511	0.6238	2.7344
id_13512	0.9684	2.1815
id_13513	0.9721	2.9622
id_13514	0.2446	2.6075
id_13515	0.9855	2.325
id_13516	0.7275	-0.7775
id_13517	0.768	0.1604
id_13518	0.7154	1.1427
id_13519	0.6216	-0.6906
id_13520	0.7247	1.0607
id_13521	0.634	1.902
id_13522	0.4841	4.0819
id_13523	0.6378	3.188
id_13524	0.2384	2.243
id_13525	0.4825	3
id_13526	0.7217	2.7782
id_13527	0.7827	2.6081
id_13528	0.7935	1.8485
id_13529	0.975	2.0194
id_13530	0.4638	1.7732
id_13531	0.7339	1.6097
id_13532	0.6428	1.3057
id_13533	0.2369	2.6721
id_13534	0.6358	2.0969
id_13535	0.6257	1.8001
id_13536	0.6266	-1.5843
id_13537	0.6472	2.2659
id_13538	0.7075	-1.3214
id_13539	0.7889	1.8359
id_13540	0.6265	1.8182
id_13541	0.7759	1.3491
id_13542	0.9524	0.4444
id_13543	0.233	0.0372
id_13544	0.6817	0.0339
id_13704	0.5246	-0.7517
id_13705	0.7189	-0.3365
id_13706	1.0322	-0.2793
id_13816	1.4089	2.3551
id_13817	1.4165	2.3237
id_13818	1.3818	2.325
id_13819	0.7559	1.3056
id_13820	0.7603	1.7851
id_13821	0.7982	1.7139
id_13822	1.3899	2.1452
id_13823	0.8026	2.1623
id_13848	1.6635	1.8532
id_13849	2.0359	2.9557
id_13850	1.3935	-0.8977
id_13851	2.0324	3.9438
id_13852	1.6595	-0.0994
id_13853	1.3837	1.3464
id_13854	1.7208	2.3557
id_13855	1.4485	1.3144
id_13856	2.0913	3.8444
id_13950	2.3223	2.4523
id_13954	2.2063	4.9128
id_13955	1.5449	3.8031
id_14015	1.4689	2.0731
id_14016	1.8414	0.9818
id_14028	2.1017	1.7738
id_14029	1.9838	3.3202
id_14030	1.8596	2.2413
id_14031	1.995	3.3451
id_14032	1.9745	1.6382
id_14033	1.9219	2.1965
id_14034	2.0531	1.481
id_14035	2.0323	1.0917
id_14037	1.7333	2.0969
id_14066	1.6358	0.669
id_14067	1.6628	2
id_14068	1.6663	1.783
id_14069	1.7078	1.9243
id_14070	1.7086	2.2145
id_14071	1.7184	2.2868
id_14072	1.6322	0.9903
id_14073	1.6309	0.8337
id_14074	1.6472	1.9746
id_14075	2.0303	2.3897
id_14076	2.169	2.2977
id_14077	2.1017	0.2679
id_14078	2.5166	-0.0724
id_14080	1.6544	2.2326
id_14081	2.2833	2.0872
id_14082	2.269	2.0808
id_14083	1.8816	1.6198
id_14084	2.1052	1.8558
id_14085	1.0795	2.7332
id_14086	1.5834	2.2293
id_14093	1.5947	2.3337
id_14094	1.6099	6.5159
id_14095	1.6069	4.6209
id_14248	0.5688	0.2478
id_14249	0.7481	0.8451
id_14250	1.0517	2.6854
id_14309	0.047	-0.7657
id_14310	0.6857	2.5009
id_14349	1.3389	2.8773
id_14350	1.372	2.8539
id_14351	1.4524	1.0792
id_14358	0.6515	0.301
id_14385	1.1946	2.3281
id_14386	1.0707	0.0754
id_14387	0.9661	-0.7202
id_14433	1.4531	1.6872
id_14434	1.98	1.0792
id_14435	2.1312	1.1668
id_14436	2.1863	3.8678
id_14437	2.2716	3.1204
id_14438	2.3155	2.4164
id_14439	2.0292	1.3252
id_14505	1.3419	4.3938
id_14506	1.5912	3.1963
id_14521	1.0614	2.301
id_14522	1.742	4.1597
id_14568	2.2947	1.5229
id_14569	1.7973	4.1688
id_14570	2.1659	5.2247
id_14571	1.6414	4.595
id_14572	1.9683	5.1929
id_14573	1.7945	4.1627
id_14574	2.148	1.2884
id_14603	1.3522	0.9294
id_14635	2.3086	4.226
id_14636	1.8468	4.2553
id_14637	1.9963	3.9098
id_14652	1.3256	1.0458
id_14653	1.2685	1.1107
id_14654	1.4134	1.2711
id_14655	1.6117	1.6612
id_14656	1.1931	0.6383
id_14657	1.2097	3.4649
id_14658	1.166	3.1761
id_14659	2.0458	3.389
id_14660	1.9642	2.1461
id_14661	1.7669	3.2711
id_14662	1.8065	3.3522
id_14663	1.7624	3.2285
id_14664	1.8737	2.9066
id_14671	2.1278	2.2218
id_14672	2.2224	1.7747
id_14673	2.0307	2.368
id_14674	2.0487	2.7782
id_14675	2.0567	1.0621
id_14676	2.247	3.6021
id_14677	1.641	2.2596
id_14678	1.5555	2.641
id_14679	2.2365	3.3854
id_14680	1.6635	2.8861
id_14681	2.0051	2.8001
id_14703	1.5992	2.5916
id_14761	2.2986	3.7861
id_14781	2.3276	4.8145
id_14831	2.2617	3.9402
id_14832	2.249	2.1091
id_14834	1.1392	0.3537
id_14901	1.883	4.3617
id_15191	1.9442	2.97
id_15192	1.1139	0.2632
id_15193	1.3012	1.4914
id_15194	1.0247	3.3979
id_15195	1.1134	2.4851
id_15235	1.3758	2.574
id_15236	1.1495	-0.5031
id_15329	1.0082	0.935
id_15330	1.0852	0.8182
id_15449	2.1092	3.1498
id_15450	1.003	2.1761
id_15451	2.1979	3.5721
id_15515	0.2978	1.0342
id_15516	0.5429	-0.004
id_15595	2.1442	4.2218
id_15597	1.6059	2.3762
id_15598	1.2949	2.0821
id_15638	-0.3856	-1.5607
id_15639	-0.3662	-1.5127
id_15640	-0.4361	-1.6021
id_15641	-0.3661	-1.6478
id_15642	-0.3846	-1.7324
id_15643	-0.3157	-2.3171
id_15644	-0.3295	-2.658
id_15645	-0.3838	-2.0861
id_15678	0.8456	2.6917
id_15679	0.9696	3.5735
id_15684	1.5163	3.4667
id_15688	1.6777	2.4523
id_15689	1.1188	0.2798
id_15690	1.1119	-0.4472
id_15691	1.3281	-0.6872
id_15725	2.3349	4.6075
id_15726	2.3387	4.3266
id_15727	2.3151	4.4117
id_15728	2.3089	4.2688
id_15729	2.3322	4.3459
id_15931	0.9842	2.4548
id_15932	1.0358	0.8846
id_15933	1.0245	1.3522
id_15935	1.1158	-0.3711
id_15956	1.0698	0.2539
id_15957	1.1666	0.3699
id_15967	1.0916	2.2499
id_15968	1.0827	2.2632
id_15982	1.0978	0.61
id_16015	1.0406	1.5673
id_16016	1.8917	1.691
id_16030	1.0857	3.5036
id_16051	1.3895	0.5929
id_16103	1.1662	1.0591
id_16104	1.1565	1.9302
id_16105	1.1596	-0.1474
id_16106	1.1693	1.5614
id_16107	0.9737	0.1798
id_16108	0.9677	-0.1079
id_16109	1.1414	-2.6937
id_16110	0.9444	-3.7734
id_16111	0.9754	0.2268
id_16112	0.9513	0.4081
id_16152	1.8843	2.9853
id_16154	0.9425	-0.1215
id_16155	1.0185	-3.7556
id_16241	1.5638	3.0238
id_16242	1.2006	0.7241
id_16243	1.2058	0.2281
id_16245	1.6118	4.8365
id_16262	0.1002	1.166
id_16279	2.2494	3.3906
id_16422	1.909	2.5687
id_16423	1.5646	0.9006
id_16424	1.6984	1.7355
id_16425	1.3281	0.9368
id_16708	1.6211	2.8493
id_16709	1.8152	4.0006
id_16725	1.5331	1.9284
id_16726	1.5263	0.8361
id_16727	1.4856	1.1318
id_16802	1.7817	1.7814
id_16803	1.7882	2.574
id_16804	1.7908	2.4862
id_16805	1.7787	2.1328
id_16806	1.7822	2.1796
id_16810	1.6634	1.2568
id_16812	1.1115	1.1864
id_16813	1.1876	0.9759
id_16814	1.1904	1.1707
id_16834	0.1789	-0.8437
id_16889	0.4851	-2.4727
id_16890	0.4593	-2.6529
id_16905	0.2885	0.2359
id_16906	0.5948	0.284
id_16907	1.0025	1.1088
id_16908	0.7422	1.5006
id_16909	0.5864	-0.3882
id_16910	-0.0114	0.1799
id_16911	-0.0069	-1.2942
id_16912	0.7659	-1.1775
id_16913	0.3651	0.7375
id_16914	0.1259	-0.2577
id_16915	0.4839	0.2815
id_16916	-0.1738	-1.308
id_16917	1.0284	-0.5477
id_16918	1.2195	2.6375
id_16919	0.723	0.9031
id_16920	0.6135	1.8239
id_16921	0.8561	1.7188
id_16922	0.2059	0.1996
id_16923	0.2604	0.0969
id_16924	0.7839	1.5873
id_16925	-0.075	-0.2503
id_16926	0.4515	0.2808
id_16927	0.2274	1.031
id_16928	1.1832	0.3947
id_16929	0.5626	-0.0792
id_16930	0.8118	0.3424
id_16931	0.3101	-0.0322
id_16932	0.6333	1.0432
id_16933	-0.0285	0.2341
id_16934	0.8312	0.5756
id_16935	0.7063	0.6749
id_16936	0.9885	-0.016
id_16937	0.6354	0.8899
id_16938	0.4917	-0.4643
id_16939	0.4881	-1.2007
id_16940	0.5033	-0.8687
id_16941	1.0756	2.7715
id_16942	0.8318	1.3726
id_16943	1.5865	3.4893
id_16944	0.5281	1.9542
id_16945	0.2027	0.5607
id_16946	0.5648	-1.4841
id_16947	0.356	0.1667
id_16948	0.1139	-0.8909
id_16949	-0.134	-0.622
id_16950	0.7613	1.938
id_16951	0.7138	0.1249
id_16952	0.9323	-0.7404
id_16953	1.2473	2.201
id_16954	0.1155	-1.5798
id_16955	0.1414	2.1652
id_16956	0.095	-0.9415
id_16957	-0.2443	0.171
id_16958	0.7932	0.0669
id_16959	0.4507	1.3979
id_16960	0.5213	1.669
id_16961	0.2027	-0.1347
id_16962	0.554	1.0142
id_16963	0.7994	2.1043
id_16964	1.3215	1.9215
id_16965	0.2829	0.9678
id_16966	-0.1583	0.0886
id_16967	1.0023	-1.0645
id_16968	0.7044	0.1761
id_16969	0.9559	1.2587
id_16970	0.5662	0.3133
id_16971	0.173	0.8239
id_16972	1.1705	2.3594
id_16973	0.5914	2.2872
id_16974	0.6497	0.423
id_16975	-0.045	0.0378
id_16976	0.6547	1.3979
id_16977	0.5675	0.9321
id_16978	0.9266	1.0177
id_16979	0.7683	1.5621
id_17023	2.6137	4.7959
id_17047	2.0574	2.8327
id_17051	0.8103	2.0511
id_17052	1.0043	-0.4771
id_17053	1.2109	-0.2404
id_17054	0.8654	0.4516
id_17116	0.7853	-0.8469
id_17355	1.1669	2.3979
id_17356	1.0179	1.4027
id_17491	1.0354	2.0081
id_17494	1.2062	1.7875
id_17497	1.1112	1.8168
id_17500	1.1872	1.8814
id_17503	0.4461	0.4977
id_17506	0.6756	0.5858
id_17507	1.2518	2.1053
id_17508	1.0302	-0.5286
id_17509	0.9318	0.1481
id_17510	0.8017	7.1114
id_17511	0.8112	6.6623
id_17512	0.817	6.6956
id_17513	0.8123	6.5803
id_17514	0.8192	6.3768
id_17515	0.7874	6.7795
id_17516	0.7939	6.6678
id_17517	0.7887	6.3364
id_17518	0.8032	6.8079
id_17519	0.8041	6.7689
id_17520	0.812	6.7689
id_17521	0.7943	6.7885
id_17522	0.7954	6.6851
id_17523	0.8018	6.7984
id_17524	0.7723	6.3444
id_17525	0.7973	6.4256
id_17526	0.7403	6.2857
id_17527	0.7345	5.9767
id_17559	0.3911	2.2837
id_17620	0.2555	-0.2822
id_17621	0.2191	-0.2721
id_17622	0.2326	-0.9162
id_17623	0.2158	-2.0205
id_17624	0.1877	-2.6503
id_17625	0.1948	-2.5092
id_17626	0.2545	-0.0866
id_17627	0.2335	-0.7614
id_17628	0.1994	-0.6398
id_17629	0.195	-0.6232
id_17630	0.2245	-0.8913
id_17631	0.1663	-1.489
id_17632	0.1881	-1.4878
id_17633	0.1775	-1.7597
id_17634	0.2496	-2.6335
id_17635	0.2573	-3.1083
id_17638	1.3136	2.1127
id_17639	1.6062	2.5027
id_17640	1.658	2.1549
id_17641	1.3628	1.776
id_17642	1.5848	2.4867
id_17643	1.3253	1.9907
id_17715	0.7925	0.8886
id_17716	0.2689	0.6498
id_17717	0.1286	0.4927
id_17718	-0.2093	-0.5393
id_17719	0.8594	-0.9823
id_17720	1.4784	3.8157
id_17721	0.9551	2.9006
id_17722	0.0607	2.2793
id_17723	0.6359	0.4949
id_17724	0.0287	0.0988
id_17725	-0.396	-0.4594
id_17726	0.4746	2.1249
id_17727	0.4173	1.4089
id_17728	0.5058	1.028
id_17729	0.3691	0.6576
id_17730	0.3989	1.0403
id_17731	0.3585	0.8945
id_17732	0.6097	0.8185
id_17733	0.5685	0.6642
id_17734	0.4026	0.2166
id_17735	0.5413	1.0776
id_17736	0.5365	0.4717
id_17737	0.7512	-0.0086
id_17738	0.4698	1.2218
id_17739	0.256	0.9098
id_17740	0.6397	3.6729
id_17741	0.7851	1.9304
id_17742	1.1018	1.252
id_17753	2.2546	2.5571
id_17754	2.402	2.7192
id_17755	2.248	0.8607
id_17756	2.2853	0.2893
id_17864	1.4913	2.0569
id_17865	1.5786	0.2553
id_17866	1.5553	-1.0753
id_17867	1.5245	-0.4509
id_17868	1.5882	2.4065
id_17890	0.4426	-1.699
id_17892	0.0615	-1.4181
id_17893	0.472	-2.0573
id_17925	1.4471	2
id_17926	1.1817	3.243
id_17927	1.6295	1.2542
id_17928	1.5059	3.8069
id_18027	1.2373	0.1194
id_18126	0.9268	1.2218
id_18127	1.2347	1.3188
id_18128	1.2421	2.3979
id_18129	0.9981	-0.5293
id_18130	1.3556	-0.1384
id_18131	1.2137	-1.7346
id_18132	1.0309	-0.5082
id_18143	1.2272	-0.4559
id_18144	1.2144	2.4771
id_18145	1.2639	3.2109
id_18146	1.2676	-0.686
id_18147	1.1566	1.4831
id_18148	1.2872	-1.0126
id_18149	0.9787	-1.3703
id_18150	0.9003	-1.3158
id_18151	0.9701	-0.5488
id_18152	1.026	0.4929
id_18153	1.276	1.6347
id_18187	1.4929	0.1513
id_18188	1.5043	-0.8337
id_18189	1.3729	-0.2467
id_18190	1.3845	0.1597
id_18191	1.9482	2.2112
id_18192	1.9589	2.0918
id_18193	2.0513	2.9026
id_18194	1.9237	3.2218
id_18196	1.5879	-0.0507
id_18197	1.7823	0.8239
id_18293	1.9674	-1.2208
id_18315	0.767	2.4965
id_18316	0.5504	5.2168
id_18317	0.784	1.4365
id_18318	0.7731	1.4559
id_18319	0.7853	-0.9608
id_18320	0.7623	-1.036
id_18321	0.7614	-0.7137
id_18322	0.7552	0.6346
id_18323	0.7664	0.013
id_18324	0.776	0.5114
id_18325	0.5652	1.6091
id_18326	0.5546	2.5234
id_18327	0.5614	-0.2177
id_18328	0.5423	-0.1101
id_18329	0.5488	0.8873
id_18330	0.5319	0.1686
id_18331	0.5464	0.9208
id_18332	0.5603	0.4598
id_18333	0.1603	1.2218
id_18334	0.443	1.3822
id_18335	0.1153	2.5528
id_18336	0.472	0.4617
id_18337	0.7066	3.0334
id_18338	0.8575	1.859
id_18339	1.105	1.0354
id_18340	0.5747	-0.2642
id_18341	0.494	-1.7547
id_18342	0.9845	1.9488
id_18343	0.1956	1.0256
id_18344	1.2169	-0.2553
id_18345	1.6894	0.284
id_18346	0.6361	1.669
id_18347	0.8356	0.8893
id_18348	1.1259	1.8877
[truncated: 23,832 more rows]

## Sheet: fig.3d
	PCC
CataPro	0.413
ProtT5_MolT5-MACC	0.382
UniKP	0.364
DLKcat	0.307

## Sheet: fig.3e
	SCC
CataPro	0.416
ProtT5_MolT5-MACC	0.393
UniKP	0.361
DLKcat	0.312

## Sheet: fig.3f
	RMSE
CataPro	1.619
ProtT5_MolT5-MACC	1.64
UniKP	1.66
DLKcat	1.697
