# Supplementary material for: Robust enzyme discovery and engineering with deep learning using CataPro
Source: Nat Commun. 2025 Mar 20;16:2736. doi: 10.1038/s41467-025-58038-4 (PMC11923063; doi:10.1038/s41467-025-58038-4)
Supplement: Supplementary file 7 — Source Data [file 41467_2025_58038_MOESM7_ESM.zip › Source Data/Fig4.xlsx]

## Sheet: fig.4a
	CataPro-SCC	UniKP-SCC	DLKcat-SCC
O07051&*&CC(C(C(=O)O)N)O	0.1766233766233766	-0.276623	-0.395712
Q9UKK9&*&C1=NC(=C2C(=N1)N(C=N2)C3C(C(C(O3)COP(=O)(O)OP(=O)(O)OCC4C(C(C(O4)O)O)O)O)O)N	0.6917293233082705	0.4135338345864661	0.19699248120300747
Q5SKW5&*&C1=NC(=C2C(=N1)N(C=N2)C3C(C(C(O3)COP(=O)(O)OP(=O)(O)OCC4C(C(C(O4)O)O)O)O)O)N	0.7594579333709768	0.4319593450028233	-0.45619
O75874&*&C(C(C(C(=O)O)O)C(=O)O)C(=O)O	0.424192665571976	-0.293377	-0.343703
P35557&*&C(C1C(C(C(C(O1)O)O)O)O)O	0.5144176341499174	-0.387108	0.1656794425087108
P07824&*&C(CC(C(=O)O)N)CN=C(N)N	0.5310267393210225	-0.2956	0.0677200902934537
P18548&*&CC1(C(N2C(S1)C(C2=O)NC(=O)CC3=CC=CC=C3)C(=O)O)C	0.6371916960976168	-0.252276	0.04031212771229821
P18548&*&CC1(C(N2C(S1)C(C2=O)NC(=O)C(C3=CC=CC=C3)N)C(=O)O)C	0.2518699464545533	-0.15448	-0.0674809
P51570&*&C1=NC(=C2C(=N1)N(C=N2)C3C(C(C(O3)COP(=O)(O)OP(=O)(O)OP(=O)(O)O)O)O)N	0.19560036663611366	0.32389332002955856	0.09120073327222732
P51570&*&C(C1C(C(C(C(O1)O)O)O)O)O	0.23323295921160692	0.18256466573045718	0.16541148869288017
P0ABQ4&*&C1C(=NC2=C(N1)N=C(NC2=O)N)CNC3=CC=C(C=C3)C(=O)NC(CCC(=O)O)C(=O)O	0.22796804500995524	-0.219965	0.07149704775848548
P0A6V1&*&C1=NC(=C2C(=N1)N(C=N2)C3C(C(C(O3)COP(=O)(O)OP(=O)(O)OP(=O)(O)O)O)O)N	0.48961038961038955	-0.215584	-0.211176
Q04416&*&CC(C)(COP(=O)(O)OP(=O)(O)OCC1C(C(C(O1)N2C=NC3=C(N=CN=C32)N)O)OP(=O)(O)O)C(C(=O)NCCC(=O)NCCSC(=O)C4=CC=C(C=C4)O)O	0.5810276679841897	0.0378317334839074	0.2975719932241671
Q8L164&*&C(C1C(C(C(C(O1)O)O)O)O)O	-0.135109	-0.487013	-0.420779
Q07412&*&C(C(C=O)O)OP(=O)(O)O	0.21818181818181814	0.3493506493506493	-0.303896
O31616&*&C(C(=O)O)N	0.5024730450079627	-0.0286845	0.21364995614511806
P06744&*&C(C(C(C(C(C=O)O)O)O)O)OP(=O)(O)O	0.4173913043478261	0.23217391304347829	-0.328547
P20906&*&C1=CC=C(C=C1)C(=O)C(=O)O	0.5181818181818181	0.1766233766233766	-0.286643
Q96RR1&*&C1=NC(=C2C(=N1)N(C=N2)C3C(C(C(O3)COP(=O)(O)OP(=O)(O)OP(=O)(O)O)O)O)N	-0.161196	-0.390909	0.11309722632453617
P38502&*&C1=NC(=C2C(=N1)N(C=N2)C3C(C(C(O3)COP(=O)(O)OP(=O)(O)OP(=O)(O)O)O)O)N	0.12587864340487695	-0.179245	0.11693190463362195
P38502&*&CC(=O)[O-]	0.07236042460092376	0.00769791751073657	0.12497470165157176
Q7ZA32&*&C(C1C(C(C(C(O1)O)O)O)O)O	-0.158537	-0.348405	-0.0609756
P13956&*&C[S+](CCC(C(=O)[O-])N)CC1C(C(C(O1)N2C=NC3=C(N=CN=C32)N)O)O	-0.0242801	-0.0355731	-0.36646
P00491&*&C1=NC2=C(C(=O)N1)N=CN2C3C(C(C(O3)CO)O)O	0.6374709242672185	-0.15711	-0.277033
P0A9T0&*&C(C(C(=O)O)O)OP(=O)(O)O	0.3453263001739266	0.00474158368895211	-0.0619917
Q03471&*&CC(=CCCC(=CCCC(=CCOP(=O)(O)OP(=O)(O)O)C)C)C	0.34907554747053393	0.21821532198471696	0.12228681388969558
Q12051&*&CC(=C)CCOP(=O)(O)OP(=O)(O)O	-0.152821	0.27384615384615385	0.06871794871794872
Q12051&*&CC(=CCCC(=CCCC(=CCOP(=O)(O)OP(=O)(O)O)C)C)C	-0.145028	0.07	0.21692307692307694
P61489&*&C1=NC(=C2C(=N1)N(C=N2)C3C(C(C(O3)COP(=O)(O)OP(=O)(O)OP(=O)(O)O)O)O)N	0.5266329350271665	0.24123771416009537	0.011540094735604087
P61489&*&C(C(C(=O)O)N)C(=O)O	0.5208105928859267	-0.0531216	-0.345749
P25500&*&C1=NC(=C2C(=N1)N(C=N2)C3C(C(C(O3)COP(=O)(O)OP(=O)(O)OP(=O)(O)O)O)O)N	0.3671332878639307	0.2612913301854345	0.22414506423285496
P07788&*&CCN1C2=C(C=C(C=C2)S(=O)(=O)O)SC1=NN=C3N(C4=C(S3)C=C(C=C4)S(=O)(=O)O)CC	0.3715415019762846	-0.171937	-0.332016
A0A0G2QNK1&*&CCN1C2=C(C=C(C=C2)S(=O)(=O)O)SC1=NN=C3N(C4=C(S3)C=C(C=C4)S(=O)(=O)O)CC	-0.0424901	-0.0543478	-0.142292
P12047&*&C1=NC(=C2C(=N1)N(C=N2)C3C(C(C(O3)COP(=O)(O)O)O)O)NC(CC(=O)O)C(=O)O	0.2632211370358007	0.08796857245539763	0.11729454806121266
P47998&*&CC(=O)OCC(C(=O)O)N	0.2646616541353383	0.1263157894736842	0.15349891478539351
P47998&*&[S-2]	0.24661654135338337	0.05714285714285713	0.15939849624060146
P39304&*&C(C(C(C(=O)C(C(=O)O)O)O)O)OP(=O)(O)O	0.3513713969388046	0.08796639754586105	-0.313319
P00469&*&C1C(C(OC1N2C=CC(=O)NC2=O)COP(=O)(O)O)O	0.04181394393378203	-0.0947712	-0.0776141
P00469&*&C1C2CN(CN2C3=C(N1)N=C(NC3=O)N)C4=CC=C(C=C4)C(=O)NC(CCC(=O)O)C(=O)O	0.04043186791555681	-0.131365	-0.32653

## Sheet: fig.4b
	CataPro-SCC	UniKP-SCC	DLKcat-SCC
O07051&*&CC(C(C(=O)O)N)O	0.060150375939849614	-0.234586	-0.415038
Q9UKK9&*&C1=NC(=C2C(=N1)N(C=N2)C3C(C(C(O3)COP(=O)(O)OP(=O)(O)OCC4C(C(C(O4)O)O)O)O)O)N	0.09473684210526313	0.20300751879699244	0.2601503759398496
Q5SKW5&*&C1=NC(=C2C(=N1)N(C=N2)C3C(C(C(O3)COP(=O)(O)OP(=O)(O)OCC4C(C(C(O4)O)O)O)O)O)N	0.3541261306372559	0.5165693098286577	0.20987658751529112
P50384&*&C1=CC=C(C(=C1)C(=O)O)N	0.7924812030075187	0.5999999999999999	0.4511278195488721
P0A6D3&*&C=C(C(=O)O)OP(=O)(O)O	0.14624505928853757	0.5437605872388481	0.2670807453416149
O75874&*&C(C(C(C(=O)O)O)C(=O)O)C(=O)O	0.16480293585805264	-0.0461962	-0.179017
P35557&*&C1=NC(=C2C(=N1)N(C=N2)C3C(C(C(O3)COP(=O)(O)OP(=O)(O)OP(=O)(O)O)O)O)N	0.08322277826783277	-0.171122	0.33061224489795915
Q16873&*&CCCCCC=CCC=CC=CC=CC1C(O1)CCCC(=O)O	0.29872092730294725	0.6132432134808614	-0.48307
P07824&*&C(CC(C(=O)O)N)CN=C(N)N	-0.0623187	0.34570497932863026	0.18236429649593777
P18548&*&CC1(C(N2C(S1)C(C2=O)NC(=O)C(C3=CC=CC=C3)N)C(=O)O)C	0.3615554204455956	-0.0345216	0.11538461538461539
P51570&*&C(C1C(C(C(C(O1)O)O)O)O)O	0.28519061583577715	-0.234604	-0.229839
P51570&*&C1=NC(=C2C(=N1)N(C=N2)C3C(C(C(O3)COP(=O)(O)OP(=O)(O)OP(=O)(O)O)O)O)N	-0.593632	-0.185176	0.4286788683806196
Q59263&*&C1=NC(=C2C(=N1)N(C=N2)C3C(C(C(O3)COP(=O)(O)OP(=O)(O)OP(=O)(O)O)O)O)N	-0.204348	-0.00434783	0.30782608695652175
O34714&*&C(=O)(C(=O)[O-])[O-]	-0.233635	0.19170208518720921	0.1771874987373205
P0ABQ4&*&C1C(=NC2=C(N1)N=C(NC2=O)N)CNC3=CC=C(C=C3)C(=O)NC(CCC(=O)O)C(=O)O	0.4970468810029837	0.30924695474210884	-0.0485419
P27830&*&CC1=CN(C(=O)NC1=O)C2CC(C(O2)COP(=O)(O)OP(=O)(O)OC3C(C(C(C(O3)CO)O)O)O)O	0.014116318464144552	-0.194805	0.12930547713156407
P0A6V1&*&C1=NC(=C2C(=N1)N(C=N2)C3C(C(C(O3)COP(=O)(O)OP(=O)(O)OP(=O)(O)O)O)O)N	0.274025974025974	0.3597402597402597	-0.405195
P0A6V1&*&C(C1C(C(C(C(O1)OP(=O)(O)O)O)O)O)O	-0.361039	-0.444156	0.05844155844155843
Q8L164&*&C(C1C(C(C(C(O1)O)O)O)O)O	0.14685117784124108	-0.319029	0.18464144551101072
Q831B2&*&C1C=CN(C=C1C(=O)N)C2C(C(C(O2)COP(=O)(O)OP(=O)(O)OCC3C(C(C(O3)N4C=NC5=C(N=CN=C54)N)O)O)O)O	-0.201504	-0.562406	-0.0646617
O31616&*&C(C(=O)O)N	0.10502213524892888	0.4145931967094344	0.3385742674158783
Q00985&*&C1CC1(C(=O)[O-])N	0.13236929922135707	0.16307007786429367	0.4420467185761958
P05793&*&C1C=CN(C=C1C(=O)N)C2C(C(C(O2)COP(=O)(O)OP(=O)(O)OCC3C(C(C(O3)N4C=NC5=C(N=CN=C54)N)OP(=O)(O)O)O)O)O	0.27446191740926473	0.5586080586080586	0.4652014652014652
P26276&*&C(C1C(C(C(C(O1)OP(=O)(O)O)O)O)O)O	-0.587672	0.07500010995285955	0.09178095647199251
P20906&*&C1=CC=C(C=C1)C(=O)C(=O)O	0.20008701327364026	-0.00782609	-0.115652
Q96RR1&*&C1=NC(=C2C(=N1)N(C=N2)C3C(C(C(O3)COP(=O)(O)OP(=O)(O)OP(=O)(O)O)O)O)N	-0.0961664	-0.116883	-0.23644
P38502&*&CC(=O)[O-]	-0.0305451	0.27069098176951484	0.015159056986423848
P38502&*&C1=NC(=C2C(=N1)N(C=N2)C3C(C(C(O3)COP(=O)(O)OP(=O)(O)OP(=O)(O)O)O)O)N	0.14688148718412042	-0.29097	-0.158192
Q7ZA32&*&C(C1C(C(C(C(O1)O)O)O)O)O	0.14599179403276236	0.27606959185906554	0.0176168070904913
P13956&*&C[S+](CCC(C(=O)[O-])N)CC1C(C(C(O1)N2C=NC3=C(N=CN=C32)N)O)O	0.18496240601503758	-0.18797	-0.267669
O82827&*&CC(=CCCC(=CCCC(=CCOP(=O)(O)OP(=O)(O)O)C)C)C	0.3837597330367075	-0.0651835	0.08743047830923249
O82827&*&CC(=C)CCOP(=O)(O)OP(=O)(O)O	0.024630541871921187	0.38423645320197053	0.21510673234811173
O82827&*&CC(=CCCC(=CCCC(=CCCC(=CCOP(=O)([O-])OP(=O)([O-])[O-])C)C)C)C	-0.241558	-0.0116883	-0.106494
P04177&*&C1=CC(=CC=C1CC(C(=O)O)N)O	0.3005972301299267	-0.102098	-0.160048
P04177&*&C1=CC=C(C=C1)CC(C(=O)O)N	0.21370575989079632	0.3129870129870129	0.009090909090909089
P00491&*&C1=NC2=C(C(=O)N1)N=CN2C3C(C(C(O3)CO)O)O	0.3235237605528059	0.30159646643686067	-0.103481
P0A9T0&*&C(C(C(=O)O)O)OP(=O)(O)O	0.3443483969799759	0.45464492832913883	0.26490863332968595
P0A434&*&CCOP(=O)(OCC)OC1=CC=C(C=C1)[N+](=O)[O-]	0.030011542901115816	-0.218119	0.19503751082077597
Q03471&*&CC(=CCCC(=CCCC(=CCOP(=O)(O)OP(=O)(O)O)C)C)C	-0.11876	-0.0396825	0.19352869352869354
Q12051&*&CC(=C)CCOP(=O)(O)OP(=O)(O)O	0.772991452991453	0.006495726495726496	-0.528205
Q12051&*&CC(=CCCC(=CCCC(=CCOP(=O)(O)OP(=O)(O)O)C)C)C	-0.0857857	-0.405385	0.06846153846153848
P61489&*&C1=NC(=C2C(=N1)N(C=N2)C3C(C(C(O3)COP(=O)(O)OP(=O)(O)OP(=O)(O)O)O)O)N	0.23106425728220348	-0.202109	0.2406190445932483
P61489&*&C(C(C(=O)O)N)C(=O)O	0.15247742153576924	0.12948262187866938	0.013413633133308244
P25500&*&C1=NC(=C2C(=N1)N(C=N2)C3C(C(C(O3)COP(=O)(O)OP(=O)(O)OP(=O)(O)O)O)O)N	0.1547553346179857	-0.105352	-0.034074
P07788&*&CCN1C2=C(C=C(C=C2)S(=O)(=O)O)SC1=NN=C3N(C4=C(S3)C=C(C=C4)S(=O)(=O)O)CC	0.32840722495894914	0.40339354132457594	0.2796934865900384
A0A0G2QNK1&*&CCN1C2=C(C=C(C=C2)S(=O)(=O)O)SC1=NN=C3N(C4=C(S3)C=C(C=C4)S(=O)(=O)O)CC	0.09980237154150197	0.10276679841897232	-0.363636
P15428&*&CCCCCC(C=CC1C(CC(=O)C1CC=CCCCC(=O)O)O)O	-0.0852545	-0.319635	0.06914546804032312
P15428&*&C1=CC(=C[N+](=C1)C2C(C(C(O2)COP(=O)([O-])OP(=O)(O)OCC3C(C(C(O3)N4C=NC5=C(N=CN=C54)N)O)O)O)O)C(=O)N	0.3844155844155844	0.04415584415584415	0.3701298701298701
P12047&*&C1=NC(=C2C(=N1)N(C=N2)C3C(C(C(O3)COP(=O)(O)O)O)O)NC(CC(=O)O)C(=O)O	0.3898102296670901	-0.271499	-0.13575
P47998&*&CC(=O)OCC(C(=O)O)N	-0.0906354	-0.079306	0.44864509020835724
P47998&*&[S-2]	0.17627149902230327	0.11374784765969144	-0.241808
P22033&*&CC1=CC2=C(C=C1C)N(C=N2)C3C(C(C(O3)CO)OP(=O)([O-])OC(C)CNC(=O)CCC4(C(C5C6(C(C(C(=N6)C(=C7C(C(C(=N7)C=C8C(C(C(=N8)C(=C4[N-]5)C)CCC(=O)N)(C)C)CCC(=O)N)(C)CC(=O)N)C)CCC(=O)N)(C)CC(=O)N)C)CC(=O)N)C)O.[CH2-]C1C(C(C(O1)N2C=NC3=C(N=CN=C32)N)O)O.[Co+3]	0.47012987012987006	0.24415584415584413
P23228&*&CC(=O)SCCNC(=O)CCNC(=O)C(C(C)(C)COP(=O)(O)OP(=O)(O)OCC1C(C(C(O1)N2C=NC3=C(N=CN=C32)N)O)OP(=O)(O)O)O	-0.33529	-0.420091	-0.246629
P39304&*&C(C(C(C(=O)C(C(=O)O)O)O)O)OP(=O)(O)O	0.3435492263523664	0.14977757638095976	0.18981712650260243
P00469&*&C1C(C(OC1N2C=CC(=O)NC2=O)COP(=O)(O)O)O	0.5321156125201917	0.46619635722020253	0.15060908153135724
P00469&*&C1C2CN(CN2C3=C(N1)N=C(NC3=O)N)C4=CC=C(C=C4)C(=O)NC(CCC(=O)O)C(=O)O	-0.252317	0.21682051344983314	0.11880956049042313
P05150&*&C(CC(C(=O)O)N)CN	0.14448459223194507	0.6814205768776868	-0.169867

## Sheet: fig.4c
	CataPro-SCC	UniKP-SCC	DLKcat-SCC
Q9UKK9&*&C1=NC(=C2C(=N1)N(C=N2)C3C(C(C(O3)COP(=O)(O)OP(=O)(O)OCC4C(C(C(O4)O)O)O)O)O)N	0.6105263157894736	0.09022556390977442	-0.0842543
Q5SKW5&*&C1=NC(=C2C(=N1)N(C=N2)C3C(C(C(O3)COP(=O)(O)OP(=O)(O)OCC4C(C(C(O4)O)O)O)O)O)N	0.512987012987013	-0.179221	-0.285714
O75874&*&C(C(C(C(=O)O)O)C(=O)O)C(=O)O	0.504105090311987	0.16529830322933775	-0.385754
P07824&*&C(CC(C(=O)O)N)CN=C(N)N	0.457142857142857	-0.108271	-0.168421
P18548&*&CC1(C(N2C(S1)C(C2=O)NC(=O)C(C3=CC=CC=C3)N)C(=O)O)C	0.2156521739130435	0.44608695652173913	-0.431304
P51570&*&C(C1C(C(C(C(O1)O)O)O)O)O	0.42695652173913046	0.24434782608695654	0.20173913043478262
P51570&*&C1=NC(=C2C(=N1)N(C=N2)C3C(C(C(O3)COP(=O)(O)OP(=O)(O)OP(=O)(O)O)O)O)N	-0.199654	-0.0223077	-0.398153
P0ABQ4&*&C1C(=NC2=C(N1)N=C(NC2=O)N)CNC3=CC=C(C=C3)C(=O)NC(CCC(=O)O)C(=O)O	0.3648296090317116	0.006416904329789992	-0.180905
P0A6V1&*&C1=NC(=C2C(=N1)N(C=N2)C3C(C(C(O3)COP(=O)(O)OP(=O)(O)OP(=O)(O)O)O)O)N	0.5883116883116882	0.1201688923398095	0.12219700315524597
Q8L164&*&C(C1C(C(C(C(O1)O)O)O)O)O	-0.126316	-0.0857143	-0.36755
Q96RR1&*&C1=NC(=C2C(=N1)N(C=N2)C3C(C(C(O3)COP(=O)(O)OP(=O)(O)OP(=O)(O)O)O)O)N	0.2857142857142857	-0.0506494	0.3289989777810144
P38502&*&CC(=O)[O-]	-0.045298	0.05890932663479459	-0.156691
P38502&*&C1=NC(=C2C(=N1)N(C=N2)C3C(C(C(O3)COP(=O)(O)OP(=O)(O)OP(=O)(O)O)O)O)N	0.16917293233082706	-0.0952165	0.13833461111741766
Q7ZA32&*&C(C1C(C(C(C(O1)O)O)O)O)O	-0.279991	-0.172357	-0.065908
P00491&*&C1=NC2=C(C(=O)N1)N=CN2C3C(C(C(O3)CO)O)O	0.6946153846153846	-0.288462	0.12461538461538464
P0A9T0&*&C(C(C(=O)O)O)OP(=O)(O)O	0.303776683087028	0.33223864258347025	0.35129650610421814
Q03471&*&CC(=CCCC(=CCCC(=CCOP(=O)(O)OP(=O)(O)O)C)C)C	0.2011366505683452	-0.102767	-0.0701581
Q12051&*&CC(=C)CCOP(=O)(O)OP(=O)(O)O	0.3299145299145299	0.23008547008547006	-0.144764
Q12051&*&CC(=CCCC(=CCCC(=CCOP(=O)(O)OP(=O)(O)O)C)C)C	-0.17388	-0.712308	-0.639076
P61489&*&C1=NC(=C2C(=N1)N(C=N2)C3C(C(C(O3)COP(=O)(O)OP(=O)(O)OP(=O)(O)O)O)O)N	0.5862068965517243	0.16475095785440616	-0.066191
P61489&*&C(C(C(=O)O)N)C(=O)O	0.5894909688013138	0.3251231527093597	-0.106579
P25500&*&C1=NC(=C2C(=N1)N(C=N2)C3C(C(C(O3)COP(=O)(O)OP(=O)(O)OP(=O)(O)O)O)O)N	0.6141138619197745	-0.0106605	-0.0295841
P07788&*&CCN1C2=C(C=C(C=C2)S(=O)(=O)O)SC1=NN=C3N(C4=C(S3)C=C(C=C4)S(=O)(=O)O)CC	0.5105016217127779	0.013833992094861662	-0.130467
A0A0G2QNK1&*&CCN1C2=C(C=C(C=C2)S(=O)(=O)O)SC1=NN=C3N(C4=C(S3)C=C(C=C4)S(=O)(=O)O)CC	0.18379446640316208	0.366600790513834	-0.237707
P12047&*&C1=NC(=C2C(=N1)N(C=N2)C3C(C(C(O3)COP(=O)(O)O)O)O)NC(CC(=O)O)C(=O)O	0.23487179487179488	-0.351111	0.14871794871794872
P47998&*&CC(=O)OCC(C(=O)O)N	0.2955998704719006	-0.116585	0.1604263445498055
P47998&*&[S-2]	0.25563909774436083	0.11127819548872178	0.026375349993796808
P39304&*&C(C(C(C(=O)C(C(=O)O)O)O)O)OP(=O)(O)O	0.4901185770750988	0.0741106719367589	-0.273715
P00469&*&C1C(C(OC1N2C=CC(=O)NC2=O)COP(=O)(O)O)O	0.43869362538105283	0.2920887503861507	0.009637862446046815
P00469&*&C1C2CN(CN2C3=C(N1)N=C(NC3=O)N)C4=CC=C(C=C4)C(=O)NC(CCC(=O)O)C(=O)O	-0.0756681	-0.203352	-0.363432

## Sheet: fig.4d
	CataPro-ACC	UniKP-ACC	DLKcat-ACC
O07051&*&CC(C(C(=O)O)N)O	0.5857142857142857	0.4142857142857143	0.3619047619047619
Q9UKK9&*&C1=NC(=C2C(=N1)N(C=N2)C3C(C(C(O3)COP(=O)(O)OP(=O)(O)OCC4C(C(C(O4)O)O)O)O)O)N	0.7736842105263158	0.6421052631578947	0.5736842105263158
Q5SKW5&*&C1=NC(=C2C(=N1)N(C=N2)C3C(C(C(O3)COP(=O)(O)OP(=O)(O)OCC4C(C(C(O4)O)O)O)O)O)N	0.8051948051948052	0.6406926406926406	0.3463203463203463
O75874&*&C(C(C(C(=O)O)O)C(=O)O)C(=O)O	0.6587301587301587	0.3968253968253968	0.4021164021164021
P35557&*&C(C1C(C(C(C(O1)O)O)O)O)O	0.6804878048780488	0.3548780487804878	0.5573170731707318
P07824&*&C(CC(C(=O)O)N)CN=C(N)N	0.7	0.4	0.5210526315789473
P18548&*&CC1(C(N2C(S1)C(C2=O)NC(=O)CC3=CC=CC=C3)C(=O)O)C	0.7333333333333333	0.40476190476190477	0.5238095238095238
P18548&*&CC1(C(N2C(S1)C(C2=O)NC(=O)C(C3=CC=CC=C3)N)C(=O)O)C	0.5897435897435898	0.4358974358974359	0.47863247863247865
P51570&*&C1=NC(=C2C(=N1)N(C=N2)C3C(C(C(O3)COP(=O)(O)OP(=O)(O)OP(=O)(O)O)O)O)N	0.5645161290322581	0.6068548387096774	0.5443548387096774
P51570&*&C(C1C(C(C(C(O1)O)O)O)O)O	0.5740740740740741	0.5634920634920635	0.5582010582010583
P0ABQ4&*&C1C(=NC2=C(N1)N=C(NC2=O)N)CNC3=CC=C(C=C3)C(=O)NC(CCC(=O)O)C(=O)O	0.5813559322033899	0.41977401129943503	0.519774011299435
P0A6V1&*&C1=NC(=C2C(=N1)N(C=N2)C3C(C(C(O3)COP(=O)(O)OP(=O)(O)OP(=O)(O)O)O)O)N	0.7	0.41904761904761906	0.43333333333333335
Q04416&*&CC(C)(COP(=O)(O)OP(=O)(O)OCC1C(C(C(O1)N2C=NC3=C(N=CN=C32)N)O)OP(=O)(O)O)C(C(=O)NCCC(=O)NCCSC(=O)C4=CC=C(C=C4)O)O	0.7186147186147186	0.5108225108225108	0.6060606060606061
Q8L164&*&C(C1C(C(C(C(O1)O)O)O)O)O	0.45714285714285713	0.32857142857142857	0.37142857142857144
Q07412&*&C(C(C=O)O)OP(=O)(O)O	0.5714285714285714	0.6619047619047619	0.38095238095238093
O31616&*&C(C(=O)O)N	0.6798418972332015	0.4901185770750988	0.5573122529644269
P06744&*&C(C(C(C(C(C=O)O)O)O)O)OP(=O)(O)O	0.6702898550724637	0.572463768115942	0.38405797101449274
P20906&*&C1=CC=C(C=C1)C(=O)C(=O)O	0.6857142857142857	0.5714285714285714	0.40476190476190477
Q96RR1&*&C1=NC(=C2C(=N1)N(C=N2)C3C(C(C(O3)COP(=O)(O)OP(=O)(O)OP(=O)(O)O)O)O)N	0.41904761904761906	0.3476190476190476	0.5285714285714286
P38502&*&C1=NC(=C2C(=N1)N(C=N2)C3C(C(C(O3)COP(=O)(O)OP(=O)(O)OP(=O)(O)O)O)O)N	0.5456745311554749	0.4519056261343013	0.5444646098003629
P38502&*&CC(=O)[O-]	0.521486643437863	0.502903600464576	0.5470383275261324
Q7ZA32&*&C(C1C(C(C(C(O1)O)O)O)O)O	0.43846153846153846	0.3769230769230769	0.47692307692307695
P13956&*&C[S+](CCC(C(=O)[O-])N)CC1C(C(C(O1)N2C=NC3=C(N=CN=C32)N)O)O	0.48484848484848486	0.4805194805194805	0.38095238095238093
P00491&*&C1=NC2=C(C(=O)N1)N=CN2C3C(C(C(O3)CO)O)O	0.7513227513227513	0.4365079365079365	0.4074074074074074
P0A9T0&*&C(C(C(=O)O)O)OP(=O)(O)O	0.6156156156156156	0.5	0.466966966966967
Q03471&*&CC(=CCCC(=CCCC(=CCOP(=O)(O)OP(=O)(O)O)C)C)C	0.6239316239316239	0.5783475783475783	0.5413105413105413
Q12051&*&CC(=C)CCOP(=O)(O)OP(=O)(O)O	0.4307692307692308	0.5846153846153846	0.5261538461538462
Q12051&*&CC(=CCCC(=CCCC(=CCOP(=O)(O)OP(=O)(O)O)C)C)C	0.44333333333333336	0.5333333333333333	0.59
P61489&*&C1=NC(=C2C(=N1)N(C=N2)C3C(C(C(O3)COP(=O)(O)OP(=O)(O)OP(=O)(O)O)O)O)N	0.6904761904761905	0.6005291005291006	0.5079365079365079
P61489&*&C(C(C(=O)O)N)C(=O)O	0.6878306878306878	0.48677248677248675	0.37566137566137564
P25500&*&C1=NC(=C2C(=N1)N(C=N2)C3C(C(C(O3)COP(=O)(O)OP(=O)(O)OP(=O)(O)O)O)O)N	0.6228571428571429	0.5869387755102041	0.5746938775510204
P07788&*&CCN1C2=C(C=C(C=C2)S(=O)(=O)O)SC1=NN=C3N(C4=C(S3)C=C(C=C4)S(=O)(=O)O)CC	0.6284584980237155	0.43873517786561267	0.38735177865612647
A0A0G2QNK1&*&CCN1C2=C(C=C(C=C2)S(=O)(=O)O)SC1=NN=C3N(C4=C(S3)C=C(C=C4)S(=O)(=O)O)CC	0.4901185770750988	0.466403162055336	0.4624505928853755
P12047&*&C1=NC(=C2C(=N1)N(C=N2)C3C(C(C(O3)COP(=O)(O)O)O)O)NC(CC(=O)O)C(=O)O	0.5907692307692308	0.5292307692307693	0.5446153846153846
P47998&*&CC(=O)OCC(C(=O)O)N	0.6	0.5421052631578948	0.5526315789473685
P47998&*&[S-2]	0.5842105263157895	0.5210526315789473	0.5526315789473685
P39304&*&C(C(C(C(=O)C(C(=O)O)O)O)O)OP(=O)(O)O	0.6284584980237155	0.541501976284585	0.38735177865612647
P00469&*&C1C(C(OC1N2C=CC(=O)NC2=O)COP(=O)(O)O)O	0.5168421052631579	0.45614035087719296	0.47192982456140353
P00469&*&C1C2CN(CN2C3=C(N1)N=C(NC3=O)N)C4=CC=C(C=C4)C(=O)NC(CCC(=O)O)C(=O)O	0.5142405063291139	0.4572784810126582	0.3870253164556962

## Sheet: fig.4e
	CataPro-ACC	UniKP-ACC	DLKcat-ACC
O07051&*&CC(C(C(=O)O)N)O	0.5210526315789473	0.42105263157894735	0.3473684210526316
Q9UKK9&*&C1=NC(=C2C(=N1)N(C=N2)C3C(C(C(O3)COP(=O)(O)OP(=O)(O)OCC4C(C(C(O4)O)O)O)O)O)N	0.5368421052631579	0.5736842105263158	0.5947368421052631
Q5SKW5&*&C1=NC(=C2C(=N1)N(C=N2)C3C(C(C(O3)COP(=O)(O)OP(=O)(O)OCC4C(C(C(O4)O)O)O)O)O)N	0.6095238095238096	0.6428571428571429	0.5761904761904761
P50384&*&C1=CC=C(C(=C1)C(=O)O)N	0.8052631578947368	0.6947368421052632	0.6473684210526316
P0A6D3&*&C=C(C(=O)O)OP(=O)(O)O	0.5541125541125541	0.7056277056277056	0.6060606060606061
O75874&*&C(C(C(C(=O)O)O)C(=O)O)C(=O)O	0.5544354838709677	0.4838709677419355	0.4334677419354839
P35557&*&C1=NC(=C2C(=N1)N(C=N2)C3C(C(C(O3)COP(=O)(O)OP(=O)(O)OP(=O)(O)O)O)O)N	0.5348639455782312	0.44047619047619047	0.6130952380952381
Q16873&*&CCCCCC=CCC=CC=CC=CC1C(O1)CCCC(=O)O	0.6105263157894737	0.7263157894736842	0.3105263157894737
P07824&*&C(CC(C(=O)O)N)CN=C(N)N	0.4666666666666667	0.6333333333333333	0.5761904761904761
P18548&*&CC1(C(N2C(S1)C(C2=O)NC(=O)C(C3=CC=CC=C3)N)C(=O)O)C	0.6153846153846154	0.4846153846153846	0.532051282051282
P51570&*&C(C1C(C(C(C(O1)O)O)O)O)O	0.6028225806451613	0.4213709677419355	0.42943548387096775
P51570&*&C1=NC(=C2C(=N1)N(C=N2)C3C(C(C(O3)COP(=O)(O)OP(=O)(O)OP(=O)(O)O)O)O)N	0.3087121212121212	0.4337121212121212	0.634469696969697
Q59263&*&C1=NC(=C2C(=N1)N(C=N2)C3C(C(C(O3)COP(=O)(O)OP(=O)(O)OP(=O)(O)O)O)O)N	0.44565217391304346	0.4855072463768116	0.6014492753623188
O34714&*&C(=O)(C(=O)[O-])[O-]	0.43386243386243384	0.5634920634920635	0.5687830687830688
P0ABQ4&*&C1C(=NC2=C(N1)N=C(NC2=O)N)CNC3=CC=C(C=C3)C(=O)NC(CCC(=O)O)C(=O)O	0.6696914700544465	0.6013309134906231	0.4821536600120992
P27830&*&CC1=CN(C(=O)NC1=O)C2CC(C(O2)COP(=O)(O)OP(=O)(O)OC3C(C(C(C(O3)CO)O)O)O)O	0.5194805194805194	0.4329004329004329	0.5670995670995671
P0A6V1&*&C1=NC(=C2C(=N1)N(C=N2)C3C(C(C(O3)COP(=O)(O)OP(=O)(O)OP(=O)(O)O)O)O)N	0.6047619047619047	0.6285714285714286	0.3333333333333333
P0A6V1&*&C(C1C(C(C(C(O1)OP(=O)(O)O)O)O)O)O	0.3619047619047619	0.3476190476190476	0.5190476190476191
Q8L164&*&C(C1C(C(C(C(O1)O)O)O)O)O	0.5454545454545454	0.4069264069264069	0.5800865800865801
Q831B2&*&C1C=CN(C=C1C(=O)N)C2C(C(C(O2)COP(=O)(O)OP(=O)(O)OCC3C(C(C(O3)N4C=NC5=C(N=CN=C54)N)O)O)O)O	0.4263157894736842	0.30526315789473685	0.4789473684210526
O31616&*&C(C(=O)O)N	0.5413105413105413	0.6353276353276354	0.6381766381766382
Q00985&*&C1CC1(C(=O)[O-])N	0.5402298850574713	0.5586206896551724	0.6344827586206897
P05793&*&C1C=CN(C=C1C(=O)N)C2C(C(C(O2)COP(=O)(O)OP(=O)(O)OCC3C(C(C(O3)N4C=NC5=C(N=CN=C54)N)OP(=O)(O)O)O)O)O	0.5897435897435898	0.698005698005698	0.6524216524216524
P26276&*&C(C1C(C(C(C(O1)OP(=O)(O)O)O)O)O)O	0.28	0.5169230769230769	0.5353846153846153
P20906&*&C1=CC=C(C=C1)C(=O)C(=O)O	0.5797101449275363	0.5181159420289855	0.47101449275362317
Q96RR1&*&C1=NC(=C2C(=N1)N(C=N2)C3C(C(C(O3)COP(=O)(O)OP(=O)(O)OP(=O)(O)O)O)O)N	0.45714285714285713	0.45714285714285713	0.43333333333333335
P38502&*&CC(=O)[O-]	0.48784313725490197	0.5905882352941176	0.5058823529411764
P38502&*&C1=NC(=C2C(=N1)N(C=N2)C3C(C(C(O3)COP(=O)(O)OP(=O)(O)OP(=O)(O)O)O)O)N	0.550125313283208	0.40789473684210525	0.44360902255639095
Q7ZA32&*&C(C1C(C(C(C(O1)O)O)O)O)O	0.5533428165007113	0.5874822190611664	0.5007112375533428
P13956&*&C[S+](CCC(C(=O)[O-])N)CC1C(C(C(O1)N2C=NC3=C(N=CN=C32)N)O)O	0.5578947368421052	0.42105263157894735	0.4052631578947368
O82827&*&CC(=CCCC(=CCCC(=CCOP(=O)(O)OP(=O)(O)O)C)C)C	0.6183908045977011	0.4666666666666667	0.5218390804597701
O82827&*&CC(=C)CCOP(=O)(O)OP(=O)(O)O	0.5185185185185185	0.6243386243386243	0.5793650793650794
O82827&*&CC(=CCCC(=CCCC(=CCCC(=CCOP(=O)([O-])OP(=O)([O-])[O-])C)C)C)C	0.4238095238095238	0.49523809523809526	0.4523809523809524
P04177&*&C1=CC(=CC=C1CC(C(=O)O)N)O	0.6031294452347084	0.4665718349928876	0.43243243243243246
P04177&*&C1=CC=C(C=C1)CC(C(=O)O)N	0.5619047619047619	0.6047619047619047	0.5
P00491&*&C1=NC2=C(C(=O)N1)N=CN2C3C(C(C(O3)CO)O)O	0.6166666666666667	0.6133333333333333	0.4633333333333333
P0A9T0&*&C(C(C(=O)O)O)OP(=O)(O)O	0.6301564722617354	0.6614509246088194	0.5860597439544808
P0A434&*&CCOP(=O)(OCC)OC1=CC=C(C=C1)[N+](=O)[O-]	0.51	0.4066666666666667	0.5666666666666667
Q03471&*&CC(=CCCC(=CCCC(=CCOP(=O)(O)OP(=O)(O)O)C)C)C	0.452991452991453	0.4843304843304843	0.5384615384615384
Q12051&*&CC(=C)CCOP(=O)(O)OP(=O)(O)O	0.7938461538461539	0.49538461538461537	0.32
Q12051&*&CC(=CCCC(=CCCC(=CCOP(=O)(O)OP(=O)(O)O)C)C)C	0.4666666666666667	0.36	0.5333333333333333
P61489&*&C1=NC(=C2C(=N1)N(C=N2)C3C(C(C(O3)COP(=O)(O)OP(=O)(O)OP(=O)(O)O)O)O)N	0.5793650793650794	0.43386243386243384	0.5873015873015873
P61489&*&C(C(C(=O)O)N)C(=O)O	0.5555555555555556	0.5396825396825397	0.49206349206349204
P25500&*&C1=NC(=C2C(=N1)N(C=N2)C3C(C(C(O3)COP(=O)(O)OP(=O)(O)OP(=O)(O)O)O)O)N	0.5510204081632653	0.46938775510204084	0.4987755102040816
P07788&*&CCN1C2=C(C=C(C=C2)S(=O)(=O)O)SC1=NN=C3N(C4=C(S3)C=C(C=C4)S(=O)(=O)O)CC	0.6164021164021164	0.6455026455026455	0.5952380952380952
A0A0G2QNK1&*&CCN1C2=C(C=C(C=C2)S(=O)(=O)O)SC1=NN=C3N(C4=C(S3)C=C(C=C4)S(=O)(=O)O)CC	0.5454545454545454	0.5335968379446641	0.3675889328063241
P15428&*&CCCCCC(C=CC1C(CC(=O)C1CC=CCCCC(=O)O)O)O	0.47101449275362317	0.40217391304347827	0.5144927536231884
P15428&*&C1=CC(=C[N+](=C1)C2C(C(C(O2)COP(=O)([O-])OP(=O)(O)OCC3C(C(C(O3)N4C=NC5=C(N=CN=C54)N)O)O)O)O)C(=O)N	0.6428571428571429	0.5190476190476191	0.6333333333333333
P12047&*&C1=NC(=C2C(=N1)N(C=N2)C3C(C(C(O3)COP(=O)(O)O)O)O)NC(CC(=O)O)C(=O)O	0.6276923076923077	0.40615384615384614	0.4430769230769231
P47998&*&CC(=O)OCC(C(=O)O)N	0.4789473684210526	0.45789473684210524	0.6526315789473685
P47998&*&[S-2]	0.5631578947368421	0.5526315789473685	0.4263157894736842
P22033&*&CC1=CC2=C(C=C1C)N(C=N2)C3C(C(C(O3)CO)OP(=O)([O-])OC(C)CNC(=O)CCC4(C(C5C6(C(C(C(=N6)C(=C7C(C(C(=N7)C=C8C(C(C(=N8)C(=C4[N-]5)C)CCC(=O)N)(C)C)CCC(=O)N)(C)CC(=O)N)C)CCC(=O)N)(C)CC(=O)N)C)CC(=O)N)C)O.[CH2-]C1C(C(C(O1)N2C=NC3=C(N=CN=C32)N)O)O.[Co+3]	0.6523809523809524	0.5857142857142857
P23228&*&CC(=O)SCCNC(=O)CCNC(=O)C(C(C)(C)COP(=O)(O)OP(=O)(O)OCC1C(C(C(O1)N2C=NC3=C(N=CN=C32)N)O)OP(=O)(O)O)O	0.3695652173913043	0.34782608695652173	0.4166666666666667
P39304&*&C(C(C(C(=O)C(C(=O)O)O)O)O)OP(=O)(O)O	0.5849802371541502	0.5573122529644269	0.5612648221343873
P00469&*&C1C(C(OC1N2C=CC(=O)NC2=O)COP(=O)(O)O)O	0.6849122807017544	0.6529824561403509	0.5498245614035088
P00469&*&C1C2CN(CN2C3=C(N1)N=C(NC3=O)N)C4=CC=C(C=C4)C(=O)NC(CCC(=O)O)C(=O)O	0.4218354430379747	0.569620253164557	0.5443037974683544
P05150&*&C(CC(C(=O)O)N)CN	0.5190476190476191	0.7285714285714285	0.44285714285714284

## Sheet: fig.4f
	CataPro-ACC	UniKP-ACC	DLKcat-ACC
Q9UKK9&*&C1=NC(=C2C(=N1)N(C=N2)C3C(C(C(O3)COP(=O)(O)OP(=O)(O)OCC4C(C(C(O4)O)O)O)O)O)N	0.7736842105263158	0.5473684210526316	0.45263157894736844
Q5SKW5&*&C1=NC(=C2C(=N1)N(C=N2)C3C(C(C(O3)COP(=O)(O)OP(=O)(O)OCC4C(C(C(O4)O)O)O)O)O)N	0.6666666666666666	0.42857142857142855	0.40476190476190477
O75874&*&C(C(C(C(=O)O)O)C(=O)O)C(=O)O	0.6693121693121693	0.5502645502645502	0.3783068783068783
P07824&*&C(CC(C(=O)O)N)CN=C(N)N	0.6736842105263158	0.4631578947368421	0.43157894736842106
P18548&*&CC1(C(N2C(S1)C(C2=O)NC(=O)C(C3=CC=CC=C3)N)C(=O)O)C	0.7101449275362319	0.6521739130434783	0.34782608695652173
P51570&*&C(C1C(C(C(C(O1)O)O)O)O)O	0.6847826086956522	0.572463768115942	0.5579710144927537
P51570&*&C1=NC(=C2C(=N1)N(C=N2)C3C(C(C(O3)COP(=O)(O)OP(=O)(O)OP(=O)(O)O)O)O)N	0.49	0.49	0.38
P0ABQ4&*&C1C(=NC2=C(N1)N=C(NC2=O)N)CNC3=CC=C(C=C3)C(=O)NC(CCC(=O)O)C(=O)O	0.5601503759398496	0.4981203007518797	0.4448621553884712
P0A6V1&*&C1=NC(=C2C(=N1)N(C=N2)C3C(C(C(O3)COP(=O)(O)OP(=O)(O)OP(=O)(O)O)O)O)N	0.7095238095238096	0.5619047619047619	0.5238095238095238
Q8L164&*&C(C1C(C(C(C(O1)O)O)O)O)O	0.4105263157894737	0.46842105263157896	0.37894736842105264
Q96RR1&*&C1=NC(=C2C(=N1)N(C=N2)C3C(C(C(O3)COP(=O)(O)OP(=O)(O)OP(=O)(O)O)O)O)N	0.45714285714285713	0.49047619047619045	0.6095238095238096
P38502&*&CC(=O)[O-]	0.49709639953542395	0.5168408826945412	0.42392566782810687
P38502&*&C1=NC(=C2C(=N1)N(C=N2)C3C(C(C(O3)COP(=O)(O)OP(=O)(O)OP(=O)(O)O)O)O)N	0.5457393483709273	0.4674185463659148	0.5294486215538847
Q7ZA32&*&C(C1C(C(C(C(O1)O)O)O)O)O	0.4069069069069069	0.44144144144144143	0.4744744744744745
P00491&*&C1=NC2=C(C(=O)N1)N=CN2C3C(C(C(O3)CO)O)O	0.7766666666666666	0.3933333333333333	0.5366666666666666
P0A9T0&*&C(C(C(=O)O)O)OP(=O)(O)O	0.6164021164021164	0.6111111111111112	0.6243386243386243
Q03471&*&CC(=CCCC(=CCCC(=CCOP(=O)(O)OP(=O)(O)O)C)C)C	0.4980237154150198	0.4782608695652174	0.47035573122529645
Q12051&*&CC(=C)CCOP(=O)(O)OP(=O)(O)O	0.5907692307692308	0.5815384615384616	0.4492307692307692
Q12051&*&CC(=CCCC(=CCCC(=CCOP(=O)(O)OP(=O)(O)O)C)C)C	0.47	0.24	0.2733333333333333
P61489&*&C1=NC(=C2C(=N1)N(C=N2)C3C(C(C(O3)COP(=O)(O)OP(=O)(O)OP(=O)(O)O)O)O)N	0.7275132275132276	0.5634920634920635	0.46825396825396826
P61489&*&C(C(C(=O)O)N)C(=O)O	0.701058201058201	0.6164021164021164	0.46296296296296297
P25500&*&C1=NC(=C2C(=N1)N(C=N2)C3C(C(C(O3)COP(=O)(O)OP(=O)(O)OP(=O)(O)O)O)O)N	0.7004081632653061	0.49551020408163265	0.4857142857142857
P07788&*&CCN1C2=C(C=C(C=C2)S(=O)(=O)O)SC1=NN=C3N(C4=C(S3)C=C(C=C4)S(=O)(=O)O)CC	0.6679841897233202	0.48221343873517786	0.4505928853754941
A0A0G2QNK1&*&CCN1C2=C(C=C(C=C2)S(=O)(=O)O)SC1=NN=C3N(C4=C(S3)C=C(C=C4)S(=O)(=O)O)CC	0.5573122529644269	0.6245059288537549	0.4308300395256917
P12047&*&C1=NC(=C2C(=N1)N(C=N2)C3C(C(C(O3)COP(=O)(O)O)O)O)NC(CC(=O)O)C(=O)O	0.5846153846153846	0.37538461538461537	0.5230769230769231
P47998&*&CC(=O)OCC(C(=O)O)N	0.6105263157894737	0.45789473684210524	0.5368421052631579
P47998&*&[S-2]	0.6105263157894737	0.531578947368421	0.5157894736842106
P39304&*&C(C(C(C(=O)C(C(=O)O)O)O)O)OP(=O)(O)O	0.6798418972332015	0.5296442687747036	0.39920948616600793
P00469&*&C1C(C(OC1N2C=CC(=O)NC2=O)COP(=O)(O)O)O	0.6214035087719298	0.6014035087719298	0.5052631578947369
P00469&*&C1C2CN(CN2C3=C(N1)N=C(NC3=O)N)C4=CC=C(C=C4)C(=O)NC(CCC(=O)O)C(=O)O	0.46550632911392403	0.4332278481012658	0.37848101265822787
