# Supplementary material for: Robust enzyme discovery and engineering with deep learning using CataPro
Source: Nat Commun. 2025 Mar 20;16:2736. doi: 10.1038/s41467-025-58038-4 (PMC11923063; doi:10.1038/s41467-025-58038-4)
Supplement: Supplementary file 7 — Source Data [file 41467_2025_58038_MOESM7_ESM.zip › Source Data/Fig5.xlsx]

## Sheet: fig.5a
	pred_log10[kcat/Km(s^-1·mM^-1)]	Experimental log10[kcat/Km(s^-1·mM^-1)]
IsTAL	0.789844	2.32222
RgTAL	0.495788	2.51481
PcTAL	0.874872	2.59284
SsTAL	0.565941	2.53945
HiTAL	0.941766	2.55859
LeTAL	0.900386	2.68446
AaTAL	0.640739	2.92497

## Sheet: fig.5b
	pred_log10[kcat/Km(s^-1·mM^-1)]	Experimental log10[kcat/Km(s^-1·mM^-1)]
WT	0.495788	2.51481
MT-603P	0.492756	1.66001
MT-366H	0.425041	1.92418
MT-366W	0.435016	1.56217
MT-587V	0.506331	2.69338
MT-10Y	0.508598	3.03302
MT-337C	0.438426	1.17435
MT-668S	0.493602	1.14364
MT-489T	0.487961	3.0607
MT-337D	0.338289	1.61183

## Sheet: fig.5c
	pred_log10[kcat/Km(s^-1·mM^-1)]	Experimental kcat/Km(s^-1·mM^-1)
WT	0.554527	106
K167L	0.124782	0.1
K167R	0.236466	4.9
K201R	0.394626	0.1
K201L	0.411606	0.07
K137L	0.37744	5
C47A	0.480265	43
C47S	0.483179	34
D102N	0.140421	0.07
D102E	0.346842	2.4
D102L	0.0711807	0.05
Y259F	0.553301	0.53

## Sheet: fig.5d
	pred_log10[kcat/Km(s^-1·mM^-1)]	Experimental kcat/Km(s^-1·mM^-1)
WT	0.85622	60.4
F160Y	0.834791	37.2
F160H	0.709013	28.5
F160K	0.817408	58.8
F160M	0.832601	51.7
F160W	0.849385	33.9
I170V	0.861737	82.5
M173I	0.832681	68.9
M173L	0.831669	60.8
M173V	0.849106	54.9
F160Y-M173I	0.81175	43.5
