# Supplementary material for: Robust enzyme discovery and engineering with deep learning using CataPro
Source: Nat Commun. 2025 Mar 20;16:2736. doi: 10.1038/s41467-025-58038-4 (PMC11923063; doi:10.1038/s41467-025-58038-4)
Supplement: Supplementary file 7 — Source Data [file 41467_2025_58038_MOESM7_ESM.zip › Source Data/Fig6.xlsx]

## Sheet: fig.6a
	SCC
CataPro_kcat	0.399
CataPro_Km	0.296	absolute value
CataPro_kcat/Km	0.398
PSSM_score	0.425	absolute value
UniKP_kcat	0.414
UniKP_Km	0.016	absolute value
UniKP_kcat/Km	0.012
DLKcat	-0.037

## Sheet: fig.6b
	SCC
CataPro_kcat	0.472
CataPro_Km	0.163	absolute value
CataPro_kcat/Km	0.43
PSSM_score	0.286	absolute value
UniKP_kcat	0.237
UniKP_Km	0.005	absolute value
UniKP_kcat/Km	-0.023
DLKcat	0.117

## Sheet: fig.6c
	SCC
CataPro_kcat	0.495
CataPro_Km	0.235	absolute value
CataPro_kcat/Km	0.465
PSSM_score	0.413	absolute value
UniKP_kcat	0.189
UniKP_Km	0.031	absolute value
UniKP_kcat/Km	0.104
DLKcat	-0.021

## Sheet: fig.6d
	SCC
CataPro_kcat	0.535
CataPro_Km	0.302	absolute value
CataPro_kcat/Km	0.456
PSSM_score	0.386	absolute value
UniKP_kcat	0.243
UniKP_Km	0.017	absolute value
UniKP_kcat/Km	0.015
DLKcat	0.091
