# Supplementary material for: Robust enzyme discovery and engineering with deep learning using CataPro
Source: Nat Commun. 2025 Mar 20;16:2736. doi: 10.1038/s41467-025-58038-4 (PMC11923063; doi:10.1038/s41467-025-58038-4)
Supplement: Supplementary file 7 — Source Data [file 41467_2025_58038_MOESM7_ESM.zip › Source Data/Fig7.xlsx]

## Sheet: fig.7c
	Relative activity
CSO2	1
PgCSO	0.2
TkCSO	0.53
MgpCSO	0.73
PpCSO	1.13
SsCSO	19.53
A43N	5.27
H250W	6.84
K134W	8.99
V58W	27.93
M351F	29.3
T216M	30.28
T216M-M351F-A305D	6.45
T216M-M351F-S280F	32.62
T216M-M351F-S301M	38.68
T216M-M351F-V279M	52.15
T216M-M351F-Q100G	61.71
T216M-M351F-V384G	65.23
