# Supplementary material for: Robust enzyme discovery and engineering with deep learning using CataPro
Source: Nat Commun. 2025 Mar 20;16:2736. doi: 10.1038/s41467-025-58038-4 (PMC11923063; doi:10.1038/s41467-025-58038-4)
Supplement: Supplementary file 7 — Source Data [file 41467_2025_58038_MOESM7_ESM.zip › Source Data/Figs10.xlsx]

## Sheet: figs.10a
	PCC
ProtT5_MolT5-MACC (extra tree)	0.755
CataPro	0.73
ProtT5_MolT5-MACC	0.733
UniKP	0.734
DLKcat	0.674

## Sheet: figs.10b
	SCC
ProtT5_MolT5-MACC (extra tree)	0.741
CataPro	0.712
ProtT5_MolT5-MACC	0.714
UniKP	0.717
DLKcat	0.653

## Sheet: figs.10c
	RMSE
ProtT5_MolT5-MACC (extra tree)	1.165
CataPro	1.217
ProtT5_MolT5-MACC	1.211
UniKP	1.214
DLKcat	1.322
