# Supplementary material for: Robust enzyme discovery and engineering with deep learning using CataPro
Source: Nat Commun. 2025 Mar 20;16:2736. doi: 10.1038/s41467-025-58038-4 (PMC11923063; doi:10.1038/s41467-025-58038-4)
Supplement: Supplementary file 7 — Source Data [file 41467_2025_58038_MOESM7_ESM.zip › Source Data/Figs11.xlsx]

## Sheet: figs.11a
	Counts
N>=20	39
N>=30	10

## Sheet: figs.11b
	Counts
N>=20	57
N>=30	16

## Sheet: figs.11c
	Counts
N>=20	30
N>=30	7

## Sheet: figs.11d
	Proportion
O07051&*&CC(C(C(=O)O)N)O	0.85
Q9UKK9&*&C1=NC(=C2C(=N1)N(C=N2)C3C(C(C(O3)COP(=O)(O)OP(=O)(O)OCC4C(C(C(O4)O)O)O)O)O)N	0.7368421052631579
Q5SKW5&*&C1=NC(=C2C(=N1)N(C=N2)C3C(C(C(O3)COP(=O)(O)OP(=O)(O)OCC4C(C(C(O4)O)O)O)O)O)N	0.9047619047619048
O75874&*&C(C(C(C(=O)O)O)C(=O)O)C(=O)O	1
P35557&*&C(C1C(C(C(C(O1)O)O)O)O)O	0.925
P07824&*&C(CC(C(=O)O)N)CN=C(N)N	0.8947368421052632
P18548&*&CC1(C(N2C(S1)C(C2=O)NC(=O)CC3=CC=CC=C3)C(=O)O)C	0.75
P18548&*&CC1(C(N2C(S1)C(C2=O)NC(=O)C(C3=CC=CC=C3)N)C(=O)O)C	0.9615384615384616
P51570&*&C1=NC(=C2C(=N1)N(C=N2)C3C(C(C(O3)COP(=O)(O)OP(=O)(O)OP(=O)(O)O)O)O)N	0.8064516129032258
P51570&*&C(C1C(C(C(C(O1)O)O)O)O)O	0.9259259259259259
P0ABQ4&*&C1C(=NC2=C(N1)N=C(NC2=O)N)CNC3=CC=C(C=C3)C(=O)NC(CCC(=O)O)C(=O)O	1
P0A6V1&*&C1=NC(=C2C(=N1)N(C=N2)C3C(C(C(O3)COP(=O)(O)OP(=O)(O)OP(=O)(O)O)O)O)N	0.85
Q04416&*&CC(C)(COP(=O)(O)OP(=O)(O)OCC1C(C(C(O1)N2C=NC3=C(N=CN=C32)N)O)OP(=O)(O)O)C(C(=O)NCCC(=O)NCCSC(=O)C4=CC=C(C=C4)O)O	0.8095238095238095
Q8L164&*&C(C1C(C(C(C(O1)O)O)O)O)O	0.4
Q07412&*&C(C(C=O)O)OP(=O)(O)O	1
O31616&*&C(C(=O)O)N	1
P06744&*&C(C(C(C(C(C=O)O)O)O)O)OP(=O)(O)O	1
P20906&*&C1=CC=C(C=C1)C(=O)C(=O)O	1
Q96RR1&*&C1=NC(=C2C(=N1)N(C=N2)C3C(C(C(O3)COP(=O)(O)OP(=O)(O)OP(=O)(O)O)O)O)N	0.8
P38502&*&C1=NC(=C2C(=N1)N(C=N2)C3C(C(C(O3)COP(=O)(O)OP(=O)(O)OP(=O)(O)O)O)O)N	1
P38502&*&CC(=O)[O-]	1
Q7ZA32&*&C(C1C(C(C(C(O1)O)O)O)O)O	0.9487179487179487
P13956&*&C[S+](CCC(C(=O)[O-])N)CC1C(C(C(O1)N2C=NC3=C(N=CN=C32)N)O)O	0.8571428571428571
P00491&*&C1=NC2=C(C(=O)N1)N=CN2C3C(C(C(O3)CO)O)O	1
P0A9T0&*&C(C(C(=O)O)O)OP(=O)(O)O	0.9166666666666666
Q03471&*&CC(=CCCC(=CCCC(=CCOP(=O)(O)OP(=O)(O)O)C)C)C	1
Q12051&*&CC(=C)CCOP(=O)(O)OP(=O)(O)O	0.56
Q12051&*&CC(=CCCC(=CCCC(=CCOP(=O)(O)OP(=O)(O)O)C)C)C	0.5416666666666666
P61489&*&C1=NC(=C2C(=N1)N(C=N2)C3C(C(C(O3)COP(=O)(O)OP(=O)(O)OP(=O)(O)O)O)O)N	0.9259259259259259
P61489&*&C(C(C(=O)O)N)C(=O)O	0.9259259259259259
P25500&*&C1=NC(=C2C(=N1)N(C=N2)C3C(C(C(O3)COP(=O)(O)OP(=O)(O)OP(=O)(O)O)O)O)N	0.9591836734693877
P07788&*&CCN1C2=C(C=C(C=C2)S(=O)(=O)O)SC1=NN=C3N(C4=C(S3)C=C(C=C4)S(=O)(=O)O)CC	0.9545454545454546
A0A0G2QNK1&*&CCN1C2=C(C=C(C=C2)S(=O)(=O)O)SC1=NN=C3N(C4=C(S3)C=C(C=C4)S(=O)(=O)O)CC	1
P12047&*&C1=NC(=C2C(=N1)N(C=N2)C3C(C(C(O3)COP(=O)(O)O)O)O)NC(CC(=O)O)C(=O)O	1
P47998&*&CC(=O)OCC(C(=O)O)N	1
P47998&*&[S-2]	1
P39304&*&C(C(C(C(=O)C(C(=O)O)O)O)O)OP(=O)(O)O	1
P00469&*&C1C(C(OC1N2C=CC(=O)NC2=O)COP(=O)(O)O)O	0.9866666666666667
P00469&*&C1C2CN(CN2C3=C(N1)N=C(NC3=O)N)C4=CC=C(C=C4)C(=O)NC(CCC(=O)O)C(=O)O	0.9873417721518988

## Sheet: figs.11e
	Proportion
O07051&*&CC(C(C(=O)O)N)O	0.5789473684210527
Q9UKK9&*&C1=NC(=C2C(=N1)N(C=N2)C3C(C(C(O3)COP(=O)(O)OP(=O)(O)OCC4C(C(C(O4)O)O)O)O)O)N	0.9473684210526315
Q5SKW5&*&C1=NC(=C2C(=N1)N(C=N2)C3C(C(C(O3)COP(=O)(O)OP(=O)(O)OCC4C(C(C(O4)O)O)O)O)O)N	0.55
P50384&*&C1=CC=C(C(=C1)C(=O)O)N	1
P0A6D3&*&C=C(C(=O)O)OP(=O)(O)O	0.9523809523809523
O75874&*&C(C(C(C(=O)O)O)C(=O)O)C(=O)O	0.8709677419354839
P35557&*&C1=NC(=C2C(=N1)N(C=N2)C3C(C(C(O3)COP(=O)(O)OP(=O)(O)OP(=O)(O)O)O)O)N	1
Q16873&*&CCCCCC=CCC=CC=CC=CC1C(O1)CCCC(=O)O	0.8947368421052632
P07824&*&C(CC(C(=O)O)N)CN=C(N)N	0.75
P18548&*&CC1(C(N2C(S1)C(C2=O)NC(=O)C(C3=CC=CC=C3)N)C(=O)O)C	0.3333333333333333
P51570&*&C(C1C(C(C(C(O1)O)O)O)O)O	0.6451612903225806
P51570&*&C1=NC(=C2C(=N1)N(C=N2)C3C(C(C(O3)COP(=O)(O)OP(=O)(O)OP(=O)(O)O)O)O)N	0.75
Q59263&*&C1=NC(=C2C(=N1)N(C=N2)C3C(C(C(O3)COP(=O)(O)OP(=O)(O)OP(=O)(O)O)O)O)N	0.08695652173913043
O34714&*&C(=O)(C(=O)[O-])[O-]	1
P0ABQ4&*&C1C(=NC2=C(N1)N=C(NC2=O)N)CNC3=CC=C(C=C3)C(=O)NC(CCC(=O)O)C(=O)O	0.8947368421052632
P27830&*&CC1=CN(C(=O)NC1=O)C2CC(C(O2)COP(=O)(O)OP(=O)(O)OC3C(C(C(C(O3)CO)O)O)O)O	0
P0A6V1&*&C1=NC(=C2C(=N1)N(C=N2)C3C(C(C(O3)COP(=O)(O)OP(=O)(O)OP(=O)(O)O)O)O)N	0.45
P0A6V1&*&C(C1C(C(C(C(O1)OP(=O)(O)O)O)O)O)O	1
Q8L164&*&C(C1C(C(C(C(O1)O)O)O)O)O	0.6190476190476191
Q831B2&*&C1C=CN(C=C1C(=O)N)C2C(C(C(O2)COP(=O)(O)OP(=O)(O)OCC3C(C(C(O3)N4C=NC5=C(N=CN=C54)N)O)O)O)O	0.8947368421052632
O31616&*&C(C(=O)O)N	0.7692307692307693
Q00985&*&C1CC1(C(=O)[O-])N	0.8620689655172413
P05793&*&C1C=CN(C=C1C(=O)N)C2C(C(C(O2)COP(=O)(O)OP(=O)(O)OCC3C(C(C(O3)N4C=NC5=C(N=CN=C54)N)OP(=O)(O)O)O)O)O	0.9615384615384616
P26276&*&C(C1C(C(C(C(O1)OP(=O)(O)O)O)O)O)O	0.44
P20906&*&C1=CC=C(C=C1)C(=O)C(=O)O	1
Q96RR1&*&C1=NC(=C2C(=N1)N(C=N2)C3C(C(C(O3)COP(=O)(O)OP(=O)(O)OP(=O)(O)O)O)O)N	0.4
P38502&*&CC(=O)[O-]	1
P38502&*&C1=NC(=C2C(=N1)N(C=N2)C3C(C(C(O3)COP(=O)(O)OP(=O)(O)OP(=O)(O)O)O)O)N	0.8928571428571429
Q7ZA32&*&C(C1C(C(C(C(O1)O)O)O)O)O	0.6486486486486487
P13956&*&C[S+](CCC(C(=O)[O-])N)CC1C(C(C(O1)N2C=NC3=C(N=CN=C32)N)O)O	0.2631578947368421
O82827&*&CC(=CCCC(=CCCC(=CCOP(=O)(O)OP(=O)(O)O)C)C)C	0.6896551724137931
O82827&*&CC(=C)CCOP(=O)(O)OP(=O)(O)O	0.3333333333333333
O82827&*&CC(=CCCC(=CCCC(=CCCC(=CCOP(=O)([O-])OP(=O)([O-])[O-])C)C)C)C	0.65
P04177&*&C1=CC(=CC=C1CC(C(=O)O)N)O	0.7297297297297297
P04177&*&C1=CC=C(C=C1)CC(C(=O)O)N	0.1
P00491&*&C1=NC2=C(C(=O)N1)N=CN2C3C(C(C(O3)CO)O)O	1
P0A9T0&*&C(C(C(=O)O)O)OP(=O)(O)O	0.3783783783783784
P0A434&*&CCOP(=O)(OCC)OC1=CC=C(C=C1)[N+](=O)[O-]	0.8333333333333334
Q03471&*&CC(=CCCC(=CCCC(=CCOP(=O)(O)OP(=O)(O)O)C)C)C	0.7692307692307693
Q12051&*&CC(=C)CCOP(=O)(O)OP(=O)(O)O	0.76
Q12051&*&CC(=CCCC(=CCCC(=CCOP(=O)(O)OP(=O)(O)O)C)C)C	0.5
P61489&*&C1=NC(=C2C(=N1)N(C=N2)C3C(C(C(O3)COP(=O)(O)OP(=O)(O)OP(=O)(O)O)O)O)N	0.9259259259259259
P61489&*&C(C(C(=O)O)N)C(=O)O	0.7037037037037037
P25500&*&C1=NC(=C2C(=N1)N(C=N2)C3C(C(C(O3)COP(=O)(O)OP(=O)(O)OP(=O)(O)O)O)O)N	0.8571428571428571
P07788&*&CCN1C2=C(C=C(C=C2)S(=O)(=O)O)SC1=NN=C3N(C4=C(S3)C=C(C=C4)S(=O)(=O)O)CC	0.9629629629629629
A0A0G2QNK1&*&CCN1C2=C(C=C(C=C2)S(=O)(=O)O)SC1=NN=C3N(C4=C(S3)C=C(C=C4)S(=O)(=O)O)CC	0.9545454545454546
P15428&*&CCCCCC(C=CC1C(CC(=O)C1CC=CCCCC(=O)O)O)O	0.9130434782608695
P15428&*&C1=CC(=C[N+](=C1)C2C(C(C(O2)COP(=O)([O-])OP(=O)(O)OCC3C(C(C(O3)N4C=NC5=C(N=CN=C54)N)O)O)O)O)C(=O)N	0.85
P12047&*&C1=NC(=C2C(=N1)N(C=N2)C3C(C(C(O3)COP(=O)(O)O)O)O)NC(CC(=O)O)C(=O)O	0.84
P47998&*&CC(=O)OCC(C(=O)O)N	0.5789473684210527
P47998&*&[S-2]	0.7894736842105263
P22033&*&CC1=CC2=C(C=C1C)N(C=N2)C3C(C(C(O3)CO)OP(=O)([O-])OC(C)CNC(=O)CCC4(C(C5C6(C(C(C(=N6)C(=C7C(C(C(=N7)C=C8C(C(C(=N8)C(=C4[N-]5)C)CCC(=O)N)(C)C)CCC(=O)N)(C)CC(=O)N)C)CCC(=O)N)(C)CC(=O)N)C)CC(=O)N)C)O.[CH2-]C1C(C(C(O1)N2C=NC3=C(N=CN=C32)N)O)O.[Co+3]	1
P23228&*&CC(=O)SCCNC(=O)CCNC(=O)C(C(C)(C)COP(=O)(O)OP(=O)(O)OCC1C(C(C(O1)N2C=NC3=C(N=CN=C32)N)O)OP(=O)(O)O)O	0.9130434782608695
P39304&*&C(C(C(C(=O)C(C(=O)O)O)O)O)OP(=O)(O)O	0.22727272727272727
P00469&*&C1C(C(OC1N2C=CC(=O)NC2=O)COP(=O)(O)O)O	1
P00469&*&C1C2CN(CN2C3=C(N1)N=C(NC3=O)N)C4=CC=C(C=C4)C(=O)NC(CCC(=O)O)C(=O)O	0.9746835443037974
P05150&*&C(CC(C(=O)O)N)CN	0.65

## Sheet: figs.11f
	Proportion
Q9UKK9&*&C1=NC(=C2C(=N1)N(C=N2)C3C(C(C(O3)COP(=O)(O)OP(=O)(O)OCC4C(C(C(O4)O)O)O)O)O)N	0.9473684210526315
Q5SKW5&*&C1=NC(=C2C(=N1)N(C=N2)C3C(C(C(O3)COP(=O)(O)OP(=O)(O)OCC4C(C(C(O4)O)O)O)O)O)N	0.95
O75874&*&C(C(C(C(=O)O)O)C(=O)O)C(=O)O	1
P07824&*&C(CC(C(=O)O)N)CN=C(N)N	1
P18548&*&CC1(C(N2C(S1)C(C2=O)NC(=O)C(C3=CC=CC=C3)N)C(=O)O)C	0.5217391304347826
P51570&*&C(C1C(C(C(C(O1)O)O)O)O)O	0.9565217391304348
P51570&*&C1=NC(=C2C(=N1)N(C=N2)C3C(C(C(O3)COP(=O)(O)OP(=O)(O)OP(=O)(O)O)O)O)N	0.875
P0ABQ4&*&C1C(=NC2=C(N1)N=C(NC2=O)N)CNC3=CC=C(C=C3)C(=O)NC(CCC(=O)O)C(=O)O	1
P0A6V1&*&C1=NC(=C2C(=N1)N(C=N2)C3C(C(C(O3)COP(=O)(O)OP(=O)(O)OP(=O)(O)O)O)O)N	0.9
Q8L164&*&C(C1C(C(C(C(O1)O)O)O)O)O	0.6842105263157895
Q96RR1&*&C1=NC(=C2C(=N1)N(C=N2)C3C(C(C(O3)COP(=O)(O)OP(=O)(O)OP(=O)(O)O)O)O)N	0.9
P38502&*&CC(=O)[O-]	1
P38502&*&C1=NC(=C2C(=N1)N(C=N2)C3C(C(C(O3)COP(=O)(O)OP(=O)(O)OP(=O)(O)O)O)O)N	1
Q7ZA32&*&C(C1C(C(C(C(O1)O)O)O)O)O	0.9722222222222222
P00491&*&C1=NC2=C(C(=O)N1)N=CN2C3C(C(C(O3)CO)O)O	1
P0A9T0&*&C(C(C(=O)O)O)OP(=O)(O)O	0.5555555555555556
Q03471&*&CC(=CCCC(=CCCC(=CCOP(=O)(O)OP(=O)(O)O)C)C)C	1
Q12051&*&CC(=C)CCOP(=O)(O)OP(=O)(O)O	0.96
Q12051&*&CC(=CCCC(=CCCC(=CCOP(=O)(O)OP(=O)(O)O)C)C)C	0.6666666666666666
P61489&*&C1=NC(=C2C(=N1)N(C=N2)C3C(C(C(O3)COP(=O)(O)OP(=O)(O)OP(=O)(O)O)O)O)N	0.9629629629629629
P61489&*&C(C(C(=O)O)N)C(=O)O	1
P25500&*&C1=NC(=C2C(=N1)N(C=N2)C3C(C(C(O3)COP(=O)(O)OP(=O)(O)OP(=O)(O)O)O)O)N	0.9795918367346939
P07788&*&CCN1C2=C(C=C(C=C2)S(=O)(=O)O)SC1=NN=C3N(C4=C(S3)C=C(C=C4)S(=O)(=O)O)CC	0.9545454545454546
A0A0G2QNK1&*&CCN1C2=C(C=C(C=C2)S(=O)(=O)O)SC1=NN=C3N(C4=C(S3)C=C(C=C4)S(=O)(=O)O)CC	1
P12047&*&C1=NC(=C2C(=N1)N(C=N2)C3C(C(C(O3)COP(=O)(O)O)O)O)NC(CC(=O)O)C(=O)O	1
P47998&*&CC(=O)OCC(C(=O)O)N	0.9473684210526315
P47998&*&[S-2]	1
P39304&*&C(C(C(C(=O)C(C(=O)O)O)O)O)OP(=O)(O)O	1
P00469&*&C1C(C(OC1N2C=CC(=O)NC2=O)COP(=O)(O)O)O	1
P00469&*&C1C2CN(CN2C3=C(N1)N=C(NC3=O)N)C4=CC=C(C=C4)C(=O)NC(CCC(=O)O)C(=O)O	1
