# Supplementary material for: Robust enzyme discovery and engineering with deep learning using CataPro
Source: Nat Commun. 2025 Mar 20;16:2736. doi: 10.1038/s41467-025-58038-4 (PMC11923063; doi:10.1038/s41467-025-58038-4)
Supplement: Supplementary file 7 — Source Data [file 41467_2025_58038_MOESM7_ESM.zip › Source Data/Figs12.xlsx]

## Sheet: figs.12a
Predicted mutation effect	Experimental mutation effect
-0.11194	-0.57184
-0.38944	-1.18464
-0.07754	0.59356
-0.33534	0.24676
-0.08054	0.88726
-0.24614	0.86846
-0.06384	0.67866
-0.20314	0.82816
-0.07784	0.93266
-0.17794	0.46856
-0.07684	0.90176
-0.17914	-0.67954
-0.10904	0.90876
-0.05014	0.83236
-0.23284	0.93926
-0.35674	-0.92934
-0.07544	0.95206
-0.52034	-2.90584
-0.44734	-1.42124
-0.63154	-2.34584

## Sheet: figs.12b
Predicted mutation effect	Experimental mutation effect
1.57263	0.45663
1.64263	1.13793
1.62063	0.26283
1.51353	-2.03817
1.62753	0.82213
1.53353	-0.56107
1.56923	-0.08397
1.54693	-1.56107
1.63993	0.40113
1.64063	0.20483
1.67073	0.92793
1.51963	-0.91597
1.63883	1.06733
1.64123	1.27353
1.60363	1.83253
1.51533	-1.43617
1.59173	-1.87687
1.66473	1.53293
1.55313	-0.76517
1.51983	-0.68127

## Sheet: figs.12c
Predicted mutation effect	Experimental mutation effect
-0.23	1.3494
-1.0432	-1.9453
-0.7922	-0.7378
-0.4421	0.4848
-0.3813	0.6891
-0.9059	-2.9418
-0.2003	1.0969
-0.2544	1.4229
-0.3159	-0.3147
-0.6298	0.4529
-0.2432	0.5451
-0.2552	1.0747
-0.2372	0.9839
-0.1863	0.3259
-0.4297	0.5768
-0.6559	-1.786
-0.209	-1.2683
-0.4163	0.5345
-0.6178	-1.154
-0.2572	0.611

## Sheet: figs.12d
Predicted mutation effect	Experimental mutation effect
-0.51352	-0.34082
-0.77422	0.13628
-0.56162	-0.02642
-0.54252	0.03488
-0.58432	-0.08252
-0.50092	0.18748
-0.59902	-0.03982
-0.53232	0.27458
-0.45082	-0.46212
-0.58222	0.32138
-0.55622	-0.33812
-0.54632	-0.04802
-0.52522	0.17278
-0.53662	-0.37172
-0.54622	-0.01212
-0.51942	-0.34902
-0.52412	-0.18512
-0.52662	-0.04252
-0.55512	0.29268
-0.50942	0.26668
-0.48932	0.26728
-0.51172	0.34438

## Sheet: figs.12e
Predicted mutation effect	Experimental mutation effect
1.06382	0.08112
1.28202	-0.56668
1.17832	-0.04388
1.27672	0.00192
1.30842	-0.88418
1.21542	-0.61788
1.19332	0.20602
1.20652	-0.46658
1.17882	-0.55088
1.07392	0.82602
1.05712	0.55092
1.17462	0.71622
1.07582	0.69302
1.06472	0.56542
1.06412	0.69122
1.23382	0.69472
1.20542	-0.09498
1.14812	0.00192
1.17772	-0.09498
1.27252	-0.88418
1.10272	-0.88418
1.17392	0.00192
1.24122	-0.61788
1.10462	0.12252
1.18812	0.10572
1.10452	0.44752

## Sheet: figs.12f
Predicted mutation effect	Experimental mutation effect
-0.1895	-1.0941
-0.1776	-0.9352
-0.2763	0.3205
-0.2524	-1.9072
-0.2401	-1.3196
-0.2447	1.4155
-0.2467	1.2967
-0.2888	-0.7703
-0.2439	1.3368
-0.2542	-1.3755
-0.2325	-1.6853
-0.2848	-1.676
-0.1598	-1.3208
-0.2238	-1.6756
-0.239	1.2271
-0.2354	1.2837
-0.2482	1.3726
-0.3792	0.0758
-0.2739	0.4384
-0.2645	1.2446
-0.341	0.7918
-0.3808	-0.0193
-0.2888	0.5529
-0.3997	1.1707
-0.4002	1.2519
