# Supplementary material for: Robust enzyme discovery and engineering with deep learning using CataPro
Source: Nat Commun. 2025 Mar 20;16:2736. doi: 10.1038/s41467-025-58038-4 (PMC11923063; doi:10.1038/s41467-025-58038-4)
Supplement: Supplementary file 7 — Source Data [file 41467_2025_58038_MOESM7_ESM.zip › Source Data/Figs13.xlsx]

## Sheet: Sheet1
	0	1	2	3	4	5	6	7	8	9	10	11	12	13	14	15	16	17	18	19	20	21	22	23	24	25	26	27	28	29	30	31	32	33	34	35	36	37	38	39	40	41	42	43	44	45	46	47	48
kcat_1887	0.213665	0.202167	0	0.577036	0	0.000517138	0.580177	0.56051	0	0.391044	0.181609	0.0647216	0	0	0.511247	1.68926	0.884843	0	1.10346	0	0	1.31265	0.474545	0.345074	0	0	0.437534	0	0.701588	0.275928	0	0.172777	0.865439	0.249812	0	0	0	0.193068	0.73231	0	0	0	0.428704	0	0	0.140973	0	0	0.538058
kcat_1888	0	0	0	0.412117	0.112867	0.32035	0.204253	0.543798	0	0.557004	0.142415	0.245427	0.338727	0	0.608714	0.714812	0.405251	0	0	0.572627	0	0	0	0	0.232938	0.903739	0	0	0	0	0	0	0	0	0.487255	0.604948	0.20814	0.0820732	1.13485	0	1.1059	0	0	0.224514	0.180046	0.386191	0	0.364096	0
kcat_1889	0.607615	0	0	0.428375	0.730568	0	0.140177	0	0	1.30984	0	0.457715	0	0	0	0.302343	0.400526	0	0	0.492671	0.0917193	0	0.45848	0.263315	0.315853	0	0.0983442	0	0.521226	0	0	0	0.275966	0	0.541229	0	0.365967	0	0	0	0	0	0.782338	0	0.293535	0	0.0309116	0	0.135379
kcat_11931	0	1.30079	1.06887	0.0978509	1.29865	0	0	0	0.34134	0.585883	0.324898	0	0.00514444	0	0.150764	0.221846	0	0.320723	0.320166	0.938754	0	0.0508288	0.264905	0	0	0.659269	0.917925	0.168219	0	1.23816	0.587732	0	0	0.150077	0.402354	0.729775	1.25225	0.882237	0	0.923186	0.637267	0.672991	1.69379	0	0.410816	0	0.0857031	0	0
kcat_11932	0	0	0	0.0869251	0.557833	0.00134176	0.213198	0	0.0669885	0.191126	0.0283786	0.106552	0.756178	0	0.210864	0.800844	0.70307	0	0	0	0	0.226823	0.208136	0.365	0.578056	0.830882	0	0.182973	0	0	0.0161579	0	0	0	0.50185	0.117039	0	0.0712509	0.90539	0	0	0	0.395866	0	0.641292	0.0700205	0	0.477649	0
kcat_11933	0.177024	0	0	0.1483	0	0	0	0.214346	0.268509	0.373008	0	0	0	0.112371	0	0	0	0	0.71059	0.0186959	0	0	0.043655	0	0	0	0	0.661172	0	0.45552	0	0.696129	0	0.0274478	0	0.48751	0	0	0.133253	0.0920098	0	0.36634	0	0.746514	0.313049	0.409985	0.138935	0.194422	0.183579
kcat_11934	0.135088	0.446612	0.140958	0.776139	0	0	0.204655	0	0	0	0	0.684428	0.990352	0.0726624	0.311346	0.677272	0.250624	0	0.105257	0.621099	0.769586	0	0	0.0271334	0.615063	0.283193	0.106626	0.175412	0.704035	0.1524	0.19691	0.217909	0.820086	0	0.510498	0	0	0.256005	0	0	0	0	0	0.102947	0	0	0.471666	0.797087	0
kcat_11935	0	0	0.210166	0.550531	0	0	0	0	0.273794	0	0	0.532255	0	0	1.43798	0.116205	0.198507	0	0	0.102913	0.224381	0.0578681	0.397393	0.494248	0.109705	0	0	0.199782	0	0	0	0	0.917102	0	0.620649	0.353435	0.556501	0	0	0	1.18078	0	0.3381	0	0	0.163588	0.397441	0.534057	0
kcat_11936	0	0	0.265646	1.16872	0	0	0	0	0.111777	0	0	0	0	0	1.03144	0	0	0	0	0.100171	0	0	0	0.146749	0	0.840171	0.851258	0	0	0	0	0	0	0.237871	0.245591	0	0.280388	0	0	0	0	0.656784	0	0	0	0.170287	0.722204	0	0
kcat_11937	0	0.242729	0.521434	0	0	0.0757958	0.0151396	0	0.196751	0	0	0.0891511	0	0	0	0.341139	0	0	0.00735419	0	0.406894	0.572946	0.0367929	0.232505	0	0.870982	0	0.546368	0.112377	0	0.613884	0	0	0.0105556	0	0.0369956	0	0	0.227105	0.414785	0.188119	0	0.0485006	0.0626276	0.588139	0	0	0	0
kcat_11938	0	0.220082	0.191575	0	0.212267	0	0	0.743634	0.134041	0.276108	0	0.21462	0	0.16808	0	0.215363	0.688602	0.374857	0.0346324	0.586	0.58176	0	0.218408	0	0.00897441	0.22205	0	0.392881	0.375161	0	0.530391	0	0	0	1.00395	0.327504	0.654434	0	0	0	0	0	0	0	0	0.736842	0.355859	0.605291	1.32512
kcat_25286	0	0.0535455	0	0.536386	0.682927	0.00572078	0	0	0.397921	1.06274	0.0183203	0	0.824679	0.0799623	0	0.00972863	0.0922573	0	0.387142	0	0	0.68179	0.197168	0	0	0	0.208923	0	0.306795	0.663539	0.607396	0.329407	0	0	0.0856604	0	0	0	0.270128	0.186324	0	0	0	0	0	0	0.244808	0	0
kcat_25291	0.462597	0.615719	0	0.853468	0	0	0	0.900784	0.0973915	0	0.332448	0	0	0	0	0	0	0.0500187	0	0	0.335114	0.712506	0	0.0420449	0.435978	0.610405	0.552331	0.731045	0.398226	0	0	0	0	0.729359	0	0	0	0.744019	0	0.00671362	0	0	0	0.320079	0.0578122	0	0	0	0
kcat_25294	0	0	0.236235	0	0.0881449	0	0.515221	0	0	0.351143	0	0.276167	0	0	1.15719	0.516725	0.375969	0	0.291228	0	0.769512	0.559855	0	0.277754	0.687251	0.251468	0.219845	0.68389	0	0.487367	0	0.213368	0.80423	0	0	0	0.429371	0	0.396022	0.209645	0.680498	0	0	0	0	0.348911	0.12744	0.0835006	0
kcat_25412	2.40475	0	0.375798	0	0	0	0.251536	0	0	0	0.0598665	0	0.124367	1.57872	0.416849	0	0	0.276693	1.12083	0.320872	0.475553	0	1.45143	0.152039	0	0.135879	0.571366	0	0	0	0	0	0.0419034	0	0	1.62564	0	0	0.70249	0.549936	0	0	0	0.204759	0	1.01209	1.22045	0	1.3221
kcat_25416	0.595269	0.737014	0	0.616443	0	0.00291338	0	0.912565	0.116695	0	0.527309	0	0	0	0	0	0	0.14967	0	0	0.252099	1.00975	0	0.0898588	0.638537	0.988676	0.326494	0.41366	0.0968831	0	0	0	0	0.975356	0	0	0	0.813099	0	0	0	0	0	0.433671	0.254506	0	0	0	0
kcat_25420	0	0	0.3282	0	0.976271	0.442809	0	0.544495	0.194033	0.1115	0	0.773029	0	0.846769	0	0	0	0.328475	0	0.374558	0	0	0.682986	0	0	0	0	0	0	0.13411	0	0	0	0	0	0	0	0	0	0.0242128	0	0	0	0	0.478665	0	0	0.150551	0.33108
kcat_25424	0	0.131912	0	0.67076	0.772058	0	0	0.347592	0.224078	0	0	1.1368	0.409559	0.903784	0	0	0.712746	0.375332	0.19529	0.73008	0.180777	0	0	0	0.541475	0.553107	0.468662	0	0.363702	0	0.256305	0	0.72992	0	0.664918	0	0	0	0	0	0	0.566949	0	0	0.0382636	0	0.12318	0.430842	0.790793
kcat_25428	0.337671	0	0.594411	0.175657	0	0	0.298524	0	0.0312409	0.109025	0.480222	0	0.459094	0	0.448928	0	0	0	0	0	0.682351	0.121243	0	0	0	0.558468	0.0861298	0.254249	0.101366	0	0	0.471715	0	0.337333	0	0.303286	0	0	0	0	0	0.780952	0.0488249	0.382793	0.79598	0.170095	0	0	0.522681
kcat_16987	0	0	0	0	0.365991	0	0	0.934093	0	0	0.345563	1.17193	0	0	0	1.17706	0.33697	0.388859	0.558764	0.71726	0.708527	0.762773	0	0	0.469192	0.396015	0	0.586212	0	1.63367	0	1.23232	0.607972	0	0	0.366861	0	0.210193	0	0	0	0.280371	0.286255	0.0647691	0	0.383559	0	0	0
kcat_16988	0.110056	0	0.0541395	0.0168486	0.485923	0.725446	0	0.197872	0.509812	0.0415044	0	0.788618	0.134008	0	0	0.739034	0	0.706314	0	0.97487	0	0	0.51688	0	0	0	0.118434	0	0	0	0	0.489622	0.392772	0	0.462196	0	0	0	1.32039	0	0	0	0	0	0.143985	0	0.365995	0	0
kcat_23235	0	0	0	0.494482	0	0.329324	0	0	0	0	0.0665479	0	0	0.28394	0.934903	0.269081	0	0	0.577412	0.318487	0.00112655	0.342474	0	0	0.251184	0	0	0	0	0	0.181989	0.191479	0.0514568	0.297087	0	0.42661	0	0	0.168122	0.0256021	0	0	0	0	0	0	0	0	0
kcat_23236	0.62539	0.608049	0.125961	0	0	0.429264	0	0	0	0	0	0	0.229414	0.459221	0.499265	0	0.0132638	0	0	0	0.371598	0.95564	0.072727	0.184752	0	0.355782	0.0561106	0.444755	0.0116582	0.375797	0	0	0.133793	0	0	0	0.622294	0.0837336	0.288651	0	0.685006	0.550262	0	0	0	0.315047	0.109112	0.426978	0
kcat_1886	0	0	0.865042	0.324008	0.755093	0	0.255153	1.13432	0.01714	0	0	0	0	0.972629	1.12559	0.883759	0	0.925551	0	0.397861	0.493995	0	0	0.0251953	0	0.201379	0.0330744	0.928212	2.01838	0	0.469148	0	1.15	0	0	0.496539	0	0.876191	0	0.311705	0.00242689	0	0	0	1.40824	0	1.54928	0.882491	0.462795
kcat_25270	0	0.488176	0.207623	0	0.17915	0	0.502844	0	0.5625	0	0.160605	0	0.0366809	0	0.439133	0	0	0	0.761399	0	0	0.72221	0	0.250136	0.712023	0.192379	0.207828	0	0	0.424925	0.381341	0.821526	0	0.557941	0	0.381697	0	0.270039	1.11096	0	0.620592	1.232	0.309269	0.323147	0	0.0576607	0.160637	0.340508	0.082921
kcat_35	0.392072	0.0886741	0	0.503578	0	0.584111	0.170529	0.708868	0.671884	0.183022	0.617629	0.0640201	0.260168	0	0	0	0.20916	0.0849902	0	0	0	0.429931	0.547718	1.12183	0.369287	0	0	0.159024	0	0	0.413556	0.540329	0	0	0	0.00433331	0	0.699304	0.97807	1.07934	0	0	0.312525	0.680973	0	0.193125	0.0697155	0	0.3888
kcat_4022	0	0.664964	0.929793	0.0304223	0	0	0.127048	0	0	0	0	0	0	0	0	1.34309	0.0781826	0.300951	0.265051	0.437662	0	0.0434105	0	0	0	0	0.481838	1.28759	0	0	0.435844	0	0	0	0	0	0.468557	0	0.0546172	0.0617128	0.114151	0	0	0	0.157215	0	0.347799	0	0.144455
kcat_1742	0	0.136066	0.00121307	0	0	0	0.815441	0	0	0.401988	0.221558	0	0	0.378535	0.0616038	0.81509	0.177993	0.00947616	0	0	0.102772	0	0	0	0.24016	1.45017	0	0.524622	0	0.194299	0	0.0368215	0.278188	0.543258	0.16976	0	0	0	0.663886	0.343531	0.954561	1.49687	0	0.565593	0	0.358759	0	0	0.238025
kcat_1743	2.27116	0	0	0.119295	0	0	0	0.00720336	0.198798	0.388477	0	1.14921	0	0.565704	0.864756	0	0	0	0	0	0	0.251966	0.709174	0	0	0.377864	0	0	1.13208	0	0	1.17985	0.512799	0	0	1.09669	0	0	0	0	0	0	0	0.482572	0	0.958688	0	0	0
kcat_1744	0	0.54768	0.541032	0	0.645994	0.135216	0	0	0	0	0.044502	0.514588	0.721387	0	0	0	0.263939	0.194256	0	0.334433	0.367537	0	1.07463	0.0906973	0.588682	0	0	0	0	0.478865	0.253514	0	0	0	0.160715	0.562145	0	0	0	0.733116	0	0	0	0	0.0226425	0.0980957	1.06734	0	0.230876
kcat_1745	0	0	0.30822	0	0	0.620925	0.190868	0	0.0799681	0.452391	0	0.741243	0	0.461647	0.0133375	0	0.281145	0	0.0148169	0.514882	0	0	0	0.272734	0.431303	0	0	0	0.441781	0.50169	0.0829472	0.785696	0.332153	0	0.24298	0.358589	0	0	0.522519	0	0	0	0.201093	0.368328	0	0.374115	0	0	0.323628
kcat_1746	0	0.592601	0.519392	0	0.294083	0.222256	0	0	0.00407728	0.147637	0.656426	0.516219	0	0	0	0	0.876378	0	0	0.021253	0.273899	0.141232	0.00919845	0.326842	1.04647	0	0	0	0	0.219157	0.0773331	0	0	0	0	0	0	0	0.188667	0.47876	0.206692	0	0	0.113551	0	0.852519	0.516032	0	0
kcat_1747	0	0	0	0.424457	1.05328	0	0.185625	0.105851	0.98563	0.758711	0.618503	0.517526	0.365638	1.14724	0	0.00723354	0	0	0.13669	0	0.40769	0.368597	1.42054	0.678839	0.0364761	1.00339	0.0667049	1.10865	0.0311951	0	0	0	0.490033	0.101622	0.222511	0.0293794	0	0	0.188291	0	0.471538	0	0.0905005	0	0.982168	0	0.119578	0.364079	0
kcat_1748	0	0	0.386277	0.238648	0.429557	0	0.476115	0	0.779333	0.217827	0	0.0591812	0	0.174381	0.799881	0	0	0	0	0	0.474117	0.336884	0	0	0	0	0	0	0.756173	0	0	0.178208	0	0	0	0.125787	0	0	0.916434	0.199093	0	0	0	0.311377	0.456574	0	0	0	0
kcat_1749	0	0.0776664	0.42581	0	0	0	0.276197	0.267062	0	0.853844	0.0157568	0.49315	0	0.626293	0	0	0	0.426975	0.493433	0	0	0	0	0.389128	0	0	0.439627	0	0.257891	0	0	0.506354	0	0	0.0378568	0	0.090984	0	0.593957	0.161626	0	0	0.916477	0.147758	0.779299	0.439166	0	0.413991	0
kcat_1750	0	0.0858104	0	0	0.663094	0.367188	0.61896	0.185683	0.627923	0.549805	0	0.0410112	0	1.38673	0.448093	0	0.119357	0.25357	0	1.1087	0	0.412033	0	0	0	0	0.0498866	0.277505	0.244414	0	0	0	0.80423	0	0	0	0.0476683	0.582911	0.163625	0.0157959	0.0148961	0	0	0	0.0237522	0	0.527069	0.815604	0
kcat_1751	0	0	0	0	0.294996	0.0651267	0.537904	0.440343	0	0.272245	0.91785	0	0	0	0	0.860436	0.314669	0.15038	0.339475	0.115266	0	0.180238	0	0.249067	0.0850323	0.218715	0	0.51048	0	0.0313794	0.356106	0.605357	1.19509	0.0226652	0	0.259116	0.629347	0.331927	0.349526	0.119993	0.0982735	0	0.219582	0.323742	0	0	0	0.67029	0
kcat_1752	0.394968	0	0.188988	0	0	0.165342	0.204896	0.0579689	0.305919	0.760672	0.604993	0	0	0	0.490853	0.457668	0.373887	0	0.897912	0	0.455167	0	0.253203	0.825827	0.0487109	0	0.241438	1.22512	0	0	0	0.405536	0.358505	0.516353	0	0	0	0.29807	0.501821	0.296817	0	0	0.0917122	0.114385	0	0.106587	0.164984	0	0.170742
kcat_1753	0	0.127185	0.339282	0.185087	0.0595861	0.057937	0.392898	0	0	0	0.410155	0.212532	0	0	0.273765	0	0	0.29634	0	0	0.0260901	0.0132446	0	0	0.483206	0	0.0643397	0	0.728102	0.702713	0	0	0	0.132723	0	0	0	0.106377	0	0	0.525088	0.485576	0	0.316673	0.0415034	0.0269196	0.337532	0	0.335794
kcat_18805	0.469212	0	0.378806	1.47765	0	0.36948	0	0	0	0	0.861446	0	1.19626	0	0.327969	0	0	0	0	0	0.214034	0.917041	0.0171385	0	0	0	0.0482524	0	0.193616	0.373381	0	1.26207	0	0.435472	0.685208	0	0	0.04297	0	0	1.02458	0	0.178661	0	0.226082	0.201398	0.0498429	0	0.193271
kcat_18806	0.244231	0	0	0	0.29393	0.210378	0.598805	0.610239	0.00510097	0	0.119134	0	0.19365	0	0	0	0.505584	0	0.460302	0.242506	0	0.177467	0	0	0	0.326574	0	0	0	0	0	0.000152151	0.314625	0.141893	0.0499333	0.209023	0.0985174	0.247099	0.349498	0	0	0.467135	0	0.25861	0	0	0	0.363785	0.0688311
kcat_18979	0.536287	0.652933	0	0.0050541	0.564602	0	0.263861	0	0.0237553	0.501007	1.14319	0	0.131495	0	0	0.832503	0.437497	0	0.412763	0	0	0.057832	0.126685	0	0.564227	0	0.0258372	0.391896	0.267652	0.422322	0.466544	0.38812	0.775262	0.0875786	0.268369	0.309428	0	0.210922	0.108783	0.250526	0	0	0	0.0941625	0.468071	0.488042	0.185918	0.589564	0
kcat_18980	0.115981	0.0085958	0.0974577	0	0.13927	0	0.279052	0.738668	0.569477	0.325913	0.0547403	0	0	0	0	0	0	0.627124	0	0	0	0.391977	0	0.531739	0.378556	0	0	0.535551	0	0	0	0	0.0943342	0	0	0.049136	0.337937	0	0.552443	0	0.25143	0.0787899	0.00318633	0	0	0.524932	0	0.0612932	0.873795
kcat_19169	0	0	0.109446	0.622195	0	0.346928	0.145405	0	0	0.398155	0.178179	0.259338	0	0	0	0.855441	0	0	0	0	0	0.268444	0.627827	0.329851	0	0.0398737	0	0.48087	0	0	0	0	0.699201	0.107464	0	0	0	0	0	0	1.01727	0.144469	0	0	0.0149474	0.139949	0.241718	0.259968	0
kcat_19170	0	0.061538	0	0	1.34089	0	0.625894	0.342504	0	0.650051	1.29211	0	0	0	0	1.51573	0.336156	0.242635	0	0.62658	0.137331	0	0.332503	0	0.187084	1.10314	0.100427	0.593304	0.250622	0	0.100922	0	0.284106	0	0.630865	0	0	0	0.207206	0	0.264506	0	0.40698	0.174879	0	0.851357	0	0	0
kcat_8772	0	0.684531	0	0.497988	0.704204	0	0	0	0.3916	0	0	0.152408	1.60048	0	0.395557	0.983949	0	0.687148	0.829444	0.0673088	0.346722	0	0	0	0	0.0166064	0.77187	0.332454	0.760264	0	0.0143141	0	0.605418	0	0.772481	0	0	0	0	0.871576	0	0	0.206478	0	0	0.463809	0.0105061	0.355379	0.0459828
kcat_8773	0	0	0	0.297666	0	0	0	0.450507	0.449653	0	0.520258	0.313604	0.281592	1.03232	0	0.979754	1.10485	0.573243	1.03554	0	0	0	0	0	1.02542	0	0	0	0.229738	0.245365	0	0.34043	0.142752	0.318969	0.9127	0	0	0.775796	0.471894	0	0	0	0.631561	0.561084	0.00792344	0.395352	0	0	0
kcat_25787	0	0	1.39191	0	0.041989	0.449427	0	0.666932	0	0	0	0	0	0.0430249	0.884898	0	0	0	0.0487604	0.978365	0.797828	0.262176	0	0.381722	0.326512	0.860922	0	1.14068	0.602559	0	0.0532819	0	0	0.569319	0	1.57653	0	0	0	0.765061	0.437583	0	0	0	0	0	0.189105	0.115027	0
kcat_8624	0	0	0	0	0.174578	0	0	0.885714	0.15536	0	0	0	0	0	0	0.990406	0	0.520158	0.472382	0	0.265981	0.444026	0.197137	0	0	0	0	0.478076	0.469578	0	0.282777	0	0	0	0	0	0	0	0	0.114098	0.336288	0.146714	0.371793	0	0.262573	0	0.00889927	0.100858	0
kcat_8625	0.0581197	0	0	0	0	0.154867	0	0	0.357872	0.0698312	0.265233	0	2.1034	0.625892	0	0.250446	0	0.435648	0.82606	0	0	0.544385	0	0.29376	0.0500744	0	0.0409783	0	0	0.722235	0.540732	0	1.13068	0.509478	0.412533	0.127801	1.06071	1.25838	0	0.307652	0	0.47711	0	0.0820889	0	0	0.117596	1.07786	0
kcat_8626	0.61417	0	0.578395	1.4184	0.00517096	0.284438	0	0	0	0	0.580123	0	0.776454	0	0.373733	0	0	0	0	0	0.284901	0.824018	0.305644	0	0	0	0.383513	0	0.513946	0.3031	0	1.35376	0	0.136783	0.650373	0.104091	0	0	0	0	0.771478	0	0.482869	0	0.381006	0.224132	0.164675	0	0
kcat_8627	1.18242	0	0.00408744	0.31042	0	0.415214	0.0720202	0.204961	0.134526	0	0	0.105737	0	0.353212	0	0.709116	0	1.25687	0	0.246179	0.293619	0	1.09031	0	0.871473	0	0	0.10383	0.206559	0	0	0	0	0.743855	0	0	0	0.659708	0.436281	0.493348	0.2044	0	0	0	0.0814466	0.0372479	0	0	0.82626
kcat_8628	0	0.0990387	0.664183	0	0.482288	0	0	0	0.576955	1.54602	0	0.651806	0	0	0	0.792012	0	0.369734	0	0	0	0.145166	0	0.123782	0.387704	0	0.194044	0	0	0.316529	0.0230567	0	0.814169	0.42804	0.0813589	0	0	0.360771	0.558448	0.200444	0	0	1.07939	0	0	0	0	0	0
kcat_8629	2.19255	0	0	0.263683	0	0	0	0.0936858	0.192252	0.293143	0	1.10841	0	0.633289	0.924166	0.030099	0	0	0	0	0	0.23197	0.751935	0	0	0.412908	0	0	0.953249	0	0	1.0813	0.470142	0	0	1.03813	0	0	0.0352288	0	0	0	0	0.550263	0	0.879124	0	0	0
kcat_8630	0	0	0.849491	2.03254	0.954326	0	0	0	0	0	0	0	1.73665	0	0	0	0	0	0	0.0204049	0	0	0	0	0	1.42652	0.803772	0	0	0	0.975909	0	0	0	0	0.71095	1.0082	0	0	0	0	1.20413	0	0	0.968621	0	0	1.28866	0
kcat_26150	0	0.2727	0.253904	0	0.936304	0	0.0128317	0.185935	0.615045	0.207067	0	0.123383	0.0789082	0.455655	0.664781	0	0	1.00768	0.233676	0.927555	0	0	0.359786	0.257633	0.610502	0	0.299005	0	0.372396	0.869318	0.0324017	0.159263	0.570877	0.0637811	0.454156	0	0.500738	0.143432	0	0.400292	0.324635	0.0838936	0.542506	0.71919	0	0.547701	0.162981	0.160852	0.381977
kcat_26151	0.237977	0	0.232307	0.251932	0.627105	0.0833486	0.526337	0	0	0	0	1.06534	0.239639	0	0.316649	0.567891	0.747195	0	0	0.014368	0	0.79906	0	0.0130798	0.0327499	0.313734	0.461277	0	1.50359	0.0416205	0.0153457	0.502701	0.80031	0.0419199	0.483784	0.168921	0	0	0.547773	0	0.712528	0.272009	0	0.302687	0.276406	0.233295	0	0.405869	0.523577
kcat_26152	0	0	0	0.87983	0	0.3277	0	0.751289	0.168347	0.41043	0	0.17975	0.732132	1.06763	0	0.264461	1.65591	0.66895	0.30785	1.10603	0.053265	0.00559343	0	0.622913	0.0957804	0.179571	0	0.250716	0	0.436401	0.54209	0.439292	0	0	0	0	0	0	0	0.0160391	0	0	0	0	0.141058	0.781569	0	0.235916	0
kcat_26153	0	0	0	0	0.224891	0	0	0.767456	0.131396	0.603228	0	0	0.225302	0.416152	0.42556	0	0.882783	0.579778	0	0.387995	0.152386	0	0.258291	0	0.249656	0.20236	0	0.344959	0.620692	0.0113779	0	0.407894	0	0	0.310208	0.170563	0	0.388619	0	1.01482	0.14164	0	0.370305	0.138553	0.104294	0	0	0	0.951225
kcat_26154	0	0	0.217538	0.0788664	0	0.161767	0	0.520956	0	0.204938	0	0	1.48791	0	0.869787	0.436373	0	0	0.415337	1.1261	0.365985	0	0	0	0.416599	0.0697787	0	0.509197	0	0.748182	0	0	0.445941	0.91009	0	0	0.810077	1.28084	0.384983	0	0.967866	0	0.536156	0.78053	0	0.79252	0.234276	0.501938	0.661973
kcat_26155	0.351243	0.389439	0	0.110997	0	0.514852	0.277183	0	0	0	0	0	1.44526	0	0.261368	0	0	0	0.476991	0	0.26611	0.263093	0	0	0.658305	0	0	0	1.01717	0.160308	0.302595	0.969993	0.00390096	1.1977	0	0.0453097	0	0.566164	0.211935	0	0	0.831541	0	0.525895	0	0.107159	0	0	0.319856
kcat_26156	0.0701531	0.0518685	0.00288335	0.00686158	0.479294	0.490285	0	0.0453042	0.539191	0.066108	0	0.379255	0.506091	0.190267	0	0.40945	0	0.672737	0	0.906776	0.134997	0	0.483982	0	0	0	0	0	0.0452217	0	0	0.169593	0.504064	0	0.45259	0	0	0	1.21633	0.323455	0	0	0	0	0.0819243	0	0.125875	0	0
kcat_26157	0	0	0	0.523755	0.232887	0.33055	0.850005	0.907014	0	0	0.570645	0.853285	0.479353	0	0.203546	1.06557	0	0.480928	0.450723	0.464503	0.475211	0	0	0	0.356293	0.0158959	0.130177	0.674715	0	0.260304	0	0.510679	0.149984	0.399493	0.337281	0	0	1.11027	0	0	0	0.118798	0	0.399185	0	0.143857	0	0.428573	0
kcat_26158	0	0.77243	0	0.259429	0.811783	0.319089	0.346465	0.316095	0	0	0	0.413776	0.0821483	0	0	0.0410748	0.512526	0	0	0.00244302	0	0.346136	0.189954	0	0	0.33758	0.269711	0.0101294	0	0	0.357022	0.075587	0	0	0	0.107892	0.498729	0	0	0	0	0.648748	0	0	0	0	0	0.407002	0
kcat_1410	0	0.295634	0.184388	0.647532	0.688783	0	0.207899	0.361581	0	0.320611	0	0	0	0.682306	0	0.652533	0.508418	0	0.0214469	0	0	0	0	0.446201	0.0672107	0.903193	0.151003	0.196614	0.302212	1.13267	0.341257	0.716288	0	1.06931	0.612849	0.437295	0.176646	0.268788	0	0	0	0	0	0.086564	0.61125	0	0.110262	0.546676	0.396911
kcat_21326	0.652928	0.138436	0	0.131272	0	0.322766	0	0.0561446	0.0574677	0	0.243493	0	0.100008	0.447559	0	0.128526	0.488288	0.652015	0	0.714776	0.413936	0	0.98787	0	0.359882	0.437554	0	0.307745	0.0348408	0	0.644942	0	0.460029	0	0.891576	0.224526	0.210818	0	0	0.560169	0.249227	0	0	0	0	0	0.503033	0	0
kcat_10150	0.61784	0	0.691169	0.600939	0	0.286789	0.738481	0.0957028	0.123296	0	0.228391	0.0975698	1.16884	0.262028	0	0.129911	0	0	0	0.142443	0.393742	0.223637	0	0.560138	0.210917	0	0.106765	0	0	0.00162713	0.553049	0.537788	0	0	0.270358	0	0	0.461602	0	0.051011	0	0.230353	0	0	0.0810977	0	0.613059	0.291546	0.125474
kcat_10151	0	0	0	0.656118	0.685816	0	0.716643	0.321904	0	0	0.504312	0.376143	0.728187	0.0873578	0.814943	0.818329	0.0942103	0.146872	0.0765425	0	0.0140972	0	0.577483	0.16291	0	0.942733	0	0	0.412276	0	0	0	0	0	0	0.940731	0.554785	0	0	0.0140962	0	0	0	0	0.719814	0	0	0	0.368682
kcat_21736	0	0.702836	0.137751	0.269083	0.635255	0	0.0543899	0.274474	0.287385	0.394734	0	0.0134227	0.275858	0	0	0.110135	0.0216361	0.417505	0	0.0638573	0	0	0	0	0.117449	0.740548	0.799614	0	0.187771	0	0.514028	0.514086	0.383221	0	0.155016	0.0647091	0.810172	1.0873	0.337648	0.644958	0	0	0	0	0	0	0	1.18721	0.393006
kcat_21737	0	0.848467	0.493526	0.661971	0.442449	0.0323769	0.166728	0.161541	0.469419	0.122651	0.261953	0	1.1566	0.137993	0	0	0	0.777374	0.240678	0.339631	0.406357	1.37794	0	0.468439	0.465242	0	0.455748	0	0	0	0.643046	0	0.385235	0	0	0	1.01645	0.675011	0	0.526768	0	1.14392	0	0	0	0	1.00733	0.373017	0
kcat_21738	0	0.0976419	0	0.0351274	0	0	0.0978293	0	0	0	0	0.189292	0	0	0	0.0193745	0	1.10509	0	0	0	0.0993398	0.461545	0.504387	0.800836	0	0	0.590344	0.366209	0.0213234	0	0	0.302187	0	0	0	0	0.566887	0	0	1.01628	0.159867	0	0	0	0.202933	0	0	0.185281
kcat_21739	0	0	1.096	1.22405	0.392092	0.0406291	0.28998	0.316539	0.622954	1.06146	1.39321	0.39387	1.30181	0.370601	0.607084	0	0	0	0	0.54784	0.0248766	0	0	0.627336	0	0.253675	1.02232	0	0.684296	0.066375	0.650222	0	0	0	0.388213	0.448743	0.829245	0	0	0.469539	0	0.817477	0	0.578173	0	0.509805	0.34632	0	0
kcat_26960	0	0	0	0	0	0	0	0.414003	0	0.0258563	0.513584	0	0	0	0	0.24341	0	0.578724	0.341528	0.325758	0	0.421894	0	0.638371	0	0	0	0	0.868502	0.688123	0.484922	0.588877	0	0.100869	0	0.459451	0	0.0570355	0.503865	0	0.0929374	0.1441	0.153658	0.374805	0.660425	0.37032	0	0.369716	0
kcat_26961	0	0	0	0.196841	0	0	0.436857	0	0	0.413326	0.0852461	0	1.49769	0.0918947	1.11326	0	0.541492	0	0.448928	0	0	0	0.284125	0	0	0	0	0	0.950789	0.588514	0	0.419772	0	0.427918	0.330716	0.810054	0	0	0	0	0.212746	0	0	0	0.542538	0	0	0.729858	0.931192
kcat_27552	0	0.597245	0	0.303511	1.01063	0	0.220147	0	0.0283656	0	0.163055	0	0.585736	0	0	0	0	0	0	0	0	0.311036	0	0	0	0	0.2976	0.178908	0	0.136864	0.426825	0	0.397692	0.519449	0.534651	0.13725	0.630789	0.401156	0	0	0	1.10336	0.320393	0.112975	0.121859	0.19983	0	0.140982	0
kcat_27553	0.748009	0	0.276514	0.312484	0	0	0.0861589	0.813021	0	0.223683	0	0.00515794	0	0	0.182837	0.775525	0.65303	0	0.184095	0.633231	0	0.218726	0	0	0	0.802017	0.264484	0.327828	0.72238	0.0291467	0.0942255	0.619188	0.12431	0.0757993	0.50575	0	0.161757	0.880649	0.816622	0.337434	0.369029	0.241455	0.0522414	0.107968	0.0957213	0.0379906	0	0.477048	0.900652
kcat_27554	0.102524	0	0.321695	0.801906	0.747117	0.259648	1.08325	0.737126	0	0.339137	0	0	0	0.720222	0	0.357859	0	0.476818	0	1.19216	0	0	0	0.0350529	0	0	0.00600855	0.28047	1.19261	0	0.060135	0	0.471429	0	0	0	0	0.621641	0.0247631	0.672847	0	0.394932	0	0.1159	0.252106	0	0.12077	0.344021	0
kcat_27555	0	0	0	0	0	0.31227	0.244671	0	0.748796	0	0.320736	0	0.936961	0	0	0	0.552153	0.0841794	0.178301	0	0.00834557	0.574384	0.13664	0.164401	0.144679	0	0	0	0	0.174123	0	0.265943	0.362101	0	0.769703	0	0.16969	0.712368	0.83891	0.0357163	0	1.30139	0.511705	0.0527865	0.0880538	0	0.238234	0.196733	0
kcat_21657	0.403189	0	0	0.00882588	0	0.381538	0.392538	0.122805	0.203663	0.359923	0.205762	0.859964	0	0.296773	0.439553	0.726725	0.461351	0.348438	0	0.489504	0	0	0.402493	0	0	0	0	0	0	0	0	0.130508	1.00177	0.059381	0.891624	0.271019	0	0	0	0	0	0	0	0	0	0	0	0	0.355351
kcat_9195	0	0	0	0.552084	0.288602	0	0	0.53936	0.0455816	0.274159	0	0.466323	0	0	0	1.11581	0	0.31965	0	0.719052	0.374494	0.644291	0	0	0	0	0.360995	0.497626	0.241712	0	0.370871	0	0	0	0.0159438	0.211776	0	0	0.514483	0	0	0	0.194739	0	0	0	0	0	0
kcat_1247	0	0	0.0819407	0.412818	0	0	0	0.135816	0.49876	0	0	0	0	0.0754779	0	0.389402	0.431252	0.00841034	0	0	0.58696	0.790553	0.32265	0.791623	0.53256	0.223312	0.762005	0.196714	0	0	0.346797	0	0.381879	0	0.0431851	0	0.974463	0	0	0.745057	0	1.09172	0	0	0	0.0948519	0.382178	0.344308	0
kcat_1258	0	0.0988564	0.0638517	0.0474779	0.181565	0.240969	0.241031	1.32321	0	0.634807	0	0	1.2558	0.676439	0.0984183	1.34384	0	0	0.896619	0	0.0927462	0.726033	0.206919	0.422141	0	0	0	0.982563	0	0.021394	0.0437279	0.723165	0	0.587491	0.803166	0.500862	0	0	0.639248	0	0	0	0.350372	0	0	1.20196	0.138171	1.04267	0.546473
kcat_3990	0	0.429278	0.263423	0	1.0227	0	0	0.828938	0.221675	0.0512586	0	1.38509	0	0.365906	0.672842	0	0	0.407903	0.331166	0	0.363739	0	0.56601	0.0986839	0	0	0.121608	0	0	0	0	0	0	0.0570112	0.278224	0.590261	0.483839	0	0	0	0	0	0.205075	0	0	0.208731	0	0	0.296345
kcat_3991	0	0	0	0.840601	0	0.968592	0.0824004	0.173082	0.332688	0.664234	0.145816	0	0	0	0.434911	0	0	0	0	0.436881	0	0	0	0.344786	0	0.124414	0.297414	0	0	0	0	0.602227	0.140292	0.332653	0.457195	0.138943	0	0	0.652175	0	0.478793	1.36742	0	0	0	0.519776	0.157818	0.0216336	0.044554
kcat_3992	0.388155	0.020547	0	0.450474	0	0.162226	0.569655	0	0.321468	0.0524457	0	0.264497	0.132455	0	0	0	0	0	0.935265	0.382366	0	1.1276	0	0.317964	0	0	0.0675756	0.167215	1.0935	0	0	0	0.418374	0.367923	0	0.034929	0	0.747733	0.498185	0	0	0.17818	0.383187	0.512136	0	0.731024	0	0	0
kcat_3993	0	0.374273	0.416692	0	0	0	0	0.0671809	0.0794153	0	0	0	0.397374	0	1.25976	0	0	0.197353	0.32863	0	0.214167	0	0.390885	0	0	0.421561	0.329234	0.0274276	0	0	0.223538	0	0	0	0	0.772345	0	0	0	0.32411	0	0.622972	0.276635	0.00356227	0	0.41597	0	0	0.568188
kcat_3994	0	0.819411	0.723142	0	0	0	0.00992714	0	0	0	0	0	1.27898	0	1.01933	0.420504	0	0.132573	0	0.926859	0.729755	0	0.123519	0	0.167019	0	0.449891	0.302376	0	0	0.547898	0	0.589673	0.190119	0	0	0.440464	0	0	0.121819	1.26174	0.729877	0	0	0	0.445059	0	0.286605	0
kcat_3995	0.572338	0	0	0	0.0238856	0.192906	0.932545	0	0.438938	0.484805	0	0.524094	0.000960153	0	0.00330234	0.443385	0	0.27217	0.244471	0.339405	0	0	0	0	0	0.150805	0.491856	0.136708	0.163524	0	0	0	0.477496	0	0.833102	0.662729	0.665806	0.513237	1.82307	0.828515	0.965721	0	0.468295	0.0964352	0.893113	0	0	0	0
kcat_3996	0	0.379138	0.422389	0	0.233578	0.10265	0	0.56613	0.343206	0.0133899	0.180395	0	0	0	0	0.501862	0	0.875437	0.630034	0.256615	0	0	0.178105	0	0.055593	0	0.398658	0.656611	0	0.47126	0.146126	1.0154	0.382215	0.888055	0.380478	0.0362842	0	0	0	0.79387	0	0.516502	0	0.346406	0	0.116308	0.0634557	0.168037	0.398529
kcat_3997	0.707223	0	0	0.234744	0	0.155136	0.327971	0	0	0	0	0	0	0.262319	0	0	0	0.52339	0	0.794423	0.0800136	0	0.198449	0	0	0	0.883315	0.788099	0	0	0.302487	0	0	0	0	0.655347	0.0342939	0.785488	0	0	0.545027	0.727705	0	0.395345	0.0314476	0	0	0.424495	0.772149
kcat_3998	0	0	0.647238	0	0.0109369	0.626009	0.00872653	0	0	0	0	0.297733	0	0.203886	0.685804	0	0	0.0647016	0.119376	0	0.433228	0	0	0	0	0	0	0.438753	0.283974	0	0.129812	0.3574	0	0.48206	0	0.656343	0.1336	0	0	0.423068	0.665659	0	0.285426	0	0	0.017779	0	0.470441	0.0256261
kcat_3999	0	0.0518308	0.391082	0.382015	0	0.249119	0.416398	0	0	0	0	0.947309	0	0.780431	0.368781	0.249123	0	0.803866	0.286993	0	0.17639	0.585901	1.13015	0	0	0	0	0	0	0.510903	0.268288	0	0.457234	0.0311813	0.50848	0	0	0.517981	0	0	0.275434	0.257835	0.145184	0	0.418334	0	0	0	0.425285
kcat_4000	1.95342	0	0	0.171155	0	0	0	0	0	0	0.20389	0	0	0	0	0	0	0.375792	0.157136	0	0	0.298601	0	0	0.293034	0	0.1274	0	0.136607	0	0	0	0	0.76352	0	0	0.601522	1.02431	0	0	0.257388	0.862168	0	0.490658	0	0.0366329	0	0	0.201514
kcat_10227	0	0.545731	0.263311	0.737934	0.700281	0	0	0.11797	0	0	0.481401	0.436038	0.634375	1.48291	0	0.341214	0.986102	0.344098	0	0.707518	0.219885	0	0	0	0	0.241863	0.290062	0	0.774651	0	0.381389	0	0.335438	0	0	0.147695	0	0	0	0.330739	0.0999685	0	0	0	0	0	0.727491	0	0.121645
kcat_10228	0	1.7779	0.811098	0	0	0	0.0851773	0.283805	0.48048	0	0.807493	0	0.14689	0	0	0	0	0.358666	0	0	0	0.984256	0	0.134029	0.0711658	0	0	0	0	0	0	0	0.308442	0.476693	0	0	0	0.344532	0	0.46095	0	0	0	0	0	0	0	0	0.0474188
kcat_10229	0	0	0.120191	0	0.456872	0.144483	0.077043	0	0	0	0.21954	0	0.350756	0.146109	0.116175	0	0	1.12946	0	0	0	0	0.0570905	0	0	0	0.65262	0.0136033	0.186437	0.517295	0	0.668631	0	0.0144706	0	0.196668	0	0.368627	0	0.999242	0	0	0	0.184898	0.285535	0.260516	0	0.415632	0
kcat_10230	0.501579	0	0.535084	0.0782834	0.538412	0	0.293526	0.966124	0.10119	0.200202	0.584202	0.721884	0.571558	0.43816	0	0.0372383	0	0.185061	0.134092	0.674695	0.396299	0.657714	0.247975	0	0.0541742	0	0.869585	0.424833	0.61378	0	0.073381	0	0	0	0.150372	0	0.233864	0.119225	0.117195	0	0	0	0	0	0.0284528	0	0	0	0.573086
kcat_13955	0	0	0	0	0	0.263462	0	0.385367	0	0.0935392	0.0574682	0	0	0.732592	0	0	0	0.836594	0.848495	0.369996	0.379213	1.09559	0	0	0	0	0	0.977935	0.253119	0.145895	0	0	0	0	0	0.218154	0	0	0	0	0	0	0.427357	0.241902	0.186534	0.249918	0	0.560103	0.827148
kcat_13956	0	0.854153	0	0.2693	0	0	0	0	0.216795	0	0	0	0.370667	0	0.408259	0.34807	0.287515	0.632589	0.428089	0.268121	0.00294825	0	0.146403	0	0.754	0	0	0.69131	0	0	0.373473	0	0.493777	0.190253	0.944417	0.254275	0.555422	0	0	0.244798	0.0621977	0	0	0	0	0	0	0	0
kcat_13957	0	0	0	0.721868	0.529958	0	0.243187	0	0	0	0.491439	0	0.81775	0.229931	0.123545	0.499168	0	0	0.161633	0.542934	0	0.834772	0.63211	0.197824	0	0.63277	0	0	0.219164	0	0	0	0	0.204953	0.0753438	0	0.0956268	0.423549	0	0	0.30925	0	0.5277	0	0.516454	0.688944	0	0.465787	0
kcat_13958	0	0.446241	0.0211706	0.13543	0.637197	0	0.00636403	0	0.434817	0	0	0	0.163355	0	0.17619	0.0366263	0	0.117565	0.27099	0	0	0.352497	0	0.0941732	0.688868	0	0.505475	0.214482	0	0.694892	0	0	0.414386	0.377276	0.578274	0.467654	0.331711	0	0.483813	0.593757	0	0.673433	1.23642	0	0	0	0	0.217415	0.375484
kcat_13959	0.895142	0.979428	0	0.321333	0	0	0	0	0	0	0	0	0	0	0.352048	0	0.0263774	0	0	0.5936	0.0424562	0	0.273505	0	0.598833	0.0704384	0	0	0	0	0.0506792	0	0	0.360305	0	0.235059	0.059462	0	0.493197	0.174888	0.297008	0.173925	0	0.0560095	0	0.0250055	0.0263697	0	0
kcat_13960	0.385222	0	0	0	0	0.578952	0	0	0.132862	0	0.816478	0	0	0	0	0.126596	0.402233	0	0	0.787369	0	0.198698	0	0.205068	0.90693	0.640076	0	0.362349	0.342042	0	0.0663751	0.737532	0.480316	0.907138	0	0	0.277769	0	0.14742	0.690171	0.671285	0.369587	0	0.28365	0	0.115869	0	0	0
kcat_13961	0	0	0	0.405292	1.06868	0	0	0.0787583	0.922075	0.64604	0.646264	0.466172	0.337618	1.26782	0	0.139018	0	0	0.265857	0.1992	0.277384	0.526176	1.41217	0.718046	0.139952	1.00581	0.0472221	0.958855	0.28548	0	0	0	0.480804	0.230583	0.32577	0	0	0	0.314288	0	0.395084	0	0.224799	0	0.883185	0.103011	0	0.0255017	0
kcat_13962	0.0872486	0	0.446214	0	0.300264	0	0.556111	0	0	0.123361	0	0	0	0.414964	0.160384	0.691369	0.0932875	0.0633519	0	0	0	0	0.386373	0.24083	0.521944	1.16657	0.368281	0.364521	0.379501	0.130665	0.242167	0	0.396889	0	0.789494	0	0.880738	0.197586	0.114139	0.46889	0.324933	0.287009	0.042102	0	0	0.122011	0	0.292861	0
kcat_13963	0	0.464715	0.723206	0	0.63506	0.17512	0	0.141725	0	0	0	0.878869	0	0.389601	0	0	0.180529	0	0	0.251891	0	0	0	0	0	0.276467	0.534413	0	0	0	0.0712147	0.0183409	0.484484	0.0962051	0	0.307665	0.8506	0	0	0	0	0.986335	0	0	0	0.0594894	0.175643	0.770752	0.304614
kcat_13964	0.410371	0.523484	0	0	0	0	0	0	0	0.275875	0	0	0	0	0.229222	0.743579	0	0	0.169645	0	0	0	0.248614	0	0.0880338	0	0	0.225976	0.518586	0	0	0	0.657917	0	0	0.0460407	0	0	0	0.193053	0	0	0.658247	0	0.373127	0	0	0	0
kcat_24221	0	0	0.46259	0	1.08367	0.416796	0.485661	0.0691087	0.00662133	0.297528	0.279143	0	0	0	0.81282	0	0.171557	0	0	0.0108452	0	0.291951	0	0	0	0	0	0	0	0	0	0.104718	0.605726	0	1.02751	0	0	0.285857	0	0.473635	0	0.600628	0	0	0	0	0.566775	0.00486893	0
kcat_24222	0	0.4068	0.788671	0.722655	0.678743	0	0	0.352699	0.319689	0.555886	0.785494	0.401224	0.775107	0.297146	0	0.00303544	0	0	0.338915	0	0	0	0	0	0	0.0967254	0.649134	0.0456159	0	0.106472	0.508687	0	0.498093	0	0	0.6388	0.308349	0.357493	0	0.602579	0	0.445272	0	0.244431	0	0	0	0.126379	0
kcat_24223	0.937201	0.386116	0	0	0	0.289626	0.105472	0.797735	0.49624	0	0.402436	0	0	0	0.387102	0.490612	0	0.105614	0.0767844	0.186545	0	0	0.920081	0.214942	0.0773757	0.270212	0	0.346317	0.333311	0	0.261683	0	0.0847657	0.123293	0	1.08809	0	0.0554324	0.133315	0.0703022	0.190389	0.177982	0.320614	0.117812	0	0.378548	0.783938	0.306677	0.145103
kcat_24224	0	0	0.0720033	0.760527	0.246156	0.35365	0	0	0.421612	0	0	0.660097	0.290036	0.304342	0.411185	0.0624578	0.724754	0	0.0491881	0	0	0	0.587731	0.309944	0.251998	0.00232979	0	0.292272	0	0.15155	0.216018	0.134101	0	0	0.609297	0.12873	0	0	0.237492	0.582743	0	8.837864e-05	0.231345	0	0.195419	0	0	0.232928	0
kcat_24225	0.781788	0	0.432927	0	0	0.701392	0	1.30624	0.43056	0.386225	0	0.485711	0.494633	0	0.158367	0	0.34534	0	0.0899086	0.0229799	0	0.568327	0	0	0.523449	0.120475	0.0230822	0.0845606	0.0907192	0.128455	0	0.176067	0.700767	0.0486863	0	0.178319	0	0	0	0.581688	0.433015	0	0	0.880977	0	0	0.637443	0	0
kcat_24226	0.358133	0	0	0	0.444944	0.0422886	0.159993	0.656636	0	0	0.599776	1.68032	0	0.321829	0.120912	0.649629	0.556676	0.388428	0.343463	0.893219	0.804935	0.788477	0	0.0702828	0.656753	0	0.152762	0.0824011	0.594392	1.14759	0	0.431505	0.892163	0	0	0.0714772	0.240962	0.698019	0	0	0	0.45796	0	0.12204	0	0.107586	0	0	0
kcat_24227	0.326993	0.0504267	0.671517	0	0	0.696202	0.548078	1.89337	0.679938	0.355318	0	0	0.664833	0.267951	0	0.63337	0	0.379557	0	0.369839	0.55046	0.155691	0	0.518265	0.382007	0	0	0	1.67157	0.449599	0.0209171	0.804518	0.632884	0.691994	1.02424	0	0.166724	0.314772	0	1.66464	0	0	0	0	0	0.938556	0.368302	0.134279	0.369191
kcat_24228	0	0.146297	0.446849	0.309931	0.265793	0.371778	0	0.522722	0.0021146	0	0.291371	0.678	0.234571	0.526377	0	0	0.221169	0	0	0.488587	0.0211789	0.151416	0	0.347005	0.667247	0	0.211595	0	0	0.862291	0.188332	0.120009	0	0	0	0	0	0	0	0.480288	0.147514	0	0.150041	0.360488	0.0200814	0.262529	0.430657	0	0.208685
kcat_24229	0	0.413874	0	1.19961	1.19169	0	0	0.182657	0.310386	0.430193	0	0.136571	0	0	0.1939	0.00681653	0.0116184	0	0	0	0.0508475	0.275773	0.461268	0.0646948	0	0.973398	0.0621791	0	0	0	0	0	0	0	0.49842	0	0.91844	0	0.20139	0	0	0	0.0162858	0	0.680587	0.0580873	0	0.658165	0
kcat_1612	0.244926	1.08737	0.333473	0	0.669903	0.226132	0	0	0	0	0	0.97823	0	0	0	0.418577	0.206837	0	0	0.258828	0.0789743	0.607155	0	0.12715	0.0727559	0.339079	0	0.0330509	0.239712	0	0.0214528	0	0	0.0159237	0.039186	0.0578787	0.687954	0	0	0	0.148246	0.196074	0	0	0	0.682513	0.00645401	0.166038	0
kcat_1613	0.0196332	0	0.472402	0.768559	0	0.0362899	0	0	0	0	0	0	0.795977	0	0	0	0	0	0	0	0.346554	0.61745	0.358361	0.253301	0	0	0	0	0.39348	0.0784386	0	1.23721	0	0	0.742703	0	0	0	0	0	0.12527	0	0.249183	0	0.65398	0.0518697	0.00376978	0	0
kcat_7813	0	0	0	0	0	0.227016	0.811217	0	0	0	0	0.262131	1.29919	0	0.371948	0	0.309668	0	0	0.0579317	0	0	0	0	0.331747	0	0.448483	0	0	1.05055	0.468399	0.852214	0.0902733	0.699103	0.0392339	0.176261	0.0454566	0.0483587	0	0	0.448397	1.54581	0	0.344594	0	0	0.0219993	0.99746	0.608477
kcat_18416	0	0	0	0	0	0.234191	0.797472	0	0	0	0	0.22105	1.2633	0	0.330635	0	0.274067	0	0	0.0732441	0	0	0	0	0.378106	0	0.435566	0	0	1.07358	0.481716	0.920118	0.094377	0.791794	0.0198775	0.142327	0.0453748	0.0651291	0	0	0.441564	1.519	0	0.351996	0	0	0.0213019	1.01458	0.656184
kcat_18417	0	0.563968	0	1.00274	0.277164	0.168596	0	0	0	0.264457	0	0	1.31441	0	0	0.30069	0	0	0.342135	0.031454	0.299269	0.250373	0	0.370651	0.666994	0	0.42313	0.0460844	0	0.497647	0.296214	0	1.06178	0	0.941311	0	0.38863	0.731431	0.22763	1.0405	0.519822	0.925971	0.237391	0	0.167856	0.000874312	0	0.228401	0.038184
kcat_11079	0	0.889422	0.263004	0	0.35854	0.0706724	0.726558	0.998895	0	0.436333	0	1.14072	0.00776958	0	0.797554	1.06461	0.877761	0.387056	0	0.999853	0.304154	0	0	0.275048	0.764823	0	0	0	1.15268	0.454222	0	0	1.20949	0	0	0	0	0.626044	0.521975	0	0.404124	0	0	0.644598	0	0.184919	0.064254	0.0330386	0.0605356
kcat_3959	0.994215	0.0987369	0.589853	0	0.476544	0.548451	0.821424	0	0.308515	0.357849	0	0	0	0.297025	0.304223	0.0873697	0	0.0372727	0	0.368505	0	0	0	0	0	0	0.19345	0	0.251023	0	0	0.210037	0.909617	0.00900441	0	0	0	0.107626	0.423329	0.208747	0	0.83479	0	0.077868	0.203818	0	0.348302	0	0
kcat_20740	0	1.48192	0	0	0	0	0.0826042	1.61475	0.145453	0.155591	0.251835	0	0.692355	0	0	0	0.260832	0	0	0	0	0.336954	0	0.367833	0.410723	0	0	0.165756	0	0.0749458	0.232442	0	0.382793	0.919997	0	0	0	0.557755	0.348861	0.87679	0.00613637	0.282646	0	0	0.167177	0	0	0	0.728305
kcat_20741	0	0.100737	0.120019	0	0.0849764	0.322808	0.337976	0	0.423042	0	0	0	0.621818	0	0	0.825699	0.69383	0	0	0	0	0	0.258881	0	0.577657	1.80033	0	0.354411	0	0	0.653515	0	0.169256	0	0	0	0.228152	0.589675	0.468535	0.0568327	0	0.433522	0.0836371	0	0.153483	0.461793	0.381297	1.43656	0
kcat_8310	0.180349	0	0	0	0	0.363667	0.545801	0	0	0	0	0	1.21488	0	0.0879875	0	0.372203	0	0	0.00385874	0.00430999	0	0.252105	0.0386804	0.00691768	0.107447	0.269566	0	0	0.356243	0.205633	0.562762	0	0.102893	0.795171	0.25929	0	0.0278477	0	0	0.103789	1.28935	0	0.251812	0.406993	0	0	1.04349	0.284875
kcat_8311	0.196909	0	0.877137	0	0	0	0	0.30857	0.0179213	0.137136	0.0177898	0.60677	0	0	0.276769	0	0	0	0	0	0.130577	0.341991	0.0818742	0	0	0.425766	0.279062	0	0	0.0501577	0.0452638	0	0.653634	0	0	0.703553	0.445365	0	0	0	0.108713	1.20228	0.123117	0	0	0	0.124716	0	0
kcat_3336	0	0	1.22511	1.51364	0	0	0	0.304516	0.154729	0.0907172	0.00717668	0	1.76912	0	1.1314	0.00758303	0	0.135511	0	0	0.552154	0	0.415834	0	0.0723529	0.336446	0.501326	0	0.953621	0	0.470872	1.87397	1.41513	0	0	1.37626	0.617203	0	0	0	0	0.0256657	0	0	0.802866	0	0	0.339507	0
kcat_3337	0.108197	0.022564	0.176729	0	0.10106	0	0.342448	0.778517	0.511016	0.39243	0.112664	0	0	0	0.0233558	0	0	0.584609	0	0	0.105753	0.308489	0	0.51959	0.252059	0	0	0.634519	0	0	0	0	0.129795	0	0	0.183401	0.23192	0	0.576272	0	0.347201	0	0	0	0	0.535819	0	0.0860359	0.689863
kcat_21472	0.953986	0.113744	1.15866	0.261437	0	1.34393	0.634386	0	0	0.171425	0	0	0	0.790491	1.04855	0	0	0	0	0	0.145613	0	0	0	0	0	0	0.259943	0	0	0	0	0	1.35818	0	0	0.463967	0	0	0.264862	0.706108	0.643432	0	0	0	0	0.543119	0	0
kcat_21473	0.38928	0.333596	0.771194	0	0	0.078641	0.42611	0	0.384489	0.30302	0.314724	0.19206	0.591094	0.94703	0	0	0.411211	0	0	0	0.23462	0.523481	0.572037	0.262028	0	0	0.190826	0	0.432641	0.194206	0.618414	0.63349	0.186965	0	0	0.606192	0	0	0	0	0	0.590679	0	0.254932	0.569261	0	0.129062	0.0307434	0
kcat_13036	0.0233181	0.508463	0.390263	0	0.71254	0	0	1.69084	0.342178	1.81867	0.42576	0.17982	0	0.162243	0	0	0.713615	0	0	0	0.562251	0	0.142368	0	0.274961	0	0.524052	0	0.395222	0	0.325428	0.93297	0	0.0845872	0.419048	0.165641	0	0	0.634831	0	0	0.0810282	1.58868	0	1.1476	0	0.30459	0.57144	0.00452559
kcat_21325	0	0.0841148	0	0.104621	0.148072	0	0	0	0.685753	0	0	0	0.71011	0	0	1.01662	0	0.659167	1.0459	0	0	0.328391	0	0	0.0342254	0	0.117472	0	0	0.77456	0	0	0.556619	0.767574	1.33942	0	0	0.0859692	0.247105	0.985686	0	0.010878	0.326757	0	0.19547	0.226539	0	0	0.284578
kcat_14144	0	0.666292	0.289948	0.0254111	0.0140133	0	0.901394	0	0.116253	0.204468	0	0	0.224643	0.217595	0	0.345342	0	0.879435	0	0	0.0252144	0	1.05599	0	0.320379	0	0	0	0	0.36351	0.150412	0	0.401273	0	0.650792	0.285586	0.428905	0.232015	0	0	0.0580866	0.287645	0	0	0.225802	0	0.49852	0	0.262176
kcat_14145	0	0.70849	0	0.969892	0.413647	0.420769	0	0	0	0.341852	0	0.0546774	0.203651	0	0.253039	0.699136	0	0.658536	0	0	0	0.113187	0	0	0	1.16566	0.606921	0.0255934	0.322162	0.424945	0	0	0	0	0	0.571222	1.14143	0	0.587178	0.784634	0	0	0	0	0	0.00967741	0.0198228	0	0.493895
kcat_6071	0.323146	0	0.209349	0	0.0439149	0	0.0461319	0.0353143	0.701797	0.0104933	0	0.55231	0	0.348224	0	0.194552	0	0	0	0.13529	0.0800323	0	0.593918	0	0.38182	0.0728683	0	0	0	0	0.402449	0	0	0	0.162787	0.103906	0	0	0	0	0.279338	0	0	0	0.216969	0.265797	0.482203	0	0
kcat_951	0	1.55504	0.441224	0	0.407134	0	0	0.0768903	0.508641	0.00525107	0	0.517084	0	0.835287	0	0.65784	0.247958	1.0833	0.02576	1.55031	0.0091755	0	0	0	0	0	0.183995	0	0	0	0	0.307818	0	0	0	0	0	0	0	0.211661	0	0	0	0	0	0	0.199568	0	0.0531895
kcat_4623	0	0	0.57672	0	0	0	0.0642788	0	0.697069	0	0.103022	0	1.83402	0	0	0.0344423	0	0.276111	0.4651	0	0.187759	0.420176	0.909764	0	0	0	0.265314	0	0.591979	1.10334	1.33715	0.868993	0	0.797515	1.7411	0.668305	0	0.589102	0	0	0	0.777309	0.897382	0	0.257071	0	0	0.0871413	0.727015
kcat_4624	0	0.155086	0	0.651872	0	0.312766	0.193486	0	0.0775686	0.0874275	0.646407	0.273179	0.165513	0.576405	0.442442	0	0	0	0	0	0	0	0	0.0843021	0	0	0.632392	0	0	0	0.402726	0	1.2368	0.206563	0.488992	0	0	0	0.318432	0.0612798	0.0954348	0.746348	0	0	0	0.150359	0.548656	0.259044	0.188542
kcat_9132	0.299066	0.907879	0.233739	0	0.337344	0	0	0.382784	0	0	0	0	0	0.611264	0.523154	0	0	0.909557	0.214594	1.21973	0	0.100981	0.152179	0	0	0.299957	0.674293	0	0	0	0	0.0446558	0.762865	0	0.123935	0	0.055694	0	0	0.0104114	0	0	0	0	0.00089332	0	0	0.248696	1.58291
kcat_9133	0	0	0	0.497622	0.305897	0.130212	0.0897938	0.0161951	0.621411	0	0	0	0.312012	0	0	0.385153	0	0.286694	0.132988	0.288701	0	0.196452	0	0	0	0.180427	0	0.711251	0.0250342	0	0.119565	0	1.10985	0	0.700447	0	0.323494	0	0	0.17467	0	0	0.0341959	0.00957965	0	0	0	0	0
kcat_2078	0.353976	0	0	0	0	0	0	0.832412	0.451831	0.0321662	0.614785	0	0.851611	1.44131	0	0	0.391721	0.680358	0.549198	0	0.127936	0	0.0780493	0.505101	0.499436	0	0	0.686593	1.16749	0	0	0	0	0.59732	1.95141	0	0.886797	0.0549801	0.858885	1.61899	0.659559	0	0.055344	0.277868	0.180374	0	0	0	1.06739
kcat_18642	0	0	0	0.292589	0.514295	0.110914	0	0.273871	0	0	0.215821	0.252251	0	1.44748	0.787964	0.739874	0.521122	0	0.564501	0.705801	0	0	0	0	0.860175	0.169228	0	0	0	0	0	0.470643	0	0.277269	1.00241	0	0	0.153464	0.541782	0.279923	0	0	0	0	0	0	0	0	0
kcat_18643	0.103691	0	0.366914	0.344019	0.41676	0.189668	0.388104	0	0.0349551	0.203908	0.204403	0.106751	0	0.31255	0.710534	0	0	0	0	0.32496	0.203916	0.235301	0	0.126259	0.326908	0	0.128091	0	0.373615	0	0	0.111288	0.372553	0	0	0	0	0.218244	0	0.0614607	0	0.383675	0	0.335014	0	0	0	0.436007	0
kcat_18644	0	0.956263	0	0	0	0.229447	0	0	0.129777	0	0	0	0	0	0.820704	0.0404869	0	0.262912	0.71973	0.624618	0	0	0	0.329198	0.505394	0	0	0	0	0.117353	0.129656	0.752974	0.129012	0.463595	0	0.232075	0	0	0	0	0.640776	0.290686	0.0405179	0.533169	0.228669	0.472158	0.39124	0.607574	0
kcat_18645	0	0.520418	0	0	0	0	0.219682	0	0.144158	0	0	0.630169	0	0	0.147536	0	0	0.620225	0.535208	0	0.402057	1.04705	0.407556	0.276226	0	0	0.10815	0.693071	0	0.865613	0	0	0.816981	0	0.90028	0.229778	0	1.25174	0	0.621914	0	0.420062	0	0	0.00811883	0	0	0.106949	0
kcat_18646	0	0	0.3163	0.197746	0	0	0.0336218	0	0	0.124973	0.404629	0	0.0364725	0	0.244709	0	0	0	0	0	0.620699	0.0900919	0	0.108554	0.28852	0	0	0	0.452158	0.198673	0	0.280301	0	0.13116	0	0.531222	0	0.160322	0	0	0.104639	0.289828	0.175273	0.518346	0.527301	0	0	0	0
kcat_18647	0	0.56352	0.250788	0	0.555675	0.106297	0.1365	0	0.0538621	0.067013	0	1.17858	0	0.509957	0	0.426229	0.636191	0.0213602	0	0	0.0649853	0.882391	0	0.0142882	0.476844	0	0.319331	0	0.38041	0	0.135309	0	0.913727	0	0	0.0556492	0.242152	0.176218	0	0	0.162213	0.40223	0	0	0	0.0907041	0.26207	0.25888	0.0862746
kcat_18648	0.457999	0.378297	0	0	0	0	0	0	0	0	0	0	0	0	0	0	0	1.04762	0.00194125	0	0	0.406852	0.538163	0.498091	0.527034	0.926631	0.573507	0.167407	1.54989	0	0	0	0	0	0	0	1.04705	1.25964	0	0.157624	0	0	0	0	0	0	0.102253	0	0.202432
kcat_2082	0.00095561	0.528415	0	0.982933	0	0.61244	0	0	0.160307	0.0777612	0.379732	0.126278	1.47207	0.0869468	0	0	0	0	0.5154	0.0871135	0	0.383756	0	0	0	0.0722054	0.575095	0	0.175198	0.381389	0.0851641	0.595575	0	0	0	0	0.623723	0	0.230165	0.32668	0	0	0	0.0864903	0.144158	0.514777	0.341199	0	0.159657
kcat_15952	0.563569	0.638743	0	0	0.955904	0	0	0.13469	0.279346	0.226248	0	0	0	0.546989	0	0	0.68729	1.19026	1.79143	0.00248998	0	0	0	0	0	0	0.545018	0	1.64375	0.627093	0	0.541924	1.48834	0.47993	0.225978	0	0.192622	1.83254	0.501339	0.960188	0	0	0	0.0198852	0.209863	0	0	0.038229	0.749941
kcat_15953	0	0	0.0534633	0	0.164247	0	0.171223	0	0	0.573658	0	0.0357842	0	0.952191	0.148933	0	0.890878	0	0.280432	0	0.201857	0	0.331234	0.0199107	0.0686066	0.122656	0	0	0	0.201494	0	0.514892	0.497509	0	0	0	0.625502	0	0.181386	0.132655	0.200372	0	0	0	0	0.383781	0.387257	0	0
kcat_15954	0	0.374195	0.0888025	0	0	0.222798	0	0.132424	0.543862	0	0	0	0	0.522721	0.0703225	0.17834	0	1.07088	0.188819	0.732431	0	0.348514	0.339586	0	0	0.25423	0.491589	0	0	0.0271858	0	0.0404939	0.941573	0.278173	0.0766896	0.113872	0.12985	0	0	0	0	0	0	0	0	0	0	0.307347	1.04276
kcat_15955	0.430964	0	0.57612	1.59941	0	0.513095	0	0	0	0	0.750497	0	1.14097	0	0.468041	0	0	0	0	0	0.414994	1.23289	0	0	0	0	0.11991	0	0	0.525553	0	1.52814	0	0.634954	0.501476	0	0	0.298445	0	0	0.882986	0	0.254503	0	0.0506003	0.329806	0.0637197	0	0.190217
kcat_15956	0	0	0	0.0367896	0	0	0.308078	0	0	0.528561	0.210538	0.268155	0.369975	0	0	1.14648	0	0	0	0	0	0.565127	0.786038	0.393961	0	0	0	0.614088	0.84373	0.123052	0.101523	0	0.100338	0	0.688489	0.327959	0	0	0.876205	0	1.09763	0	0.668519	0	0	0.41924	0	0.000554211	0
kcat_15957	0.355729	0	0.0140825	0.141936	0.297786	0	0	0	0.563484	0.109393	0	0	0.25054	0.216577	0.524763	0.132308	0.264244	0	0	1.2848	0.0787806	0	0.223438	0	0.417081	0.920661	0	0	0.258298	0.102227	0	0	0	0	1.0462	0	0.304632	0.118575	0.545548	0	0	0.891686	0.474735	0.386378	0.62024	0.052183	0	0.723608	0
kcat_15958	0	0	0	0	0	0.0452695	0.433574	0.282573	0	0.0758013	0.401711	0	0.713844	0.11398	1.22557	0	0	0	0	0.210665	0	0	0	0.554414	0.311735	0.476399	0	0	0	0.104399	0.616995	0	0	0	0	0.207399	0.414323	0	0.352965	0.475362	1.60693	0.974783	0	0.193633	0.0726011	0.118718	0	0.132688	0
kcat_15959	0	0	0	0	0.939951	0	0.229215	0.266203	0	0.849651	0.179206	0.791962	0	0.149547	0.204615	0.716965	0	0.783826	0	0.881099	0.154365	0.740817	0.466755	0.850251	0.784125	0.101053	0.158834	0	0.217546	0.0343537	0.0841209	0	1.08417	0.0531333	0	0	0.107952	0.170835	0.700905	0	1.29204	0.215224	0.179211	0.0168753	0.075433	0.802826	0	0.300301	0
kcat_15960	0.198791	1.45245	0	0.566942	0.998322	0.311845	0	0	0	0.318885	0.168137	0.0565953	1.14395	0	0.149322	0.938805	0	0.254535	0	0.124011	0	0	0.367738	0	0	0.879699	0.693599	0	0	0	0.254556	0	0.0478075	0.42869	0.382174	0	1.12233	0	0.608561	0	0	0.338512	0.172466	0	0	0.403821	0	0.139772	0
kcat_15961	0.191798	0	0.203226	0.158202	0	0.407731	0.452231	0	0.223964	0.311515	0.664835	0.597023	0.618523	0.86102	0	0	0.692622	0	0	0	0.25662	0.708064	0.226401	0.37319	0	0	0	0	0.744904	0	0.00705892	0.261603	0.212304	0	0	0.0778116	0	0	0.171379	0	0	0.795041	0	0.37887	0.802278	0	0.00298656	0.187204	0
kcat_15962	0.448672	0.639261	0	0	0	0.727261	0	0	0.11452	0	0	0	0	0.0326001	0.147979	0.184538	0	0	0.968194	0.325983	0	0	0.10877	0.692056	0.64436	0	0	0.421272	0	0.33148	0	1.09403	0	0.541685	0.225557	0	0.135546	0	0	0.628028	0	0	0.716578	0.482109	0.0378954	0.914159	0.502897	0.270324	0
kcat_15963	0.353425	0.717176	0.0814779	0	0.236005	0	0	0.157948	1.21143	0	0	0.0465591	0	0	0	0	0.263642	0.583172	0.924851	0	0	0	0	0.0134425	0.888026	0	0	0.0262855	0.0788823	0	0	0	0.569406	0.562781	0.947815	0.0580814	0	0.604065	1.02667	0.39424	0	0	0	0	0.185097	0	0.272451	0.810013	0.193865
kcat_15964	0	0.659671	0.19028	0	0.61942	0	0.496066	0	0	0	0	0.631478	0	0.117432	0	0.0598155	0.315127	0	0	0	0.226221	0.268902	0	0	0.146658	0.164593	0	0	0.727761	0	0	0.0320241	0.458377	0	0	0.326612	0.0137414	0	0	0	0	0.500748	0	0	0	0	0	0.269352	0.125204
kcat_15965	0.500409	0	0.378052	0	1.00874	0	0.380309	0.322167	0.157052	1.33634	0.327115	0.801179	0	1.84431	0	0.499376	1.05699	0.399508	0	0	0.693189	0	0	0	0	0	0.209943	0	0.568555	0	0	0.184331	0	0	1.00344	0	1.08157	0.253615	0.398013	0	0	0.682113	0.24717	0	0	0.0933608	0	0	0
kcat_17137	0.399396	0.310289	0.827419	0	0	0.616182	0	0.456132	0	0	0	0.812726	0.0527069	0.383287	0.0101945	0	0	0	0	0.303646	0.300651	0.657683	0.745447	0.181843	0	0.527139	0	0	0.044841	0	0.0676957	0	0	0.237492	0	1.49405	0	0	0	0.559183	0.416997	0	0	0	0	0	0.248745	0.10557	0.244953
kcat_26104	0	0	0	0.687865	0	0.0198936	0.689923	0.339667	0	0.0202307	0	0.0813295	0.863668	0.82613	0.202283	0.343276	1.28116	0	0.0778111	0.0476922	0	0.108385	0	0	0.0235296	0.67625	0.241607	0.0885971	0.596877	0	0.269209	0	0.336591	0	0.0958882	0.138386	0.180059	0	0	0	0	0.450601	0	0	0	0	0.133712	0.107229	0
kcat_2104	0.240106	0.445406	0	0	0	0.114741	0	0	0.0166733	0	0	0.450911	1.62447	0	0	0.542602	0.308008	0.0793152	0.0412665	0	0.248154	1.06649	0	0	0	0.133657	0	0.380439	0.0454982	0	0	0	0	0.0159118	0	0	0.671309	0.191551	0	0	0	0.374129	0	0	0	0	0.236922	0.0706714	0
kcat_25642	0.195006	0	0	0	0	0	0.160978	0.0604841	0.101325	0.202891	0.728945	0	0.24029	0.946421	0	0.670494	0.103321	0	0.90167	0.760403	0	0.458783	0	0	0.132575	0.0408129	0	0.154265	0	0.0310638	0	0.902649	0.293389	0.242849	0.880938	0	0	0	0	0	0	0	0.602653	0	0	0	0	0	0
kcat_25643	0.345242	0	0.534796	0.256903	0.152201	0.566694	0.110968	0.908844	0	0	0	0.645554	0	0	1.17296	0	0.274864	0.482847	0	0.893787	0.218284	0	0.793774	0	0.238896	0	0	0	0.71056	0	0	0.0195594	0.293609	0	0	0.33214	0.0468244	0	0	0.887207	0.174474	0	0	0.242612	0	0	0.395753	0.0745949	0.0218684
kcat_25644	0.133818	0	0	0	0.278664	0.825955	0.54953	0.693388	0.156979	0	0.197422	0.556734	0.245481	0.183315	0	1.36482	0.414633	0.14767	0.171357	1.13762	0.59269	0	0	0	1.11417	0.581523	0	0.744613	0	0	0.523181	0.252428	0	0.300087	0.144615	0	0.187483	0	0.192283	0.348971	0	0.772138	0	0	0.0466278	0.423595	0.384548	0.0296406	0
kcat_25645	0	0	0	0.148682	0	0.254503	0.608204	0	0	0	0	1.06835	0	0.448622	0.472164	0	0.888266	0	0	0	0.0417858	0.991245	0	0.125768	0.383188	0	0.259372	0	0.607643	0	0.00581271	0	0.636121	0	0	0.349651	0	0.843156	0	0	0.260071	0.233762	0	0	0	0.18771	0	0.466749	0.452804
kcat_25646	0	0.602757	0.191537	0.258292	1.06704	0	0	0	0.593124	0	0	0.283046	0.23848	0.340167	0	0	0	0	0.192678	0	0	0.0679237	0.287527	0.257968	0	0.0995775	1.11582	0	0	0.390631	0.978181	0	0	0	0	0.861389	0.819279	0	0	0.236343	0	0	0.744548	0	0.573471	0	0	1.31855	0
kcat_25647	0.831623	0	0	0	0.482482	0.262141	0.109676	0.525367	0.583544	0.483797	0.458797	0.569627	0	0.594499	0	0.852236	0	0.711898	0	0.940225	0	0	0	0	0	0	0	0.0151883	1.09526	0	0	0	0.0287865	0.00698076	0	0	0	0.680484	0.802502	0	0	0.806176	0.465071	0	0.255048	0	0	0	0.0710064
kcat_10494	0	0	0.172138	0.137857	0.107615	0.182623	0	0.397887	0.489792	0	0	0.388269	0.0474945	0.967322	0.0933281	0.633977	0	0	0.791812	0.259683	0.584133	0	0.136902	0.0361512	0	0	0	0.745593	0.512739	0.109316	0.0107167	0.434427	0	0	0.524547	0.420565	0.199712	0	0	0.492996	0.442869	0	0.449034	0.21411	0.165466	0.436585	0.171563	0	0.676654
kcat_6563	0	0	0.930818	1.25546	1.40877	0	0.413646	0	0	0.00406503	0	1.30709	0.304557	0.348339	0	0	0	0	0.160734	0	0.587904	0	0.0337386	0.204828	0.0118011	0.318977	0.436112	0	0	0	0.62485	0	0.086199	0	0.74195	0	0.587656	0	0	0.357613	0	1.10839	0.185783	0	0	0	0	0	0.466454
kcat_14365	0	0.337599	0.415007	0	0.0997581	0	0	0.296624	0	0	0	0	0.404191	0	0	0	0	0.991341	0.0217484	0	0	0.0482518	0.408912	0	0	0.238192	0.734745	0	0	0	0.324561	0.291341	0.301772	0.195942	0.175246	0.428239	0	0.00151923	0	0.539072	0	0	0	0	0.630339	0	0	0.475456	0
kcat_14366	0	0	0	0.602894	0	0	0	0.379242	0.347433	0.216797	0	0	0	0.314772	0	1.37057	0	0.120782	0	0.147469	0	0	0.928797	0.233459	0.041189	0.598544	0.153269	1.2079	0	0.0788724	0.145512	0	0	0.179574	0.541968	0.755808	0.192724	0.331048	0.521693	0.211274	0	0	0.418072	0	0	0.330578	0	0	0
kcat_14367	0	0	0	0	0.68266	0	0.537221	0	0.125887	0	0	0.430878	0.086137	0	0	1.09741	0	0.38209	0.095566	0.00849758	0.283357	0	0.0083761	0	0.359367	0	0.219725	1.03902	0.126539	0	0.223353	0	0.0744659	0	0.223044	0.259499	0	0.57994	0.462353	0	0	0.37796	0	0.0920285	0.575745	0	0	0.343431	0
kcat_23709	0	0.0157771	0.500991	1.08623	0.568796	0	0	0	0.310081	0.531619	0	0.713986	0	0.236908	0	0.493467	0.14502	0	0	0	0.101339	1.07669	0.868944	0.527754	0.256197	0.885262	0.156903	0.13398	0	0	0	0.406137	0	0	0.430161	0	0	0	0.0296774	0	0	0	0.614162	0	0.706056	0.42278	0	0	0
kcat_23710	0	0	0	0.452936	0.45841	0	0	0	0.47469	0.0748617	0	0.274961	0	0.0851763	0	0	0	0.444691	0.10269	0.141461	0	0.168585	0.379401	0	0.157438	0	0.331365	0	0	0.0113156	0	0	0	0.159637	0	0	0	0	0.286652	0	0	0	0	0	0	0.28908	0	0	0.188412
kcat_23711	0.0096047	0	0	0	0	0	0.834297	0.375383	0	0	0.772811	0	0	0.151827	0	0	0.0526816	0	0	0	0.345351	0	0	0	0	1.24309	0.0998983	0.291698	0	0	0	0.752211	0.382129	0.639602	1.0944	0	0	0.608614	0.435588	0	0.863319	1.22411	0	0	0	0	0	0.012974	0.25753
kcat_3270	0	0	0.121318	0	0.0605861	0	0.626711	0.817285	0.218953	1.03958	0.170891	0	0	1.29019	0.0255959	1.65336	0	0.881302	0.279771	0	0	0	0	0.342456	0	0.567695	0.86313	0	0	0	0.205825	0	0.468037	0	0.0175876	0.0767859	0	0	0.956315	0.624324	0	0	0.481609	0	0.382156	0.131002	0.44595	0.543985	0
kcat_12142	0.517298	0.71145	0.145014	0.0499793	0.961452	0	0.172001	0	0	0	0	0.731582	0	0	0	0	0.0874365	0.329935	0	0.643234	0	0.468254	0	0	0	0	0.271103	0	0.130559	0	0.156171	0	0.66178	0	0	0	0.885303	0	0	0	0.137221	0	0	0.21887	0	0.562642	0	0	0.796773
kcat_12143	0	0.746382	0.275507	1.36383	0.607719	0	0	0.433768	0	0	0.00662934	0.911374	0.368562	0	0.533153	0.112703	0.0747207	0	0.596411	0	0.51778	0.325998	0.15707	0	0.640436	0.0302366	0.408321	0	0.407224	0.12007	0.0248924	0.878	0.619256	0.160627	0.344057	0	0	0	0.507532	0	0	0	0.668088	0.475004	0.026733	0	0.283104	0	0
kcat_22781	0.0340216	0	0.115907	0.06714	0.365122	0.629647	0	0	0.503005	0	0	0.583774	0.213109	0	0	0.751364	0	0.686322	0	1.00279	0.007842	0	0.501011	0	0	0	0.14673	0	0	0	0	0.237738	0.705419	0	0.553182	0	0	0	1.31479	0	0	0	0	0	0.219782	0	0.300876	0	0
kcat_22782	0	0	0.368868	0.325664	0	0.278163	0.351285	0	0.457283	0	0	0.386961	0.40328	0	0	0	0.0859649	0	0.0167398	0	0.190116	1.21762	0	0.336428	0.486552	0	0.309985	0.0227699	0	0	0	0	0.473857	0	0.460069	0.437247	0	0.178908	0.310609	0	0	1.46806	0.720479	0.290723	0	0.289407	0.239269	0.185118	0
kcat_22783	0	0.313165	0.368931	0	0	0.365024	0.154543	0.137949	0	0	0	0.0133805	0	0	0.536608	0.156157	0	0	0	0	0.397535	0.38423	0.251482	0.281791	0.329131	0.499307	0	0.484853	0	0	0.146437	0	0	0.779007	0	0.0562761	0.37765	0.111658	0.0414305	0.444715	0.887161	0	0.16879	0	0	0	0	0.482062	0
kcat_22784	0	0.0151439	1.52968	1.03149	0.691174	0.541105	0.528745	0.180292	0	0.646053	0	0	0	0.146028	1.49609	0.623181	0	0.670136	0	0.2494	0.0164322	0	0	0	0	0	0	0	0.241158	0	0	0	0.335431	0.119113	0	0	0	1.02596	0.338648	0.422203	0.662688	0	0	0	0	0	0.778999	1.26499	0.185489
kcat_22785	0	0.574674	0	1.14944	0.76649	0	0	0	0	0	0	0.644532	0.729428	0	0.114685	0.163983	0.368962	0.254945	0	0.0553173	0.102888	0	0	0	0	0.215613	0.749915	0	0	0	0.263004	0	0	0.35315	0.310701	0	0.677338	0	0.240876	0	0	0.488574	0.203741	0	0.63068	0	0.670261	0	0
kcat_22786	0	0	0.833902	0	0.523941	0	0	0	0	0	1.6496	0	0	0.00543708	0.230031	0	0.202719	0	0	0.224447	0.037546	0.162337	0	0.592081	0	0.91321	0	0	0.319101	0.47171	0	0.206511	0.12491	0	0	0	0	0	0	0.429773	0	0	0	0.468654	0.379974	0	0.533332	0	0
kcat_22787	0	0.238381	0.429486	0	0.212413	0.0554224	0	0.123946	0.141448	0.045178	0	0.504564	0.74223	0.732243	0.310001	0	0.147113	1.06473	0	0.659979	0.531386	0	0.700705	0	0	0	0.407743	0	0.263478	0.011569	0	0	0.144147	0	0	0	0	0	0	0.601987	0	0	0	0	0	0	0.140308	0	0.0299916
kcat_25470	0.398943	0.262588	0.278391	0	0.30069	0.0390425	0	0.0668458	0	0	0.2753	0.476587	0	1.09846	0	0	1.00836	0.262335	0	0.745372	0.350148	0	0.308574	0	0.100757	0	0.265308	0.174882	0.652718	0	0.274019	0	0.454616	0	0.33489	0.306717	0.0683157	0	0	0.320485	0.478144	0	0	0	0	0.159562	0.144277	0	0
kcat_9316	0	0.855964	0.202873	0	0	0.229938	0	0	0	0	0.255997	0.829766	0	0.286968	1.3235	0	0	0.276531	0.373726	0	0	0.610708	0	0.386233	0	0.439547	0	0.605247	0.276827	0	0	0.977585	0	0.538003	0	0.785543	0	0.242456	0	0	0	0.222166	1.66886	0.463847	0	0	0.621888	0	1.28638
kcat_9317	0	0.579311	0	0.0445795	0.170569	0	0	0	0	0.151225	0.564437	0	1.72895	0	0.0858001	0	0	0.757358	0	0	0	0.492628	0.326909	0.0825212	0	0.276852	0.405731	0	0.376214	0.19498	0	0.73437	0	0.481643	0	0	0	0.178189	0	0.505838	0	0	0.059844	0	0	0.75095	0	0.858151	0
kcat_9318	0.59021	0.003732	0	0.00463246	0	0	0	0.993021	0	0	0	0	0.532167	0.287405	0	0	0	0.372136	0	0.899661	0	0	1.53007	0	0.839277	0.0630226	0	0.111586	0.490938	0	0	0.641219	0	0.210769	0.32389	0.824946	0	0.974696	0	0	0.0152302	0	0	0.296113	0	0	0	0	0.621554
kcat_26139	0.827614	0	0	1.224	0.0203294	0.149084	0	0	0	0	0.121495	0	0	0.754216	0.536533	1.57668	0	1.22566	0.745553	0	0.43745	0	0.613637	0.143675	0.0193775	0.427254	0	0.491952	0	0.475957	0	0	0	0	0	0	0.00889785	0.804311	0.426949	0.878904	0	0	0	0	0	0	0	0	0.426546
kcat_26140	0.43168	0.717777	0	0.47003	0	0	0	0	0	0	0	0	0	0	0.388933	0	0.625393	0	0	0.0239396	0	0	0	0	0.810008	0.174828	0	0	0	0	0	0	0	0.243838	0.0319017	0	0	0.105321	0.238895	0.308272	0.0775673	0	0	0.0109178	0	0	0	0	0
kcat_26141	0	1.51458	0	0.00103707	0.0622101	0.181307	0	0.147251	0.322038	0	0.51371	0.461016	0	0.381286	0	0.667048	0.446995	0.226872	0	0.201249	0	0	0.00625552	0.348757	0.323097	0	0	0	0	0.416983	0.0108617	0	0	0	0.656199	0.272841	0	0	0	0.920509	0.538958	0	0	0	0.0961233	0.348495	0	0.115528	0
kcat_26142	0.104188	0	0	0	0	0.521184	0	0	0	0	0.61863	0	0.198958	0	0	0.140759	0	0.0664247	0.865865	0.390176	0	0	0.388389	0.963682	0	0.883105	0	0.458346	0.324903	0.0108005	0	0.500597	0.345016	0.65198	0	0.204408	0	0	0.452854	0.450564	0.00111032	0	0	0.626222	0	0	0	0	0.717946
kcat_26143	0.605242	0	0	0	0	0.351618	0.158451	0	0	0.946025	1.07719	0	0.206777	0.689189	0	1.5968	0.0481179	0	0.641512	1.71859	0.0997078	0.286928	0	0.261195	0.0878733	0.0229434	0	0.186468	0.557366	0	0	1.235	0	0.241361	1.09126	0	0	0	0.179856	0	0.390819	0	1.15258	0	0	0.102944	0.0675369	0	0
kcat_26144	0	0.129046	0	0.211305	0.232521	0	0	0	0.0101677	0	0	0.721472	0	0	0	0.278523	0	0.381591	0.277444	0	0	0.804298	0.444958	0.251483	0	0.46378	0	0.12165	0.307652	0.497493	0	0.478012	0.767205	0	0	0	0.0552972	0	0	0	0.0240944	0.431882	0.294298	0.0881666	0.0521873	0.947434	0	0	0.239413
kcat_26145	0.124653	0.484824	0.257847	0.271882	0.542601	0	1.04327	0.714668	0.000511354	0.307324	0	0.529383	0	0.19955	0	0.909495	0.0177566	0.105071	0.212243	0	0.00508859	0	0	0	0.71413	0.211361	0.492347	0	0	0	0	0	0.392651	0.108774	0	0	0	0	0.702262	0	0.0859804	0	0	0	0	0	0	0.428827	0.220143
kcat_50	0	0	0.148743	0	0	0.35217	0.287227	0	0	0.590782	0.714989	0.0570765	0.980513	0	0	0.223076	0	0	0	0.308119	0.192357	0	0.150151	0.341114	0.74561	1.03774	0.0629447	0	0	0.440923	0.145667	0.424288	0	0.745962	0.0164894	0.0214595	0	0	0	0	0.686525	1.44105	0	0.395524	0.0260862	0	0	0	0
kcat_51	0	0.118495	0.249836	0.111342	0	0.444855	0.482429	0.563677	0.0874285	0	0.0994512	0	0	0	0	0	0.129624	0	0.338073	0	0	0.506761	0	0.533297	0	0	0	0.836779	0.302424	0	0	0	0	0	0.209116	0	0	0.28801	0.180484	0.125928	0.362677	0.467128	0	0.0814836	0.108686	0.670393	0.149558	0	0.49167
kcat_52	0.582617	0	0	0	0.0874914	0	0.156133	0	0.0422564	0	0	1.16362	0	0	0.440551	1.03833	0.312587	0.188566	0	0	0	0.440407	0	0.0766339	0	0.161344	0.621803	0.494629	0.300658	0	0	0	0.718802	0	1.01576	0.101862	0	0	0.703568	0	0.0744722	0.542969	0	0	0	0	0.0477509	0.371932	0.887812
kcat_53	0	0.925726	0	0	0	0.495683	0	0	0.579951	0	0	0	0.701727	0	0	0	0	0.664944	0.455191	0	0	0	0	0	0	0.202236	0.311721	0	0	0.620408	0.132929	0.411779	0	0	0.0422548	0	0.112401	0.510248	0.517291	0.331892	0	0.0464256	0.635192	0	0	0.192214	0	0.332832	0
kcat_54	0.668885	0.133566	0	0	0	0	0.113937	0	0.244559	0	0	0.4589	0	0	0	1.25584	0	0.448121	0	0	0	0.454198	0	0.0709708	0	0.184018	0	1.1544	0.344645	0	0	0	0.115325	0	0.965269	0.434067	0	0.475578	0.781312	0	0.772469	0.463104	0	0	0.65286	0.113047	0	0.592521	0.450465
kcat_4445	0	0	0.208629	0	0	0	0	0.909489	0.233619	0.697559	0.560751	0.484706	0.281717	0.716944	0	0.178163	0	0.689222	0.545819	0	0.0440022	0	0	0.259115	0	0.356551	0.451169	0	0	0.308311	0.149213	0.798825	0	0	0	0	1.766331e-05	0	0.612293	0.223159	0	0	1.09377	0.0644359	0.195597	0.267693	0.298475	0.0375486	0.419955
kcat_6310	0	0	0.0369033	0	0.221284	0.0556852	0.234709	0	0	0	0.747005	0	0.356621	0	0.418341	0	0	0.185854	0	0	0.15937	0	0	0	0	0	0	0.114928	0.385846	0.461673	0.0693984	0	0	0.153379	0.328169	0	0	0	0.41539	0.0787271	0.474172	0.247571	0	0.242536	0	0.261211	0	0	0.41206
kcat_6311	0.296579	0.155966	0	0.139615	0	0	0.187348	0	0.0862832	0	0	0.570642	0.0688669	0	0	0	0.419789	0	0.364297	0	0	0.409831	0	0	0.0920394	0	0.172725	0	0.470687	0.346676	0.145902	0.777646	0.493555	0	0	0.293886	0	0.640588	0	0	0.728371	0.284683	0	0.491418	0	0.636041	0	0	0.91265
kcat_6312	0.861278	0	0	0	0	0.0525879	0.0794895	0	0	0	0.43541	0	0	0.646685	0.175205	0.37946	0	0.228012	0.652752	0.429118	0	0	0.138023	0.248684	0	0.652031	0.271744	1.61581	0.032807	0	0	0.0346861	0	0	0.225498	0.0569084	0.408943	0	0	1.37637	1.17834	0	0.0928347	0	0.343179	0	0	0	0
kcat_6313	0	0	0.346671	0	0	0.6107	0.234973	0	0.073573	0.448131	0	0.733818	0	0.45767	0.0122039	0	0.255103	0	0	0.462422	0	0	0	0.264219	0.397138	0	0	0	0.408326	0.442029	0.103238	0.69011	0.312029	0	0.24737	0.37588	0	0	0.496302	0	0	0	0.180883	0.330583	0	0.355499	0	0	0.32215
kcat_6314	0	0.581071	0	0	1.04699	0	0	0	0	0.110004	0	0.566733	0	0.542591	0	0.0402902	0.984178	0.679856	0	0.168451	0	0	0	0.0477023	0.36835	0	0	0.0182153	0.36656	0	0.138006	0.147657	0.784523	0	0.0491547	0	0	0	0	0	0.207541	0.0622131	0	0	0.138022	0.0841895	0	0	0
kcat_6315	0	0.336614	0	0	0	0.0378279	0	0.29276	0	0	0.315404	0	0	0	0	0	0	0.260575	0.211771	0.0749219	0	0.152355	0	0.148352	0	0.448414	0	0	0	0	0.31867	0.205307	0.363849	0.240677	0	0.371474	0	0	0	0.0585756	0	0.903196	0	0.0343706	0	0	0.476875	1.05665	0.289367
kcat_6316	0	0	0	0.107609	0.841163	0	0	0.342071	0	0.165063	0	0	0	0.873602	0	0	0	0.246031	0	0	0.17406	0	0.497692	0	0	0	0.709692	0	0.201752	0.0769277	0	0	0	0	0	0.958945	0	0.0837545	0.785148	0	0	0	0	0	0	0.122669	0	0	0
kcat_6317	0	0	0.182378	0.568838	0.608164	0	0	0.160553	0.100012	0	0	1.36356	0	0.413002	0	0.738738	0.393077	0.270871	0	1.09526	0.122529	0	0.0505464	0.025721	0	0.561003	0.450779	0	0.0940182	0	0.362112	0	0	0	0	0	0	0	0	0	0	0.177255	0.0732847	0.0355492	0.0552734	0	0.318738	0.123961	0
kcat_6318	0.674568	0	0	0.450655	0	0	0.265245	0	0	0.0947264	0	0	0.57471	0	0.475361	0	0	0.291924	0.300069	0.307372	0.176347	0	0	0	0	0	0.560819	0	0.944587	0	0	0	1.3848	0	0	0.210699	0	0	0	0.489947	0	0.954192	0	0.323251	0	0	0.532237	0	0
kcat_6319	0	0	0	0	0	0	0	0.539502	0	0	0	0	0	0	0	0	0	0.401681	0	0	0	0	0.0698208	0	0.552858	0.881824	0.685458	0.778057	0.0216514	0	0.490687	0	0	0	0	0.36576	0	0.0681179	0	0	0	0.869197	0	0.0170625	0.248827	0	0	0	0
kcat_6320	0.391592	0.143216	0.847384	0.654659	0	0.0974048	0.019396	1.00827	0	0	0.631767	0	0	0.193866	0.196912	0	0	0	0.404212	0	0	0.665418	0.0334059	0.20965	0.257064	0.351672	0.402058	0	0.269082	0.307054	0.267779	1.05531	0.37178	0.914157	0.159938	0.217615	0.0578285	0	0	0	0	0.406174	0.222204	0.252637	0.103808	0	0	0.332773	0.484357
kcat_6321	0.293744	1.0504	0	0.387792	0	0.689497	0.505381	0	0	0	0	0	1.69797	0	0.0715022	0	0.494767	0	0	0	0	0	0	0	0	0.393274	0.300841	0	0.355949	0.370517	0.098264	0.472334	0	0	0.760218	0	0.338252	0.339649	0	0	0.193321	1.18207	0.0601288	0	0.455305	0	0.154204	0	0.472813
kcat_6322	0	0.392535	0	0.800534	0.172745	0.0962108	0	0	0	0.159789	0.0200464	0.703785	0.992933	0.657617	0.161395	0.474952	0.530113	0.350969	0	0.425104	0	0	0.00921131	0	0	0	0.112134	0	0	0.386529	0.594303	0.159189	0	0	0.332726	0.626816	0	0	0	0.197915	0	0	0.0629319	0	0	0.364998	0.453531	0	0
kcat_6323	0	1.01146	0.414764	0	0	0	0.520884	0	0	0	0	0	0.486175	0	0	0	0	0.205752	0	0	0	0	0	0	0.265777	0	0.344025	0	0	0	0.592276	0	0	0	0.64434	0.461405	0	0	0.217597	0	0	1.43856	0	0	0	0	0.350237	0.788532	0
kcat_6324	0	0.393829	0	0.349286	0.763077	0.129326	0	0	0.819614	0	0	0	0.342058	0	0.579582	0	0	0	0.274295	0	0	0	0.615608	0	0.976793	0	0.245055	0	0	0.638305	0.58181	0.738174	0.205591	0.272365	0	0.311661	0.584874	0	0	0.363048	0	0.477608	0.582218	0.335842	0	0	0	0.746304	0
kcat_6325	0	0.928291	0	0	0.442549	0.0214265	0	0.104635	0	0.675393	0.424174	0.572852	0.271632	0.0685276	0	0.31763	0	0.728052	0	0	0.593591	0.157657	0	0	0	0	0	0	0	0.367497	0.34772	0	0.434827	0	0.106031	0.135666	0	0	0.711186	0	0	0	0	0	0	0.0149227	0	0	0.190401
kcat_6326	0	0	0	0.694362	0	0	0	1.1078	0	0.0867408	0.479262	0.218858	0	0	0.161037	0.408586	0.801101	0.504271	0.584093	1.23742	0	0.497646	0	0.632326	0.0273705	0	0	0	1.25358	0.620762	0	0	0.387302	0	0	0.22179	0.409867	0.551443	0.944164	0	0.113847	0	0.299356	0.427039	0.372502	0.615088	0	0.133429	0
kcat_6327	0	0	0	0	0	0.195189	0.393997	0.797579	0.263372	0.0967635	0.203179	0.576503	0.251163	0.0792314	0	0	0.498453	0.135795	0.355638	0	0	0.35105	0	0	0.408826	0.264604	0	0	0	0	0.234956	0.591254	0.157848	0.324253	0	0	0	0	0.330747	0	0	0.469035	0	0.145566	0.250741	0	0.123341	0.729615	0.264702
kcat_6328	0.264449	0	0	0	0	0	1.351	0	0.136797	0	0	0	0.219947	0.928805	0	0	0.724642	0.477168	0	0	0.49269	0.882718	0	0	0.0337032	0	0.514267	0	0.767089	0	0	0	0.665892	0.0463093	0.126196	0.885835	0.539415	0	0	0.460641	0.220754	0.275773	0	0.682442	0	0.0138367	0.53379	0	0.334077
kcat_6329	0	0.922108	0	0	0	0	0	0	0	0	0.484778	1.57449	0	0.911815	0.832576	0	0.378455	0	0.462076	0.468952	1.10582	0	0.124219	0.0895315	0.432139	0.221728	0.223426	0	0	0	0	0.355798	0	0.233778	0	0	0.0662637	0	0.143195	0	0.0708967	0	0	0	0.243407	0	0	0	0.374885
kcat_6330	1.12136	0	0	0.145758	0	0	0.0635963	0.967752	0	0	0.331538	0	0	1.20317	0	0.679492	0.664798	0.701345	0.356305	0	0.49708	0.0653201	0.497678	0	0	0	0.288176	0	0.857932	0.246671	0	1.49963	0.301719	0.0509788	0.674799	0.651049	0	0.942316	1.12335	0.475469	0	0.48914	0	0.548547	0.66631	0.165022	0.154754	0	0
kcat_6331	0.512198	0.0788401	0	0	0	0	0.126122	0.334638	0.378634	0	0.116741	0.157591	0.730371	0.36307	1.13569	0	0.252577	0.00308297	0	0.351184	0.061799	0	1.24722	0.190881	0	0	0	0.498758	0	0.16486	0	0	0.610125	0	0.591415	0.521562	0	0.187086	0	0	0	0.281275	0.542895	0	0	0	0.497956	0	0.280405
kcat_6332	0	0.556722	0.363901	0.298953	0.65793	0	0.115342	0	0	0.661514	0.300912	0	0.221315	0.766451	0	0	0.67155	0.576253	0	0.21038	0	0.887297	0.507646	0.888053	0.589154	0.456137	0.266898	0.397933	0.1489	0.598141	0.682233	0.519253	0	0.20459	0	0.422156	0	0.0663829	0	0.112866	0.634021	0	0	0	0.500242	0.215262	0	0.273662	0
kcat_6333	0	0	0	0	0.667972	0	0	0.592101	0.0329539	0	0	0	0.687727	0	0	0	0	0	0.0469784	0	0.530954	0	0	0	0	0	0.265335	0	0	1.06566	0.49896	0.294677	0.834482	0.947002	0.492032	0.288142	0.96575	0.0234418	0	0	0	0.416525	0.286207	0	0.546681	0	0	1.0437	0
kcat_6334	0	0.0529796	0.158182	0	0.0402061	0.514757	0.630245	0	0	0	0	0.328163	0.7424	0.0282401	0.442759	0	0.00550273	0	0	0	0	0	0.173377	0	0.218896	0	0	0	0	1.24496	0.238771	0.252107	0	0.650225	0	0.311805	0	0	0	0	0.883077	1.01147	0	0	0	0.00367173	0.037103	0.612775	0.619516
kcat_6335	0.0842067	0.946578	1.05591	0	0	0.246502	0	0	0.89674	0.907625	0	0.783038	0.80407	0.167094	0	1.34863	0	0.172983	0	0	0.10881	0	1.02573	0	0	0	0.739497	0.531631	0	0	0	0	0	0	0	0.545956	0	0.946345	0.695019	1.04257	0	0.324648	0	0	0	0	0.367556	0	0.178782
kcat_6336	0	0	0	0.149995	0.282047	0.099776	0.18322	0	0.401614	0.379595	0.364712	0.388255	0.148421	0	0	0.84073	0	0	0	0.608349	0	0	0.196343	0.436982	0.309415	1.13554	0	0	0.00849615	0	0.105742	0.209304	0.550777	0	0.689756	0.00971434	0	0	0.780226	0	1.07131	0.162841	0	0.0514491	0.436412	0	0	0	0
kcat_6337	0	1.03803	0.711587	0.988332	1.05018	0	0.0261499	0	0	0	0.392847	0.625654	0.0126374	0	0	0.725032	0	0	0	0	0.0351343	0	0	0	0	1.21033	0.874083	0	0	0	0.732675	0	0	0.119018	0	0.846462	0	0	0	0	0	1.29515	0	0	0.883257	0	1.03274	0.804129	0
kcat_6338	0.0752523	0.358079	0	0.0403181	0	0.269385	0	0.285787	0.145687	0	0	0	0.132513	0	0	0.464477	0.270651	0.485801	0.543814	0.651242	0.282162	0.146787	0	0	0	0.0930652	0	0	0.905316	0.156512	0	0.446366	0.586131	0	0	0.385269	0	0.845891	0.413378	0	1.65456	0.0148411	0	0	0.55186	0	0.184827	0.193418	0.124337
kcat_6339	0	0	0.880864	0	0	0	0.365758	0	0	0.472383	0.386486	0.422202	0	0.0597657	0.883239	0	0.0722909	0.451234	0	0.924169	0	0.407834	0	0.567722	0	0.938002	0.44894	0.54632	0.694226	0	0	0	1.05773	0	0	0	0	0	0.174932	0.663242	0	0.173774	0	0	0.0245546	0	0.671476	0.278889	0.0564874
kcat_6340	0	0	0	0.988498	0	0.0766725	0.0446753	0	0.416009	0.235391	0	0.323302	0.920029	0	1.36473	0	0.676454	0	0	0	0.218308	0.252498	0	0.423266	0.351369	0.263306	0.294751	0.254223	0	0	0	0	0	0.153147	0	0	0.562778	0	0.68169	0.036396	0.0822457	0.507915	0	0	0.433731	0	0	0.883942	0.250215
kcat_6341	0	0	0	0.468287	0	0	0	0.0544827	0	0	0	0.0996867	0	0.749607	0	0.186217	0	0.447113	0	0	0	0	0.230266	0	0.304197	0.762804	0.627167	0.516096	0	0	0.350484	0	0	0	0.0546861	0.529016	0	0	0	0	0.28593	0.838552	0	0	0.114321	0.0563969	0	0	0.0171057
kcat_6342	0.786575	0	0	0.386841	0	0.119179	0	0.426409	0	0	0.284799	0	0	0.281787	0.43097	1.1888	1.20179	0.349026	0.924863	0	0.454706	0.843619	0.101835	0.0384707	1.1259	0.318619	0	0	0	0	0	0	0	0	0.411135	0	0	0.0177554	0.375164	0.49981	0	0	0	0	0	0	0.496425	0	0
kcat_6343	0	0	0.793964	1.96986	1.00684	0	0	0	0	0	0	0	1.65148	0	0	0	0	0	0	0.125479	0	0	0	0	0	1.49356	0.80577	0	0	0	0.956785	0	0	0	0	0.699417	1.00997	0	0	0	0	1.29532	0	0	0.935104	0	0	1.26098	0
kcat_6344	1.26689	0	0.783657	0	0	0.16927	0.36244	0.00588786	0	0	0.0534425	0	0	0	0.0664706	0.941488	0.462846	0	0	1.02249	0.736797	0	0	0.412695	0.828211	0.628992	0	1.12756	1.53578	0	0	0	0.00720327	0.0593567	0	0	0	0.139015	1.24609	0.462569	0	0	0	0.10741	0.380181	0	0.688812	0	0
kcat_6345	0	0	0	0.168621	0.683469	0.0219464	0.639897	0.980023	0.335407	0.692717	0	0	0	0.775071	0.481296	0	0.0658857	0.219552	0	1.622	0.105564	0.498852	0	0	0	0	0	0.59593	0.4326	0	0.0207012	0	0.360327	0	0.163445	0	0.592768	0.201468	0.772024	0.506661	0	0	0.050885	0.27981	0.156154	0	0	0.694735	0
kcat_6346	0	0	0	1.01579	0.748363	0	0.32532	0.0245184	0	0	0	0.756444	0	0	0	1.1383	0	0.322935	0	0.50515	0	0.356406	0	0	0.421979	0.234323	0.60954	0.105889	0.0977998	0	0.242839	0	0.151088	0	0	0.0429054	0	0.0551507	0	0	0	0	0	0	0	0	0	0	0
kcat_6347	0.0240863	0	0.923847	0.942083	0	1.07407	0.0374527	0	0.0473231	0	0	0	1.09785	0.177689	1.03159	0	0	0	0.0305537	0	0	0	0	0.0668555	0	0	0.0256489	0.000551508	0	0	0.181409	0.565663	0	0.98868	0	0.483768	0	0	0	0	0	1.21162	0	0	0	0	0.529005	0.743209	0
kcat_6348	0	0	0	0.228975	0.160917	0	0.0102518	0	0	0	0.931637	0	0	0	0	0.832141	0	0	0	0.468783	0	0	0.548437	0.328495	0	2.04742	0.304461	1.0502	0.954213	0	0.295324	0	0	0	0	0.693824	0	0.296711	0	0	0	0	0	0	0	0	0	0	0
kcat_6349	0.130616	0.787121	0	1.17702	0	0.01078	0.00692419	0.504356	0	0	0	0	0.100614	0.0523861	0	0	0	0.799679	0	0	0	0	0	0	1.01192	0.202999	0	0.250971	0	0	0.486232	0.433464	0	0.754389	0	0	0.0749012	0	0	0.676987	0	0.301396	0	0.273797	0.325306	0.10284	0	0	0.824153
kcat_6350	0.569283	0	0.590685	0.886544	0	0	0	0	0.032446	0	0	0.41146	0	0	0	0	0	0.0336597	0.247111	0	0	0	0.217945	0	0.795212	0	0.865144	0.0989827	0	0	0	0	0.260295	0	0	0.383406	0.302139	0.238165	0.246593	0.564412	0	0.98249	0	0.294369	0	0.441004	0.119312	0	0.726475
kcat_6351	0.437618	0.244016	0.0868712	0	0.390239	0	0	0.351093	0.419392	0.241813	0.305997	0	0	0.379998	0.468896	0.288396	0.862513	0	0	0.615804	0	0	0.544786	0	0.497283	0.259388	0	0	0.399029	0	0	0.321794	0	0	0.920665	0	0	0.26087	0.257051	0.0257913	0.0110223	0.254155	0.632647	0.110731	0.371341	0.13702	0	1.22701	0.246114
kcat_6352	0.563984	1.09344	0.980811	0.236773	0.433475	0	0	0	0	0.11094	0	0	0	0	0	1.41566	0.0970798	0.505455	0.560636	0.0232059	0.569339	0	1.00562	0	0	0	0.143666	0.790078	0	0	0.12644	0	0	0	0.0920564	0	0.974105	0	0.107224	0.587072	0.239003	0	0	0	0.321089	0.660448	0.876711	0.201421	0
kcat_6353	0.425852	0.141227	0	0.613752	0	0	0	0.238916	0	0	0	0	0.108114	0	0	0	0.127576	0	0	0	0	0	0	0.242267	0.578846	0	0.671068	0	0	0	0	0	0	0	0	0.650052	0.777169	0.431493	0	0	0	0.643831	0	0.293117	0	0	0	0	0.447641
kcat_6354	0.828568	0	0.0901502	1.11702	0.167788	0	0	0	0.275053	0	0.137731	0	0.95848	0.119263	0.0512997	0	0.00493132	0.454291	0.121772	0	0.391084	0	0.580274	0	0	0.556775	0.420915	0	0	0	0	1.27116	0	0.39601	1.06844	0	0	0	0	0	0.204497	0	0.0860851	0	1.05056	0.0684643	0.0935825	0.294744	0.556481
kcat_6355	0.206938	0	0.894697	0.47813	0	0.14581	0.317365	0.724699	0	0.320434	0	0.966917	0.696008	0.711553	0	0.118816	0.260754	0	0	0	0	0	0	0.256475	0.529968	0	0.511395	0.755235	0.615029	0.132893	0.520083	0	0	0	0.124385	0	0	0.0308196	0	0.310221	0.337461	0.686788	0.0686765	0.0994296	0	0.0254876	0.143304	0	0.796327
kcat_6356	0	0.370789	0	0.157839	0.230206	0	0.0956966	0.280038	0	0	0	0	0	0	0.0808294	0.522836	0	1.08481	0.0992411	0	0	0.272417	0.519054	0.318987	0.207433	0.492057	0.107292	0.490695	0.432147	0	0	0	0	0	0.000283489	0.475582	0.456823	0.699666	0	0	0	0	0	0	0	0	0.646904	1.43252	0.771654
kcat_6357	0.124206	0.233726	0	0.67894	0.57769	0.667989	0	0.374491	0.0667489	0	0	0	0.744225	0.203534	0.306237	0.130008	0	0.169099	0	0.833694	0.709629	0	0.353541	0.181575	0	0	0	0	0	0	0	0	0.51565	0	0	0	0	0	0.334565	0.319245	0	0	0.00473658	0	0	0	0.33603	0	0
kcat_6358	0.233656	0.910361	0.262694	0	0.346284	0	0	0.328607	0	0	0	0	0	0.623339	0.540403	0	0	0.943661	0.147073	1.20202	0	0.0914973	0.201261	0	0	0.29118	0.667526	0	0	0	0	0	0.742308	0	0.104123	0	0.0702425	0	0	0	0	0	0	0	0	0	0	0.29272	1.55765
kcat_6359	0.269136	0	0	0.161922	0	0	0.137159	0	0	0	0	0	0	0.081918	0	0.408992	0	0.338114	0	0.475343	0	0	0	0	0.36778	0.931857	0.495632	0.675162	0.380146	0	0.261259	0	0	0	0	0.485897	0	0.562236	0	0.249113	0	0	0	0	0	0	0	0	0
kcat_6360	0	0	0	0.00927815	1.39119	0.373691	0.43341	0.704895	0.00802851	0.781987	0.579344	0	0	0.453274	0.472225	0.412224	0	0.492477	0.425998	0.31567	0.124951	0	0.0521409	0	0	0.57055	0.19782	0.431869	0	0.548111	0	0	0	0.171236	0	0.0106476	0.270276	0	0.786524	0.201811	0.345749	0	0.388464	0.51693	0	0	0	0	0
kcat_6361	0	0.270985	0	0	0.266868	0	0.0586048	0.67379	0.00379465	0.55468	0	0.385654	0	0.307962	0	1.66996	1.11204	0	0	0.486369	0.265916	0	0	0	0.36878	0.65087	0.0349374	0.585946	0.476899	0	0.419118	0	0	0	0.839029	0.531271	0	0	1.02714	0	0	0	0.202945	0.047711	0	0.0550348	0	0	0.248207
kcat_6362	0.0716422	0.161263	0	0	0	0	0	0.280814	0	0	0	0	0	0.71217	0.46986	0	0.400285	0.228836	0.294958	1.19002	0.0781361	0.258507	0	0.188197	0.449792	0	0.424587	0.392504	0	0.130108	0.592651	0	0.703294	0.786885	0.193458	0	0.165201	0	0	0	0.43737	1.76974	0	0.0479434	0	0.0410898	0.00775058	0.81225	0.291128
kcat_6363	1.03819	0.471941	0	0	0.357922	0	0	0.413187	0.433756	0.303879	0.0575182	0	0	0.543831	0.745695	0.706697	0.584334	0.237092	0.34611	1.19054	0	0	0.507071	0	0.513047	0	0	0	0.693929	0.573665	0	0.306454	0.681287	0	1.38667	0	0	0.319	0	0.300068	0	0	0.919134	0.20289	0	0.670635	0	0	0
kcat_6364	0.0100134	0	0.0608521	0	0.52115	0.334397	0.944634	0	0	0.358131	0.915832	0	0	0	0.0850008	0.604236	0	0.1289	0	0	0	0.089395	0	0.261149	0.363003	0.321489	0	0.0362957	0	0	0.333939	0.0686918	0.516307	0.462473	0	0	0	0.924924	0.00642827	0.381542	0.675573	0	0	0.613012	0	0	0	0.611413	0
kcat_6365	1.85169	0	0	0.00233312	0	0	0	0	0.49749	0	0.658349	0.865058	0	1.18474	0	0	0.25077	0.154824	0	0	0.0545389	0	0	0	0	0.550658	0.0745332	0	0	0	0	0	0.639177	0	0.786843	0	0.222593	0	0	0	0.295662	0	0	0	0.052713	0.324995	0.103727	0.148719	0.773243
kcat_6366	0	0.636557	0	0	0	0	0.539947	0.43448	0.303798	0.285613	0.141459	0.69404	0.579711	0	0	0.254724	0.431891	0	0	0.562296	0	0.143341	0	0.272659	0.106975	0.358845	0	0.0817586	0	0.123537	0.331268	0.610479	0	0.308383	0.958722	0.362032	0	0	0.921357	0	0	0.285018	0.820282	0	0	0.138452	0	0	0.351745
kcat_6367	0	0	0.550715	0	0.16614	0.28509	0.151025	0.0692561	0.747966	0.252336	0.382605	0.180785	0.168858	0.690542	0.725341	0.154021	0	0	0	0	0.336151	0.500222	0.40008	0.564676	0.0830855	0.167173	0.26531	0.377327	0	0	0	0	0	0	0	0.0461547	0	0	1.08661	0.65851	0.123543	0	0	0	0.0547731	0	0	0	0
kcat_6368	1.10996	0	0	0.614641	0	0	0	0.598481	0	0	0	0	0	0	0	0	0	0.551352	0	0	0	0	0.785779	0	0.0148398	1.36912	0.528933	0	0.960263	0	0	0	0	0.26037	0	0	0.0184968	1.43915	0	0	0	0	0	0.136136	0	0	0	0	0.669551
kcat_6369	0	0	0.200649	0	0.595296	0	0	0.343182	0.0567575	0.208487	0	0.552752	0	0.260131	0	0.761524	0.818405	0.346857	0.94911	0.794535	0	0	0.314428	0	0	0.30068	0	0	0	0.334397	0.0942265	0.898021	0	0	0	0	0.252245	0	1.01937	0	0	0	0	0	0.444041	0	0.0145421	0	0
kcat_6370	0	0	0.385196	0.233443	0.422852	0	0.471251	0	0.781038	0.20685	0	0.0534618	0	0.179298	0.790436	0	0	0	0	0	0.468012	0.350545	0	0	0	0	0	0	0.759587	0	0	0.191854	0	0	0	0.128926	0	0	0.89408	0.191802	0	0	0	0.311406	0.461974	0	0	0	0
kcat_6371	0.0149288	0	0	0	0.319013	0	0.0911579	0	0	0	0	0.754277	0	0	0.238876	0.587552	0.434576	0.574918	0.451873	0.159546	0.382935	0.260728	0	0	0.319161	0	0	0.422312	0.588871	0.468116	0	0.250938	0.486048	0	0	0.53303	0.362163	0.818659	0.665483	0.154021	0.678332	0.302228	0	0.276079	0	0.459956	0	0.0141584	0
kcat_6372	0	0	0	0	0.460185	0	0	0.312708	0.484365	1.35608	0.0121708	0.520475	0.847661	0.743685	0	0.667248	0.264145	0	0	0.415985	0	0	0	0	0.61438	0.0181428	0.663738	0.276871	0	0	0.339969	0	0.341407	0	1.06145	0	0.367784	0	1.19764	0	0	0.0482996	1.75128	0	0	0.364943	0	0	0
kcat_6373	0	0.572044	0	0	0.279866	0	0.775687	0.861585	0.803709	0.21441	0	0.525617	0	0	0.535485	0.807797	0	0.749813	0	0	0.0759577	0.172367	0	0.235323	0.911016	0.0945994	0	0.753479	0	0.30295	0	0	0	0	0	0.321864	0	0	0.471878	0.201514	0.911068	0	0	0.113563	0	0.28326	0	0	0
kcat_6374	0.0135496	0	0.565525	0	0	0	0	1.08875	0.436139	0.993991	0.533647	0.746552	0	0.516913	0	1.6662	0.377475	0.669843	0.528546	0.756812	0	0.0682797	0	0.151823	0	0.882377	0	0.285565	0	0	0.153076	0.382986	0.860634	0.033126	0.516779	0	0	0	0.71589	0	0	0	0	0.401507	0.681854	0.379133	0	0	0
kcat_6375	0.34479	0.42227	0.149169	0	0.41069	0.197741	0.397308	0	0	0.670129	0	0.0435055	0.401884	0	0.292029	0.140656	0	0	0	1.15972	0.0705623	0	0.131224	0	0.120074	0	0	0.257553	0.216162	0	0	0	0.818195	0	0	0.263106	0.944016	0	0.426573	0.973197	0	0	0.0502166	0	0.10839	0	0	0.62707	0.0515165
kcat_6376	0	0.147837	0.535266	0.270578	0.542388	0.120104	0	0.411458	0	0.0729182	0.200495	0.49594	0.599552	0.285239	0	0	0.171589	0	0	0.233975	0.384418	0	0	0.158489	0.418301	0	0.0897045	0	0	0.76928	0.0915251	0.345921	0	0.116738	0	0.245139	0	0	0	0.23465	0.180158	0	0	0.375306	0.107222	0	0.48559	0.12916	0.254245
kcat_6377	0.38707	0.230831	0	0	0	0	0.231756	0	0	0	0	0	1.12035	0	0.478288	0	0.487665	0.894423	0	0	0.545676	0.841057	0.16753	0.136833	0.388943	0	0.185681	0	0.813663	0	0	0	0	0	0	0	0.501511	0.52257	0.778676	0	0	0	0	0.241881	0	0	0.78923	0	0.299924
kcat_6378	0.400023	0.267256	0	0.0671363	0.266102	0	0.159903	0	0	0	0	0.617765	0	0	0	0	0.446232	0.00259836	0.0841063	0	0	0.867559	0	0	0	0	0	0	0.407398	0.0486934	0	0.377484	0.865649	0	0	0.158648	0.291045	0.229187	0	0	0	0.060238	0	0.455552	0	0.598666	0	0	0.662478
kcat_6379	0.322244	0	0	0	0	0.627514	0.400246	0.2046	0	0	0.421494	0	0.2507	0	0	0	0.15633	0	0.428556	0	0.574214	0.467064	0.0287123	0	0.539467	0.117464	0	0	0	0.0343695	0.113187	0	0.328812	0	0.438494	0.313398	0	0.342178	0.49935	0.451375	0.347393	0	0	0.0597657	0.562552	0	0.328647	0.566334	0
kcat_6380	0	0	0	0.847229	0.651302	0	0.0601942	0	0	0.0566682	0	0	0	0	0	1.37843	0	0.325686	0	0	0	0	0.94177	0.223897	0	0.559925	0.241394	0.379122	0.14415	0	0	0	0.380874	0	0.0151755	0	0.224585	0	0	0	0.696422	0.138984	0.125861	0	0.041773	0.0437045	0.147398	0	0
kcat_6381	0	0	0	0	0.520322	0	0	0	0.239208	0	0	0.777241	0	0.841166	0	0	1.21179	1.69681	0.185015	0	0	0.0579475	0.182541	0	0	0	0.31656	0	0	0.367419	0	0.0763134	1.01394	0	0.682392	0.66523	0	0.249473	0.0846833	1.29115	0	0.946226	0	0.282041	0.125222	0	0	0	0.204602
kcat_6382	0	0.223653	0	0	0	0	0	0.251367	0.481267	0.900825	0	0.203494	0.086697	0.6943	0	0	0.356067	1.02935	0.508828	0.40462	0.189252	0.479548	0	0	0	0	0.199014	0.347553	0.0478807	0.150342	0.102311	0	0	0	0.637442	0	0.287079	0	0.816819	0	0	0	1.076	0.0388758	0	0.32266	0	0.169914	0.891453
kcat_6383	0	0	0.336308	0	0.999825	0.42513	0	0.546145	0.209066	0.0702433	0	0.809051	0	0.829303	0	0	0	0.32669	0	0.391029	0	0	0.689927	0	0	0	0	0	0	0.0866654	0	0	0	0	0	0	0	0	0	0.0181498	0	0	0	0	0.486769	0	0	0.205834	0.278531
kcat_6384	0	0.850305	0	0	0	0.0805717	0.472687	1.42986	0.185703	0.331678	0.94679	0.806222	0	0	0	0	0.238755	0	0.0451049	0	0	0.752769	0	0	0.643404	0.415069	0.106613	0.357745	0.624669	0	0	1.18055	0.279362	0.659349	0	0	0	0.206152	0.267881	0	0	0	0	0.0815966	0.755249	0	0	0	0
kcat_6385	0	0.506479	0.101059	0.588501	0.593035	0	0	0.126294	0	0.4663	0	0	0	0	0	1.6898	0.133246	0	0	0.40419	0	0	0.330015	0	0	0.256654	0	0	0.448878	0.161115	0	0.158368	0	0.568808	0	0.441232	0.73166	0.318077	0	0	0.698689	0	0.528916	0	0.424128	0.500533	0	0.889773	0
kcat_6386	0.971123	0	0	0.0203442	0.153968	0.0771396	0	0.48383	0.0111785	0.929136	0.468521	0	0	0.98209	0.0986816	1.39456	0	0	0.935989	1.01127	0	0	0	0.19801	0	0.854523	0	0.178106	0.788684	0	0.0286145	1.46971	0	0.417985	0.671413	0	0.215972	0	0.758885	0	0	0	0.632638	0	0	0	0	0	0
kcat_6387	0.211819	0	0.271128	0.655661	0.640367	0.106334	1.18358	0.584188	0	0.358635	0	0	0	0.55171	0	0.249547	0	0.630526	0	1.19002	0	0.0516678	0	0.112642	0	0	0.0252059	0.35455	1.46616	0	0.0590114	0.0697895	0.439745	0	0	0	0	0.690903	0.0947847	0.450214	0	0.148682	0	0.220889	0.271942	0	0.252609	0.413446	0
kcat_6388	0.213313	0.429671	0	0	0	0.117726	0	0	0.0290983	0	0	0.441774	1.6455	0	0	0.613327	0.230049	0.143367	0.0205695	0	0.355962	1.0339	0	0	0	0.0936852	0	0.358911	0	0	0	0	0	0.0283204	0	0	0.657708	0.174226	0	0	0	0.355468	0	0	0	0	0.305812	0.0829843	0
kcat_6389	0	0	0.00234523	0	0	0.251013	0	0.319355	0	0.0404489	0.00861578	0	0	0.69251	0	0	0	0.845538	0.740507	0.317633	0.408966	1.08475	0	0	0	0	0	0.98007	0.1755	0.0684913	0.00691584	0	0	0	0	0.25912	0	0	0	0	0	0	0.352707	0.191422	0.201148	0.179039	0	0.69992	0.825709
kcat_6390	0	1.30863	0	0	0.380362	0	0	0	0.0399692	0.182768	0	0.293649	0.58413	0	0	0	0.345841	0.0376461	0.38028	0	0	0.817411	0	0	0.0918597	0	0.902107	0	0	0	0.19749	0	0	0.245157	0	0	0.736458	0	0.74754	0	0	2.17563	0.883946	0	0	0	0.102863	0.584574	0.48128
kcat_6391	0	0	0.187965	0.246249	0	0.49035	0.0520945	0	0.0671116	0	0	0.462446	0	0	0.830569	0	0.236664	0	0	0	0.534325	0.183622	0.313824	0	0.0619126	0.675582	0	0.266133	0.0739795	0	0.0605338	0	0	0.257556	0	0.783847	0.567858	0.684461	0.19266	0	1.05888	0	0.494181	0.188357	0	0.104099	0	0.201155	0
kcat_6392	0	0.484889	0	0.433885	0	0.0690884	0.216876	0	0.138688	0	0	0	0.813511	0	0	0.478425	0.108359	0	0.623502	0	0	0.36673	0	0	0.550224	0.0419935	0.657104	0.069138	0	0.436298	0	0.614204	0	0.563161	0	0	0.400482	0.269073	0.722416	0	0.37717	0.827986	0	0.27257	0.166507	0.424001	0	0	0
kcat_6393	0	0.853619	0.637671	0	1.522	0	0.127661	0.0923987	0.572897	0	0	0.0684465	0	0	0	0	0	0.872187	0.46999	0.129367	0.326192	0	0.79044	0	0	0	0.797026	0	0	0	0	0	1.42388	0.404617	0	0	0	0	0.0481236	0	0	0.716191	0	0.159875	0	0	0	0.778068	0.75487
kcat_6394	0.265829	0	0	0.911493	0	0.456597	0.146074	0.233916	0.560012	0	0	0	0.561641	0	0	0	0	0	0	0.0635142	0	0	0.111645	0	0	0.0402381	0	0	0.0381628	0	0	0.453873	1.18375	0	0.715033	0.0211096	0.531127	0	0.912616	0	0.619885	0.805718	0	0.233831	0.289882	0.0263846	0	0	0
kcat_6395	0	0	0.179028	0	0	0.262348	0.451765	0	0	0.371607	0	0.839382	0	0.0910379	0.363443	0.398503	0.494912	0	0	0	0	0.530904	0.135344	0.0499933	0.423833	0.670806	0.317747	0	0	0.30694	0	0	0.742311	0	0.269156	0.207896	0.549202	0	0.643858	0.0100261	0.445545	0.345173	0.112714	0	0	0.151172	0	0.756894	0
kcat_6396	0.0572611	0	0.248097	0.286389	0.103342	0.00138371	0.445504	0.0675126	0.247711	0.604189	0.249452	0	0	0	0	0	0.423134	0	0.502049	0	0.253406	0	0.298248	0.0555506	0	0	0	0	0	0.503369	0	1.25506	0.577101	0.00548017	0.237943	0.480082	0	0	1.84254	0	0	0	0.344805	0.590674	0	0	0	0	0
kcat_6397	0	0	0	0	0	0.142487	0.0408375	1.54062	0.0159128	0	0	0	0	0.0436972	0	0.303764	0	0.426967	0.502518	0.213173	0.340415	0	0	0.482738	0.437214	0	0	1.13189	0	0.567506	0.076932	0.67832	0.323184	0.222558	0	0.614395	0	0.807843	0	0	0.850808	0	0	0.394448	0	0.0221786	0.0973037	0	0
kcat_6398	0	0.362532	0.154385	0	0	0	0.378842	0.511934	0.0810359	0.211911	0	0.737748	0	0	0.472175	0.351963	0.00783681	0.641235	0.173193	0	0.376831	0.244669	0	0.321432	0	0	0.173567	0.315806	0.463456	0.116782	0	0	0.32115	0	0	0.0751142	0.0024032	0.585558	0	0.313359	1.039	0	0	0.0831138	0	0.0184393	0	0	0.141103
kcat_6399	0.766067	0.384392	0.37902	1.20889	0	0.568621	0.0770289	0	0	0	0.0739402	0.12307	0.70224	0	0.429858	0	0	0	0	0	0.235668	0.183307	0.440518	0.0821562	0	0	0	0	1.03907	0.0174729	0	0.778915	0	0	0.268396	0	0	0.0608831	0	0	0.761207	0	0.0689098	0.0484145	0.429503	0	0	0	0
kcat_6400	0.382846	0.59591	0.0424484	0	0.375378	0.00587417	0.0469402	0	0.529464	0	0	0.613313	0	0	0	0	0.426469	0.171365	0.275589	0.0610525	0	0.77775	0	0	0.464866	0	0.0245445	0	0	0	0.135623	0.130456	0.830723	0	0	0	0.148883	0.195223	0	0	0	0.308457	0	0.369555	0	0.327791	0	0	0.577246
kcat_6401	0.651263	0.208958	0.506718	0.388461	0.319774	0.708239	0	0.437319	0	0	0	0	0.069161	0.0619991	0.255555	0	0.66097	0	0.129536	0.598188	0	0	0	0	0	0	0	0	0.0578958	0	0.349201	0	0.773489	0	0	0	0.115648	0	0	0.272777	0	0	0	0	0	0	0.276223	0	0.197046
kcat_6402	0	0	0	0.672801	0	0.0817017	0	0	0.260927	0.0397975	0.658773	0	0.000537343	0.503205	0.199171	0	0	0	0	0	0	0	0	0.192228	0	0	0.580205	0	0	0	0.234347	0	1.15707	0	0.394721	0	0	0	0.234887	0	0.0933429	0.451467	0	0	0	0.0361368	0.75985	0.0767614	0
kcat_6403	1.59954	0	0.167736	0	0	0.0694875	0.176808	0	0	0.523981	0	0.395369	0	0	0	0	0.22853	0	0	0	0	0.10052	0	0	0	0	0	0.0756141	0.785781	0	0	0	0.309079	0	0.673877	0.0426844	0	0	0	0	0	0	0	0	0.0685335	0	0.0587361	0.683666	0.416392
kcat_6404	0.269989	0.925698	0.271334	0	0.293786	0	0	0.338661	0	0	0	0	0	0.513516	0.466313	0	0	0.900864	0.0886825	1.15388	0	0	0.151982	0	0	0.186671	0.694879	0.0685669	0	0	0	0	0.715752	0	0.108399	0	0.00519903	0	0	0	0	0	0	0	0.0149874	0	0	0.502014	1.41195
kcat_6405	0	0	0	0.254026	1.82863	0	0.550802	0	0.950456	1.31754	1.07607	0.799947	0.884864	1.00466	0	1.00248	0	0	0.00227891	0.276974	0.166293	0	0.590031	0.221509	0	0.767531	0.134152	0.755971	0	0.706129	0.0598742	0	0.411234	0	0.0590894	0	0	0	0.66134	0.342292	0.768984	0	0.419139	0	0.760917	0.107987	0	0	0
kcat_6406	0	0.431119	0	0.171782	0.0485399	0	0.577627	0.246965	0	0.286796	0.947335	0	1.30213	0	0	1.552	0	0	0.497811	0.867961	0.179972	0.0335697	0	0	0	0.0568636	0.382398	0.383492	0.911356	0.334505	0.45018	0	0	0.252512	0	0.0482227	0	0.0172329	0.442096	0	0.297837	1.00139	0	0.297082	0.28843	0.679933	0.0328754	0	0
kcat_6407	0.162672	0	0	0.674774	0.115021	0	0	0.190361	0	0.637737	0.243345	0.982153	0	0.601935	0.201049	0	1.22016	0.427569	0	0	0.683239	0.638728	0.243019	0.344466	0.583937	0.0111052	0	0	0.66556	0.480367	0	0.593811	0	0	0.0351568	0	0.61438	0.538591	0.625191	0	0	0	0.616609	0	0	0	0	0	0
kcat_6408	0	0.14787	0.18877	0.103401	0	0	0.0666073	0	0.426988	0.718717	0	0.0338945	0.546084	0.447675	0.906733	0.784943	0.945634	0.6238	0.0906975	0.600553	0.682887	0	0.299465	0	0.214092	0.427744	0.135462	0.611864	0.0237234	0	0.0806547	0	0.174538	0	0.41245	0	0.559428	0	0.349046	0	0.762325	0	0.224368	0	0.00867692	0.48028	0.407718	0.576756	0.291343
kcat_6409	0.462374	0.208995	0	0.499904	0.942479	0	0	0.143141	0.310928	0	0	1.18267	0	1.13733	0	0	0.320628	0.26561	0.287853	0.311672	0.00913009	0	0.326938	0.538652	0.404155	0.578084	0	0.209427	0.0228306	0	0.135723	0	0.465786	0	0.305906	0	0.56092	0	0	0	0	0	0	0	0.222208	0	0	0	0.165069
kcat_6410	0	0.210651	0.000850093	0	0	0	0.0118903	0	0	0	0.110742	0	0.389314	0.134015	0	0.681489	0	0.61443	0	0	0	0	0.668859	0.445302	0.535774	0.0708683	0	1.49322	0.370321	0	0.0409176	0	0.021837	0	0	0.12818	0.305002	1.19673	0	0.473881	0.322509	0	0.155936	0	0	0.272047	0	0	0.0309968
kcat_6411	0	0	0.137301	0.570379	0.521369	0	0	0	0.821802	0.210324	0	0	0	0.247128	0	0	0	0	0.632488	0.327018	0.683436	0.0513551	0.603055	0	0.491989	0.252754	0.431101	0.397645	0.95614	0	0	0	0.595212	0.099045	1.13276	0	0.463715	0.244932	0.442011	0.369942	0.117039	1.22608	1.14783	0.0713261	0.036571	0	0.0207116	0	0
kcat_6412	0	0.616678	0.486363	0.58854	1.129	0.0914694	0.247812	0	0	0.116412	0	0	0	0	0.201076	1.63254	0	0	0	0.916337	0	0	0.0431253	0.112014	0	1.27473	0.698624	0.0821071	0	0	0.211976	0	0	0.810011	0	0.529183	1.38843	0.166648	0	0	0.104869	0.418458	0.0995633	0	0.309205	0	0.232114	0.325911	0
kcat_6413	0.452581	0	0	0.438229	0.410705	0	0.292895	0	0.263167	0.00350562	0.411995	0.25536	0	0	0.693591	0.443089	0	0	0	0	0	0	0.134879	0.0440689	0	0.691551	0.350746	1.1926	1.25718	0	0	0	0	0.11854	0.865447	0.132026	0	0	0.81959	0.41055	0	0	0	0.234557	0.697902	0	0	0.511789	0.457852
kcat_6414	0.214657	0	0.573665	0	0	0	0	0.420074	0.189316	0.18625	0.279513	0.538389	0.0238762	0.131662	0.245184	0	0	0.415242	0.449374	0	0	0	0	0.437042	0	0	0.0762423	0	0.0115275	0	0	0.177089	0	0	0.658956	0.0815598	0	0	0	0.199761	0	0	0.761144	0	0.21833	0	0.432617	0.635816	0
kcat_6415	0.743832	0.277401	0	0.0763853	0	0.564516	0	0	0.0432635	0.0434345	0.718172	0	0	0	0.327163	0.372571	0	0	0.434247	0	0	0	0	0.0674228	0	0	0.0162887	0.0533033	0.622825	0	0	0.661891	0.0488512	0.382615	0	0.363256	1.58224	0	0.382816	0.572683	0	0.0531141	0	0	0.211194	0.817268	0	0	0
kcat_6416	0	0	0.0289784	0.480893	0.911158	0	0.830582	0.240322	0.372006	0.581706	0	0	0	0.525534	0	0.891406	0.284877	0	0	1.45232	0	0	0.155926	0	0	0.282001	0	0.905547	1.66669	0	0	0	0.235884	0	0.266971	0	0.535782	0.0972361	0.487008	0.395614	0.266865	0	0.0189814	0.27186	0.414692	0	0.293116	0.17821	0
kcat_6417	0	0.271682	0.166556	0	0.0036263	0	0	0.546589	0	0.333114	0.399979	0.0481255	0	1.17811	0	0	1.15715	0.0602862	0	0.845164	0.109782	0.0694111	0.771898	0	0.588172	0.0666498	0	0	0.821063	0.159349	0.244758	0.318851	0	0	0	0.136848	0.162643	0	0	0	0	0	0.149131	0	0	0.591118	0.900964	0	0.753737
kcat_6418	0.83596	0	0	0.229842	0	0	0	0.155708	0	0.578981	0	0	0	0	0	0	0	0.0694954	0	0.444285	0	0	0.422483	0.31105	0.354864	0	0	0.00389485	0.848973	0	0	0.311574	0.0444383	0.562112	0	0	0	0	0	0.308937	0	0	0.538288	0.214731	0.132811	0	0	0.00815719	0.310529
kcat_6419	0	0	0	0.0490049	0.183958	0.476542	0.464518	0	0.514195	0.218893	0.269514	0	0	0	0.350258	0.361713	0.23918	0	0.234551	0.489513	0.265636	0.144396	0.104361	0.0899011	0.0952757	0.452548	0	0.362143	0	0.273838	0	0	0.372086	0.176271	0.597279	0	0	0.142096	0.31342	0.411288	1.2239	0	0.727901	0.360026	0.331875	0	0	0.245094	0
kcat_6420	0	0.0794612	0.0225075	0	0	0	0.236241	0	0	0.186287	0	0.0313019	0	0	0.0324029	0	0.229154	0.224403	0	0.0196418	0.820301	0.551438	0.26118	0.421266	0.335424	0	0.332678	0.683552	0.464944	0	0.0749425	0.17886	0.23222	0	0	0	0	0	0.038395	0	0	0	0.358488	0	0	0	0.0736818	0.409468	0
kcat_6421	0	0.85291	1.03987	0	0.664296	0	0	0.107008	0	0	0.0785593	0.48757	2.04459	0.241457	0	0	0	0	0	0.00461468	0	0	0	0	0.0303095	0.93262	0.500829	0	0.14426	0	0.259648	0	1.24058	0	0.246593	0	1.00236	0	0	0	0	1.17702	0	0	0	0	0.359299	0.7424	0.0668752
kcat_6422	0	0	0	0	0	0	0	0	0.417426	0	0.178907	0	0	0.446622	0	0.663678	0	0.425492	0	0.998719	0	0.0937088	1.04843	0	0.263625	1.68262	0	1.47607	0	0	0.0989847	0	0	0	0.318846	0.12206	0	0	0	0.397304	0	0	0.343882	0.0987328	0	0	0	0	0
kcat_6423	0	0	0.752247	0.103128	0	0.186299	0	0.472248	0	0.507006	0.106176	0.810459	0.0243003	0	0	0.928033	0	0	0	0	0.0145353	0	0.271397	0.339341	0.470605	0.320428	0	0.269214	0.501204	0.377761	0.0104459	0.533892	0.3381	0.2365	0	0.0432597	0.720012	0.394639	0.681485	0	0.564778	0	0.129843	0	0	0.415033	0.12503	0.0735023	0
kcat_6424	0.797482	0	0	1.03215	0.192115	0	0	0	0.0686878	0	0.26501	0.273721	0	0.649377	0.352688	1.48688	0	0.467907	0.71452	0.629028	0	0	0.49846	0.625918	0	0.0162135	0.0180855	0.861179	0.534456	0.443889	0	0.701637	0.0683398	0	0.249288	0	0.0204562	1.21659	0	0.0581817	0.455987	0	0	0.149945	0	0	0	0	0.671401
kcat_6425	0	0	0	0.172086	0	0.0611462	0.213053	0	0.00661738	0	0	0	0	0	0	1.87115	0	0	0	0	0	0.807388	0.211917	0.641781	0.14077	0	0	0.344333	0.487529	0	0	0.427853	1.05186	0	0.134355	0	0	0	0	0.139138	0.61511	0	0.743889	0	0.258763	0.345847	0.207851	0.984366	0
kcat_6426	1.40116	0	0	0	0	0.201882	0	0	0	0	0	0	0	0	0	0	0	0.512508	0	0.0776519	0	0	0.515138	0	1.10927	0.194862	0	0.736655	0	0	0.0945629	0.04856	0	0.517185	0	0.179225	0	1.21348	0	0	0.783086	0	0	0.0616956	0	0.182941	0	0	0
kcat_6427	0.361617	0	0	0	0.836584	0.235627	0.0259431	0.643266	0.0812563	1.10932	0.0804989	0.261245	0	0.432606	0	0.0733246	0	0.468786	0	0.981482	0	0	0	0	0	0.469275	0.123753	0.129821	0.93375	0	0.0401673	0	0	0	0	0	0.413939	0	0.499255	0	0	0.978641	0.165689	0	0.151476	0	0	0	0.129136
kcat_6428	0	0	0	0	0.0775073	0.310688	0.0421703	0.178674	0.0393229	0.223142	0.908565	0	0.120752	0	0	1.49948	0	0.531362	0.080619	0.34104	0.501269	0.0372739	0	0	0.118288	1.12883	0.165799	0.742963	0	0	0.543539	1.75983	0.392194	0.0863972	0.152508	0	0.919807	0	0	0.470818	0.234519	0.0643034	0	0.635069	0	0.314212	0.508562	0.561318	0
kcat_6429	0	0	0	1.10794	0	0	0.692917	0.0918884	0	0.159574	0.648052	0	1.15315	0	0	0.26235	0.602579	0	0.435718	0	0.0294337	0	0	0	0.352845	0	0.425057	0.0044211	1.17581	0.0556829	0.726832	0.1464	0	0.487496	0	0	0	0.48218	0	0	0.387253	0.978838	0	0	0.169173	0	0	0.0724976	0.340595
kcat_6430	0	0	0	0	0.0834088	0	0	0	0.585896	0.87768	0.360821	0	0	0.511851	0	0.925332	0	0.268388	0.0868837	0.453702	0	0.387545	0	0	0.0689763	0.863698	0.309548	0.0579223	0.616221	0.26951	0	0	0.568255	0	0.885061	0	1.02608	0.337512	0.30095	0.0102521	0.0388346	0.694402	1.35616	0	0.21128	0	0.0864442	0	0.621651
kcat_6431	0	0.621793	0	0.350888	1.21753	0	0.604212	0	0.151281	0.919131	0	1.06547	0.107536	0.382329	0	1.41546	0.767145	0.0459478	0.150533	0	0	1.10115	0	0	0	0.173714	0.761878	0	0	0	0.112703	0	0.0626211	0.233604	0	0	0.554609	0	0	0	0.448031	1.33007	0	0	0.35468	0	0.577558	0.689739	0
kcat_6432	0	0	0.569095	0.497172	0.368573	0	0.360457	0.00123414	0.429924	0	0	0	0	1.14609	0.334685	0	0	1.02122	0.140969	0.0965031	0	0	0.388898	0	0	0	0	0	0	0	0	0	0	0.443936	0.136688	0.232503	0	0	0	0.116036	0	0	0.0117477	0	0.683832	0	0	0	0.945508
kcat_6433	0	1.26531	0	0	0	0	0	0	0.395954	0	0	0.0523968	0	0.0251921	0	2.32974	0	0.19024	0	0	0	0.211406	0	0.0384773	0.00531795	0.422157	0.589455	0.19735	2.49451	0	0	0	1.44549	0	0.708558	0	0	0.424811	1.99816	0	0	1.56841	0.00633895	0.0728009	1.41082	0.102052	0	0	0.104936
kcat_6434	0	0	0.166942	0.977742	0	0.528584	0.713358	1.83473	0	0.247097	0	0	0.864886	0	0	2.20055	0.325892	0.341433	0.710714	0.447977	0	0	0	1.26842	0.788199	0	0.309802	0	1.69942	1.80134	0.415153	1.16769	0.123711	0.704081	0.185366	0.617007	0.731938	0.0246132	0.40927	0.516872	0.231813	0	0	0.293377	0	0.448913	0	0.0886394	0
kcat_6435	0	0	0.597441	1.07611	0.502328	0	0	0	0.216516	0.37827	0	0	0	0.342686	0.868974	0	0	0	0	0.497089	0.663731	0	0.710642	0.36309	0.0711165	0.441578	1.07307	0	0	0	0.170896	0	0.460445	0	0.193407	0.679288	0.133918	0	0	0	0	0.815598	0.0643733	0	0	0	0.532597	0.647802	0.486318
kcat_6436	0	0	0.123465	0	0	0	0.279527	0	0	1.00204	0.176327	0.238144	0.510947	0.250043	0.0333824	0.621892	0.101885	0	0	0	0.248961	1.0951	0.299084	0.654317	0.600054	0.0492526	0	0.741641	0	0.579164	0	0.162449	0	0.241268	0.168896	0	0	0.0953109	0.233424	0.0351262	0.0198086	0	0.210197	0	0.119051	0.315404	0	0.114252	0
kcat_6437	0.166062	0	0.137012	0	0	0	0	1.06534	0.139924	0.113055	0.131996	0.141534	0.0501239	0	0	0	0	0.544745	0	0	0.190423	0.0979641	0	0	1.23693	0	0	0.03389	1.16682	0	0.933225	1.38494	1.10447	0.0090763	0	0.482703	0.406087	0	0.406416	0.658509	1.32475	0	0	0.428678	0.663594	0	0	0.555643	0
kcat_6438	0	0.202784	0	0.68259	0	0.0360466	0.527223	0	0	0.281791	0.37705	0.477727	0.204902	0	0.263647	0	0.206353	0.227146	0	0	0.0223764	0.885229	0	0.144736	1.13955	0	0.073845	0.593133	0	0.405666	0	0.108861	0.257102	0.330646	0	0	0.0939531	0.710741	0.67108	0.422153	0.425266	0	0.326654	0.659757	0.28366	0.297394	0	0.235036	0
kcat_6439	0.278037	0.710067	0.288125	0.767787	0.0435384	0	0	0	0	0	0	0	0	0	0.286418	0	0.192284	0	0	0	0	0.333757	0.219834	0.17671	0	0	0.277809	0	1.15006	0.125851	0.217197	0	0	0	0	0.604271	0	0	0	0.290326	0	0.127286	0	0.175296	0.40106	0	0	0	0
kcat_6440	0	0.232962	0	0.355625	0	0	0.16851	0.0641484	0	0.41695	0	0.804007	0	0	0.0728616	0	0.774921	0.12342	0.00631625	0.510845	0	0.761684	0	0.0356742	0.420396	0.296568	0	0	0.986965	0.176383	0	0	0.411289	0	0	0.0353306	0.762831	0	0.372213	0	0.650919	0	0.400696	0.395391	0	0.311651	0	0	0.386805
kcat_6441	0.0318231	0	0.177046	0	0.56429	1.0209	0.337273	0.559994	0.269499	0.64313	0.527198	0.738212	0.275514	0.382521	0	0.453264	0	0	0	0	0	0.274055	0.604788	0.0305998	0	0.040934	0	0.325636	0.267174	0	0	0	0	0.380054	0.662086	0	0	0	1.00854	0	0.0833104	0	0.395497	0.617367	0	0.00176614	0	0	0
kcat_6442	0.534699	0	0.295427	0.638809	0	0	0	0.934457	0	0	0.312458	0.396338	0.678124	0.399734	0.782798	0	1.3852	0.0756344	0.25504	0.784849	0.645515	0	0.0469223	0	0.215693	0	0	0.188129	0.624701	0.093647	0	0.142561	0.537072	0.435368	0	0.311079	0	0.837387	0	0	0.359022	0.171805	0	0.357751	0	0	0.390678	0.666983	0.0936386
kcat_6443	1.4292	0	0.142138	0	0.285774	0.133956	0.653651	0	0.359063	0.646637	0	0	0	0.100835	1.38422	0	0	0.649382	0	0.232139	0	0	0	0	0	0.249112	0	0	0	0	0	0.0427565	0.0450215	0	0	0.188693	0	0	0.960093	0.370915	0.475645	0	0	0	0	0	0	0	0
kcat_6444	0.741976	0.493043	0	0	0	0.309155	0.708664	0	0.073427	0.160668	0.050485	0	1.10111	0	0.860691	0	0	0.765713	0	0.21952	0.126668	0	0.153677	0	0	0	0.191151	0.151107	0.815558	0.184038	0	1.22978	0	0.390321	0.54415	0	0	0.426226	0	0	0.450646	0	0	0	0	0.0296449	0	0	1.34455
kcat_6445	0	0	0.316349	0.175272	0.108094	0	0.43007	0	0	0.312611	0	0	0.495844	0.760846	0.411973	0.286556	0.690401	0	0.477007	0.230572	0.384247	0	0.242279	0	0.0423211	0.496393	0	0.754202	0	0.139767	0	0.0794827	0.856927	0.0786803	0	0	0.68752	0	0.663572	0.483346	0.495572	0	0	0	0.0102999	0.29926	0.382257	0	0
kcat_6446	0	0	0	0	0.152546	0	0.560032	0	0	0.15989	0	0.184154	0.67252	0	0.629448	0.815191	0.974645	0	0	0	0.101286	0	0.0693149	0.364754	0.458369	0.730316	0	0.0652395	0	0	0	0	0	0	0.394098	0.504703	0	0.0435176	1.03776	0	0.826979	0	0.331475	0.141756	0.281672	0.350881	0	0.21853	0
kcat_6447	0.307311	1.346	0.0687951	0.637609	0	0	0	1.06148	0.370744	0	0.445798	0.133651	1.15553	0.0217065	0.31968	0.0891794	1.03703	0.073701	1.15827	0.0608703	0.245342	0	0	0	0	0	0	0	1.25266	0.00161783	0.0875179	0.943513	0	0.518062	0.921727	0.908934	0.261319	0.152257	0.93348	0.368998	0.860718	0	0.9711	0.185167	0.55427	0.646949	0	0	0.136556
kcat_6448	1.49485	0	0	0	0	0.20075	0	0	0	0	0	0	0	0	0	0	0	0.528511	0	0.108809	0	0	0.456349	0	1.15884	0.165313	0	0.659074	0	0	0.0864578	0.12028	0	0.55093	0	0.152431	0	1.15933	0	0	0.809994	0	0	0.0682714	0	0.195899	0	0	0.00555208
kcat_6449	0	0	0	0.593976	0.37043	0.224842	0	0.552378	0	0.432207	0.178951	0	0	0.605338	0.639037	0	0.554854	0.520603	0.72711	0.0852908	0.413892	0.759194	0.374557	0.721758	0	0.236533	0	0.924542	0.297709	0.348407	0.320065	0.867828	0	0	0.931314	0	0.611968	0	0	0.801519	1.11093	0	0.553522	0.218282	0.51999	0.236753	0	0.274696	0.610873
kcat_6450	0	0.524449	0.982682	0.409587	0.0326382	0.193955	0.418262	0.569977	0	0.337632	0.38314	0.313237	0	0	0	0.329611	0	0	0.0262485	0.341479	0	0.52732	0	0.953412	0	0	0	0.45282	0.696466	0	0.46044	0.674741	0.00241268	0.706135	0.0383817	0	0	0	0	0	1.02507	0.143721	0.704265	0.112853	0.650699	0.635585	0	0.321897	0.455673
kcat_6451	0	0	0	0	1.35966	0.504393	0.62081	0.565176	0	0.798318	1.00317	0	0	0.112057	0	0.510478	0	0.110078	0.10916	0.29176	0	0	0.0785307	0	0.06193	0.689835	0	0.324096	0	0.0543513	0	0	0	0.38804	0.259707	0	0.0946805	0.153498	0.448053	0	0.103461	0	0.0717459	0.298473	0	0.160686	0	0.410915	0
kcat_6452	0	0	0	0.0257383	0.103993	0.00512464	0	0.838101	0.0991872	0	0	0.644994	0	0	0.637226	0.385433	0	0	0.128208	0.407173	0	0.5342	0	0.161556	0.209735	0.640365	0	0.857459	0	0.103089	0.0413301	0	0	0	0.217135	1.2843	0	0	0.143311	0.199462	0	0.672739	0	0	0	0.0856291	0	0	0.149993
kcat_6453	0	0	0	0	0.935937	0	0	0.588272	0.383445	0.698708	0.258584	0.412157	0	0	0.141817	0.17542	0	0	0.61139	0	0.17852	0	0	0.23197	0	0	0	0	0	0	0	0.0921728	0	0	0.517441	0.69848	0	0.0827313	0.419486	0	0	0	0	0	0	0	0	0	0
kcat_6454	0	0.0421744	0	0	0.387227	0	0.567864	0.61145	0	0	0	0	0.00805231	0.354313	0.20486	0.627062	0	1.13171	0	0	0	0	0.532553	0.150001	0.0470583	1.11419	0.557669	0.24443	0.0720077	0.053219	0.623789	0.417326	0	0	0.33918	0.112895	0	0	0	0	0	0.084455	0.378925	0.0335845	0.765231	0	0	0	0.139439
kcat_6455	0.778011	0.319922	0.615264	0.228919	0	1.1487	0.0324668	0.162965	0.0358234	0.0927596	0	0	0	1.31407	1.06556	0	0	0	0	0.0413888	0.291417	0	0	0	0	0	0	0	0	0	0	0.178523	0	1.7084	0.224674	0	0.31801	0	0	0.168351	0.473329	0.486635	0	0	0	0	0.271107	0	0
kcat_6456	0.751516	0	0	0.312435	0	0	0	0	0	0	0	0.304939	0	0	0	1.46553	0	0	0	0.631896	0	0	0.894638	0.0830428	0.94068	0	0.573852	0.799812	0.978206	0	0	0	0.181545	0	0	0	0.235001	0.236519	0	0	1.0047	0	0	0	0	0.161188	0	0.754736	0
kcat_6457	0.0883911	0	0.492026	0	0	0	0	0	0.034253	0.212706	0	1.01765	0	0.259069	0	0.838171	0.150622	0	0	0.565529	0	0	0.982646	0	0.539962	0	0	0.388301	0.138974	0	0.435986	0.500241	0	0	0	0.0109736	0.495367	0	0	0.104397	0	0	0	0	0.116997	0	0.160319	0	0
kcat_6458	1.16355	0	0	0	0	0.333783	0	0.812001	0.390261	0	0	1.03979	0	0.313808	0	0	0	0.942539	0	0.997778	0	0	0.387062	0	0.728532	0	0.110146	0	0	0	0	0	0	0	0	0.0733431	0	0	0.120395	0	0.00289418	0	0	0	0	0.229869	0	0	0.605584
kcat_6459	0	0	0.177668	0	0.228321	0.264849	0	0	0	0	1.01363	0.967249	0	1.00741	0	0	0.859446	0.323392	0	0	0.00337583	0.929844	0.561979	0.215869	0	0	0	0	0.177923	0.123729	0	0	0.272931	0	0.176041	0.0980552	0	0	0	0	0	0	0	0	0.57394	0.263332	0.964337	0	0.56385
kcat_6460	0.529748	0	0	0.66582	0	0.0859582	0	0	0.0915245	0.205629	0.131526	0	0.880427	0.214063	0.819722	0	0	0	0.929131	0.0527542	0.172252	0	0.111271	0	0	0	0	0	0	0.293932	0	1.73352	0	0.863106	0	0.598106	0	0.642351	0.0737165	0	1.07021	0.142991	0	0.658582	0	0.317287	0	0.591544	0
kcat_6461	0	0.663212	0	0	0.175562	0	0.0356972	0	0.988127	0.740268	0.592864	0.950299	0	0.916153	0	1.79855	0.0294571	0.795516	0	0	0	1.02317	0.672782	0.697444	0	0	0	1.07126	0	0.624821	0	0	0.0510407	0	1.23581	0	0	0	1.09562	1.20031	0	0	1.29642	0	0	1.23493	0.0130954	0	0.0603557
kcat_6462	0	0.367915	0	0.235796	0.0885091	0.191595	0.567774	0.5419	0.711248	0	0	0	0.438318	0	0	0	0.86344	0.990824	0.733482	0	0	0	0	0.177861	0.250879	0	0	0	0.878447	0	0.0418811	0	0	0.306411	0	0.369764	0	0.624229	1.47633	0.784152	0	0.190649	0.0946379	0.0521957	0	0.0522016	0	0	0.373474
kcat_6463	0	0	0.777393	0.0166463	0.476132	0	0	0.411365	0.22575	0	0	0	0	0.877594	0.200737	0	0	0.316242	0.102805	0.0591138	0.375069	0.265606	0.607126	0	0	0	0	0	0	0	0	0.965966	0	0	0	1.06401	0	0.597833	0	0	0	0	0	0	0	0	0	0.286613	0
kcat_6464	0	0	0	0	0	0	0	0	0.651993	0	0	0	0	0	0.0663265	0.99447	0	0.837294	0.355608	0	0.132733	0.474869	0.50033	0	0	0.0639167	0	0.51292	0	0	0.292504	0	0	0	0.602048	0	0.0518285	0	0	0.346931	0.663268	0	0.5879	0	0.345056	0	0	0	0
kcat_6465	1.12575	0	0	0	0.0154699	0.272815	0	0.749773	0.155597	0.783974	0.936377	0	0.0455415	1.0849	0	1.7286	0.11868	0	1.02101	1.35231	0.0115312	0	0	0	0	0	0	0.0197059	0.888054	0	0	1.22264	0	0.353257	0.124437	0.169384	0	0.384742	1.06741	0	0.220358	0	0.908173	0	0	0.255412	0	0	0
kcat_6466	0.217775	0.854434	0.361636	0.247382	0.682689	0.495285	0.520288	0	0.047876	0	0	0.593903	0	0	0.543764	0.732989	0.0190563	0.519251	0	0.283024	0.165571	0	0.424623	0	0	0.162383	0	0	0	0	0	0	0.889458	0.419257	0	0	0.953187	0	0.00978259	0	0	0.0143323	0	0	0.174741	0	0.136748	0.150162	0
kcat_6467	2.08135	0	0	0	0	0.0763387	0	0	0.103637	0	0.669021	0	0	1.42981	0	0.408363	0.0371842	0	0	0.475418	0.0893255	0	0.148211	0	0.579125	0	0.366545	0.346556	0	0	0	0	0	0	0	1.10795	0	0	0	0	1.73245	1.16618	0	0	0	0.72488	0	0	0.160578
kcat_6468	0.874923	0	0	0.434068	0	0	0	0	0.253679	0	0	0	2.66312	0.0282448	0.330898	1.43888	0	0	0.26389	1.37683	0	0	0.494683	0.0147805	0	0.650059	0	0.873898	0.852805	0	0.136339	1.4976	0	0	0.219899	0.071992	0.563153	0	1.27417	0.316277	0	0	0	0.0789669	0.288324	0.00723767	0.151895	0.17383	0
kcat_6469	0	0.025427	0.0751721	0.396196	0	0.293793	0	0	0	0	0.00900736	0	0.438061	0.283951	0	0.370923	0	0	0.36127	0	0	0.41352	0.81306	0.630878	0	0.0145051	0	0.334607	0.252211	0.532963	0	0	0.00408106	0.206264	0	0	0	0.245034	0	0	0.849436	0.121298	0.291928	0.0473176	0.611966	0.739028	0.277415	0.531885	0
kcat_6470	0	0.365401	0.857116	0	0.577518	0.011808	0	0	0	0.729374	0.310752	1.18615	0.606722	0.223073	0	1.13942	0.283393	0	0	0.18676	0.79151	0	0	0	0.435133	0.643721	0.122917	0.761997	0.0472761	0	0.438873	0.556511	0.257161	0	0	0	0.561739	0	0.879151	0	1.25761	0	0.119664	0	0	0.309402	0.732876	0.884215	0
kcat_6471	0	0.730129	0	0	0	0.334667	0.146927	0	0	0	0.645623	0	0	0	0	0	0	0	0.257538	0.145226	0	0	0	0.37836	0.114696	0.309774	0	0	0	0.197457	0.208641	0.168036	0.195483	0.389951	0	0.405046	0	0	0.135003	0.333542	0.628576	1.39189	0.120033	0.208641	0	0.20559	0.258643	0.874913	0.34958
kcat_6472	0	0.227347	0.0159165	0.503954	0	0	0.00317503	0.821209	0	0.364124	0.519911	0.642736	0	0.51041	0.171801	0	0	0.350948	0	0.692265	0.516478	0	0	0.515583	0	0.0470719	0	0	1.15283	0	0.218039	0	0.0757263	0	0	0.138081	0	0	0	0	0.721146	0	0.53527	0	0	0.577454	0	0	0.693003
kcat_6473	0.256976	0	0.107373	0.418227	0	0	0	0	0	0	0	0	0	0.0651692	0.359141	0	0	0.59785	0.333068	0	0.487628	0	0	0	0.00924011	0	0.200752	0.612842	0.611464	0	0.0886077	0	0	0.10284	0	0.634205	0	0.150818	0	0	0.676605	0	0	0.507911	0	0	0	0	0
kcat_6474	0	0.51183	0	0	0.672899	0.0532373	0	0	0.495193	0	0.052644	0.330042	0	0	0	0.716938	0	0.449256	0.364069	0.098353	0	0.621132	0.012929	0.149034	0.488567	0	0	0.036794	0	0.550704	0.0804523	0	0.874399	0.132672	0.0415907	0	0.434063	0.367114	0	0.121351	0	0.412481	0	0.358574	0	0.612579	0.0480631	0	0.0459339
kcat_6475	0.285946	0	0.404227	0	1.10409	0.468953	0.0877457	0	0	0.781044	0	0	0	0.877879	1.31447	0	0	0.57981	0	0.344852	0.184781	0	0	0	0	0	0.182633	0	0	0	0	0	0.856675	0	0.0159623	0	0	0	0.373957	0.495754	0.335018	0	0	0	0	0	0	0.322067	0
kcat_23751	0	0	0	1.05531	1.47318	0.0487022	0.866358	0	0.267797	1.20812	0	0	0.311529	0.193458	0	0.621958	0	0.590937	0	0	0	0	0.742359	0	0.39688	0.0637517	0.187363	0	0	0	0.0970547	0	0.00941147	0	0	0.201061	0	0.406737	0.754394	0	0	0	0	0	0	0	0	0	0
kcat_23752	0	1.95252	0	0	0.825975	0	0	1.10768	0.930149	0.962058	0	0	0	0	0	0	0.326142	0.790122	0.775556	0.272535	0	0	0	0	1.33071	0.395363	0.369403	0	0	0.574587	0.301087	0.0165828	0	0	0.876156	0.0887601	0.272834	0	0.590621	0.97756	0	0	0	0	0.15821	0.817841	0	0.149201	0
kcat_23753	0	1.38001	0.401625	0	0.398779	0.39043	0	0	0	0	0	0.751786	0.511239	0	0.449051	0.27306	0	0.411632	0	0.518477	0	0	0.432975	0.342716	0.0290362	0	0.0802742	0	0	0.881275	0.173304	0.504232	0	0.532014	0.0284472	0.0398164	0.687819	0	0.168947	0	0.500878	0.220831	0.515118	0	0.116899	0.547656	0.341033	0	0
kcat_23754	0.732019	0	0	0.358011	0	0.136391	0.931012	0.32469	0.702259	0.419029	0.116857	0	0.345095	0	0	0.213919	0	0	0.185761	0.0115831	0	0	0	0.236202	0	0.346694	0	0	0	0	0	0	0	0	0.896681	0	0	0	0.981916	0.158373	0.671943	0	0	0.038861	0.70093	0.44494	0	0	0
kcat_23755	0.0177256	0.821097	0	0	0	0	0	0.373099	0.0590811	0.723657	0.167167	0	0.712691	0.456736	0.297319	0	0	0.460101	0.516079	0.161411	0	0	1.0965	0	0.158353	0	0.45489	0.226201	0.781786	0.169962	0	0	0.933347	0	0.0790487	0	1.16641	0	0	1.17907	0	0.555954	0	0.0379254	0.686692	0	0.547825	0	0
kcat_23756	0	0	0	0.407578	0	0	0.137918	0	0	0	0.0525685	0	0	0.0561746	0	0.654947	0	0.350205	0.0586364	0.413174	0	0	0.0261654	0	0.344357	0.761141	0.619907	0.913221	0.111724	0.00765528	0.223878	0	0	0	0	0.135687	0	0.814235	0	0.354521	0	0	0	0	0	0	0	0	0
kcat_23757	0	0.452614	0	0.124424	0	0.132862	0	0	0	0	0.538076	0	0.779231	0	0	1.00684	1.17629	0	0	0.158928	0	0	0	0.263416	0.578413	0	0	0	0.0179494	0	0	0	0.00594458	0.338333	0.100968	0	0.475608	0.346054	1.12589	0	0	0.498759	0.520421	0	0.247232	0.159656	0.488966	0	0
kcat_23758	0.0669101	0.262758	0.622093	0.174415	0	0	0.143525	0.18343	0	0	0	0.330456	0	0	0.824147	0.477446	0.0815259	0.159272	0.193393	0.310432	0.492775	0	0.279755	0.0485436	0	0	0	0	0.136384	0.379391	0	0	1.11884	0.0326202	0	0.274285	0.547666	0	0.184534	0	1.01471	0.893267	0	0.0289835	0	0.165934	0.253257	0	0
kcat_23759	0.756936	0.259278	0	0.286535	0	0	0	0	0.106577	0	0	0.515383	0	0	0.207426	0	0.232848	0.280764	0	0	0	0.370787	0	0.139014	1.39119	0.570089	0.204167	0.14426	1.14832	0	0	0	0	0	0	0	0	0.5677	0	0	0.211547	0	0	0.0700458	0	0	0	0	0.321519
kcat_23760	0	0.614264	0	0	0.274444	0	0.0456703	0	0.695405	0.755668	0	0	0	0.416203	0.0659762	0.533685	0.125133	0.50214	0.176796	0	0	0	0.308896	0.489506	0	0	0.673644	0.313265	0	0.464384	0	0.0135482	0	0	0	0	0.827613	0	0.384318	0.0342792	0	0.558584	0	0	0.53988	0	0.614514	0.190182	0
kcat_23761	0	0	0	0.714546	0.367743	0	0	1.29344	0.249812	0.00861358	0	0.0248359	0	0	0.539021	0.623131	0	0	0.0165968	0.334355	0	0.379066	0.715078	0.148525	0.262352	0	0	0	0.626778	0.332226	0	0	0.337798	0	0.557657	0	0.0543432	0	0	0	0.821656	0.175398	0.496017	0.244283	0.795048	0.241309	0	0.41508	0.221883
kcat_23762	0	0.461748	0.892787	0	0.321882	0	0.148682	0	0	0.442824	0	0.560891	0.155248	0	0.384551	0.837461	0.310601	0	0	0	0.575001	0	0.14321	0	0.405528	0.298794	0.362213	0.100332	0	0.541102	0.60902	0	1.02375	0	0.325434	0.108525	0.602683	0	0.418944	0.386886	1.16846	0	0.1468	0	0	0.0986936	0.564252	0.941311	0.0626994
kcat_23763	0	0	0.14669	0	0.352657	0	0	0.575411	0.13261	0.104304	0.16186	0.638436	0	0.822685	0	0	0	0.534109	0	0.255301	0	0.649762	0.704846	0	0	0.432307	0	0.240064	0.255268	0.377766	0.020636	0	0	0	0.980527	0.31118	0	0	0	0.667297	0	0	0.734532	0	0.268246	0.509647	0.156876	0	0.145918
kcat_23764	0	0	0	1.03715	0	0.011398	0.126656	0.148462	0.390442	0.270304	0	0.282937	0.820087	0.200081	1.28617	0	0.807303	0	0	0	0.187311	0.3376	0	0.532909	0.374884	0.203722	0.24941	0.142026	0	0	0	0	0	0.099286	0	0	0.50225	0	0.543336	0.128104	0	0.425345	0	0	0.394807	0	0	0.93593	0.291452
kcat_26940	0.101313	0	0.144489	0	0	0.180958	0.50776	0	0	0.368828	0.202914	0.282089	0	0	0.0139039	0.284828	0.451903	0	0	0	0.241364	0.262836	0.21833	0.372527	0.75152	0	0	0	0.126691	0	0.38687	0	0.129022	0	0.352939	0	0	0.0597035	0	0	1.25224	0	0	0.0523694	0.124856	0.658391	0.200706	0.535109	0
kcat_26941	0	0	0	0.718013	0.490756	0	0.143574	0.462538	0.413381	0.348504	0	0.422672	0.394342	0.115773	0	0.543075	0	0.355934	0	0.0937666	0.422833	0	0.627059	0	0.337762	0	0	0	0.11564	0.538869	0.130592	0.411349	0	0.0885267	0.643188	0.0214394	0	0.426921	0	0.360812	0	1.25088	0.5968	0	1.21935	0	0.0765191	0.221543	0
kcat_26942	0.300099	0	0	0	0	0	0.0684192	0.462098	0.262446	0	0	0	0	0.182932	0.917219	0.179565	0.190384	0.184094	0	0	0	0	0.178925	0	0.762532	1.16494	0	0.243301	0.211392	0	0	0	0	0.233614	0.0234637	0	0.291951	0	0	0.129008	0.30756	0	0	0.478426	0.0323747	0	0.248525	0	0.112435
kcat_26943	0.238893	0	0	0	0	0.416661	0.0906287	0	0	0.544671	0.34728	0.633934	0	0	0	1.23015	0	0	0	0.587941	0	0	0	0.242781	0.574447	0.317012	0	0	0.381891	0	0	0.375246	0.767074	0	0	0	0	0.283315	0.914554	0	0.947112	0	0	0.300596	0.310036	0.0631356	0	0	0
kcat_1151	0	0.416898	0.034382	0.621915	0.66669	0	0.384265	0	0	0.129959	0	1.26939	0	0	0	1.78163	0.547116	0.230321	0	0.667357	0.33523	0	0	0	0	0.382827	0.456632	0	0.0504178	0	0	0	0	0	0	0.116803	0	0	0.152998	0.0650025	0	0.325012	0	0	0.422868	0	0	0	0
kcat_1152	0	0	0	0.461792	0.219943	0.334677	0.909149	0.906104	0	0	0.564364	0.860228	0.46508	0	0.180834	1.08661	0	0.480605	0.417111	0.468666	0.453759	0	0	0	0.364928	0.00660951	0.130577	0.674941	0	0.242167	0	0.396181	0.131011	0.371073	0.298675	0	0	1.1119	0	0	0	0.152265	0	0.381084	0	0.149477	0	0.441429	0
kcat_1154	0	0.630353	0.595459	9.51091e-06	0.563169	0.168037	0	0	0.0132126	0	0.0537202	0.621273	0.674899	0	0	0	0.12195	0.181119	0	0.28227	0.381373	0	1.02596	0.129351	0.596184	0	0	0	0	0.353255	0.27158	0	0	0	0	0.54961	0	0	0	0.723182	0	0	0	0	0.0620218	0.0725294	1.15069	0	0.155556
kcat_1155	1.05227	0.756294	0.392568	0	0	0	0	0	0.29592	0	0.0830461	0	0	0	0.951259	0	0	0.613196	0	0	0	0.0390771	0.51743	0	0	0.847834	0	0	0.508982	0	0	0	0.601622	0	0.169714	1.09427	0.913128	0.0106501	0	0	0.52447	0.340871	0	0.280254	0	0.0404649	0.175667	0	0.256963
kcat_1156	0	0.809757	0	0.322552	0.880831	0	0.566728	0.0565577	0	0.568048	0	0.13987	0	0	0	0.514388	0.50876	0.127975	0	0.660784	0	0	0	0	0	0.467593	0	0	0	0	0	0.725593	0	0.16112	0	0	0.23248	0	0.184538	0	0	0.815384	0.429315	0	0	0	0	0	0.278272
kcat_1157	0	0	0	0.333437	0.438848	0.496134	0	1.02811	0.421354	0.801287	0	0.140841	0.975018	0.862981	0.0620611	0	0	0.511911	0	0	0	0.073718	0	0.174333	0	1.23917	0	0	1.07653	0.0134176	0.873359	3.24555	0.0207654	0	0	0	0	1.79528	0.792155	0.0404311	0	0	0.799775	0	0.720796	0.243043	0	0	1.51669
kcat_1158	0.623582	0	0	0.310058	0.63445	0	0	0	0	0.279869	0	0.545351	0.621618	0	0.21451	0	0.362753	0	0	0	0	0	0.601279	0.111833	0	0.10886	0.802538	0.306584	1.09481	0	0.346864	0	0	0	0.952711	0.126915	0	0	0.0247421	0.333183	0.292215	0.91284	0.30576	0	0	0	0	0.485984	0.559354
kcat_17075	0	0	0	0.522325	1.03941	0	0	0.0978074	0.939106	0.690126	0.698204	0.476353	0.374151	1.29245	0	0.101392	0	0	0.304279	0.271097	0.254936	0.484472	1.40279	0.708319	0.173375	0.997515	0.0495442	0.91597	0.289992	0.00270892	0	0	0.536119	0.264865	0.311362	0	0	0	0.302247	0	0.382159	0	0.291951	0	0.90215	0.116786	0	0	0
kcat_5975	0	0	0.0111669	0.534804	0.878535	0.114544	0.676502	0.99092	0.856507	0.558041	1.56138	0	0	1.21106	0.319732	0.893082	1.44743	0.875076	0.594475	0	0.0432408	0	0	1.39502	0.604111	0.246134	0.163626	0.581572	1.85661	0	0.403311	2.75596	0	1.34667	0	0	0.0896299	0.289996	0	1.01186	0	0	0.494187	0	0.660583	0	0.165103	0	1.62224
kcat_5976	0.349637	0	0	0	0	0	0.244684	0.146303	0	0.607027	0.866575	0	0.0228222	0.585365	0	0.61813	0.16454	0	0.598642	0.440851	0.112114	0	0	0.174541	0	0	0	0.00731809	0.337911	0	0	0.451417	0	0	0.885348	0.370803	0	0	0.109498	0	0.243595	0	0.769358	0	0	0.343386	0	0	0
kcat_5977	0	0.853022	0	0	1.55546	0	0.891712	0	0.174925	1.07039	0	0	1.27142	0	0	0.915883	0	0.454183	0.328184	0	0	0	0	0.0984419	0.858903	0	0.564047	1.26014	0	0	0.82154	0	0	0.0668189	0	0	0	0	0.646757	0	0.570421	0	0	0	0.707133	0.450335	0	0.406389	0.085061
kcat_5978	0	0.341993	0.136659	0.526031	0	0	0	0.623988	0.0654863	0	0.936426	1.3793	0.0169754	0	0	0.0766165	0.450612	0	0.231859	0	0.164386	0.519311	0	0	0	0.967959	0.392517	0	0.481467	0	0	0.804422	0.0717087	0.295746	0	0.0190933	0.698351	0.258215	0.0446032	0.243934	0	0	0.100667	0.181647	0.252206	0	0.356896	0.0794518	0
kcat_5979	2.14932	0.402831	0	0	0.893037	0.215212	0	0.692474	0	0.287934	0.546503	0.837025	0	0.245993	0	0.647539	0.318381	0	0	0	0	0	0.0965514	1.38028	0	0.108128	0.734669	0	1.62851	0	0.275736	0.255595	0.107633	0	0	0	1.83671	1.3513	0.488361	0.862001	0	0.176428	0	0.116004	0	0.368401	0	0	1.59645
kcat_5980	0.578268	0	0.890679	1.1091	0.668073	0	0	0	0.055128	0	0.39834	1.01123	0.700238	0.239732	0.39814	0	0	0.378807	0	0	0	0.519925	0	0.193458	0	0.551646	0.417198	0.29601	0	0.678023	0.506286	0.88415	0	0.612332	0	0	0	0	0.257349	0	0	0.674948	0	0	1.19474	0	0	0	0
kcat_5981	0.641409	1.26631	0.356504	0	0	0.724882	0	0	0	0	0	0.863646	0	0.378572	0	0	0	0.976844	0.528609	0.881305	0	0	0	0.351576	0.284224	0	0	0.071051	0	0.26076	0.368146	0.59667	0	0	0	0	0.832264	0	0	0	0	0	0.183504	0.02836	0	0.589805	0.618619	0	0
kcat_5982	0	0.922757	0	0.694231	0	0	0.00974857	0	0.382677	0	0	0.535052	1.12675	0.0569244	0.258271	0.403968	0.168512	0.324769	0	0	0.636927	0	0.0987515	0.212734	0.456449	0.170054	0.329588	0	0	0	0.487345	0.00716779	0	0	0.154382	0.308411	0	0	0.218463	0	0	0	0	0	0	0.1003	0.920404	0	0
kcat_5983	0.155065	0.372113	0	0.0370116	1.25604	0	0.0346453	1.04049	0	0.160081	0	0.747551	0	0.256043	0	0.45576	0.396382	0.192782	0	0.219307	0	0	0.617995	0	0.493986	1.05527	0	0.184942	0.238935	0	0.0682998	0	0	0	0	0	0	0	0	0	0.965616	0	0.00291717	0	0.264884	0.550095	0	0	0.205977
kcat_5984	0	0.201085	0.341758	0.870042	0	0.395813	0.208963	0.414191	0.36108	0.887965	0	0.533131	1.03178	0	0	0	1.15397	0.507892	0	1.26659	0	0.47453	0.54323	0	0	0.444606	0	0	0.620853	0	0.130331	0	0.760409	0	0.0808509	0	0.0662924	0	0	0	0.686385	0	0.14127	0	0	0	0.498714	0	1.05333
kcat_5985	0.808913	0	0.859333	0	0.402825	0	0	0.324072	0.480999	0.256106	0	0	0	0	0.126101	0	0	0	0	0.814065	0.76886	0	0	0	1.31839	0.437277	0.123327	0	0.834394	0	0.234586	1.8145	0.34766	0.419259	0.207368	0	0	0.0178585	0.76613	0.286953	0.203073	0.361179	0	0.495613	0.402191	0.350858	0.246193	1.04301	0
kcat_5994	0	0	0	0.133432	0.156064	0.250098	0	0	0	0	0.124855	0	0	0.310356	0.752407	0	0.197791	0.426374	0.667098	1.19336	0	0	0.436577	0.390836	0.352094	0.484143	0.265142	0.085529	0.5524	0.162632	0	0.0910003	0.0522227	0	0.16754	0	1.22318	0	0.133056	0.123875	0.0873133	0	0.479052	0.736982	0	0.887624	0.111542	0.61046	0.321512
kcat_10463	0	0	0	0.0813018	0	0	0	0.356398	0.268963	0	0	0	0	0.215852	0	0	0	0	0	0.352428	0	0	0	0	0.251507	0	0	0.149014	0	1.3904	0	0.226769	0	0.27866	0.509624	0.314196	0	0.299605	0	0	0.0758572	0.156882	0.619409	0.696008	0.414395	0.104174	0.0672763	0	0.831668
kcat_22279	0.0376511	0	0	0	0	0	0	0.785326	0.0754617	0	0	0.775485	0	0.309402	0	0	0	0.771319	0	0.572484	0.295906	0	0.892291	0	0.329215	0.224438	0	0	0	0	0.032484	0	0	0	0	0.34366	0	0	0.911391	0	0	0	0	0	0	0.205254	0	0	0.4517
kcat_22280	0	0.320168	0.649045	0	0.0908457	0.360538	0	0.61574	0	0	0.0169382	0.294798	0	0.112424	0	1.09541	0	0	0.558185	0.628706	0	0	0	0.109768	0.200841	0.508409	0	0.550279	0	0	0.385156	0.268483	0.205763	0	0	0	0.590366	0	0	0	0.179514	0	0.050516	0	0	0.101416	0.255068	0	0
kcat_22281	0	0.13156	0	0	0.0287732	0	0.652923	0	0.113073	0.609206	0	0	0	0.502119	0	1.0245	0	0.312161	0.267708	0	0	0.141364	1.10718	0.420035	0.194076	0.0365018	0	0.54651	0.420877	0.724894	0.114052	0.890956	0	0	0.578017	0.481859	0	0	0.427751	0.047406	1.36043	0.122972	0.716994	0.0250113	0.144567	0	0	0.0324881	0
kcat_22282	0	0	0.0600624	0	0.182384	0	0.178259	0	0.445026	0.0963344	0	1.00962	0	0.76112	0	0	0.35523	0.0612203	0	0	0	1.30134	0	0	0.935345	0.600743	0.37568	0	0	0.0737029	1.22672	0.258138	0	0	0.127231	0	0.628142	0	1.51351	0.822567	0	0	0.449369	0.00398509	0.0855643	0.316349	0	0.348066	0.647753
kcat_22283	0.827878	0.758997	0	0	0.280948	0.91597	0	0.561618	0	0	0	0	0.838955	0	0.00725136	0	0.511669	0.923478	0	0	0.615145	0.639419	0.438159	0	0	0.0992001	0.348073	0.383459	0	0	0.155267	0	0	0	0	0	0.0616315	0	0	0.600547	0	0.184056	0	0	0	0	0.353773	0	0.153246
kcat_22284	0	0	0.410709	0	0.557065	0.00771257	0	0.173879	0.346085	0.181344	0.561767	0	1.07939	0.864854	0	0.942778	0.711191	0.667002	0	0	0	0.847978	0	0.364919	0.746082	0	0.18832	1.60168	0.641091	0	1.3393	1.05326	0.104138	0	0	0	0	0.857214	0.11606	0.812378	0	0	1.45693	0	0.329975	0	0.52816	0.589992	0.706121
kcat_22285	0.593322	0.114982	0	0.0330429	0	0.0354977	0.289399	0.480293	0.182495	0	0.342768	0.570262	0.275326	0	0	0.60209	0	0.0484248	0.493974	1.13124	0.200884	0.484088	0	0.115093	0.954589	0.02979	0	0.291289	0.234631	0.192944	0.145149	0	0.411051	0.121956	0	0	0	0.244428	0.169066	0.374807	0.716729	0	0.458355	0.200175	0.00741695	0.233519	0	0	0
kcat_22286	0.144654	0.0909313	0	0	0	0	0	0.912171	0	1.00546	0.516359	0.437786	0.205668	0.303063	0	0.830727	0	0	0.299611	0.797201	0	0	0	0.616374	0	0	0	0.103603	0	0.759539	0.110864	0.287897	0	0.0526049	0.253813	0.492339	0.787598	0.273244	0.531774	0	0.805182	0.191881	0	0.163393	0	0.846644	0	0	0.116679
kcat_22287	0.589384	0	0.608134	0	0	0.734579	0.682523	0	0	0.637488	0.358017	0.187579	0	0	0.177007	0.848436	0	0	0	0	0	0.514198	0	0.513984	0	0.17696	0	0.402043	0.683833	0	0	0	0.314859	0	0	0.122863	0	0.0365433	1.00863	0.0221507	0.195432	0	0	0	0	0	0.165949	0.0279511	0
kcat_22290	0	0.0710499	0	0	1.1985	0.00357757	0.21395	0.354678	0	0.339947	0	1.09279	0	0.0466732	0	0.51119	0.0136431	0.308651	0	0.7202	0	0	0.509183	0.607958	0.419821	0.380805	0	0.360968	1.17833	0	0	0.0243286	0.525959	0.007335	0	0	0.275739	1.07909	0	0	0.0583699	0	0.446633	0.100261	0.6113	0.761068	0	0	0.102591
kcat_22292	0.63938	0	0	0.072249	0.128236	0	0.135711	0	0	0	0	0	0	0.0641604	0	0.0755951	0	0.689201	0	0.759367	0.32898	0	0.531041	0	0.338403	0	0.243469	1.21893	0	0	0.370278	0	0	0	0	0.410692	0	0.985007	0	0.104821	1.01448	0.0708822	0	0.17964	0.336319	0	0	0.15242	0
kcat_10261	0	0	0	0.759464	0.306042	0	0.463994	0	0.526639	0.115471	0	0.197527	0	0	0.267842	0.566532	0	0	0	0.0441433	0	0	0.325592	0	0	0.630115	0.10173	0	0	0	0.173367	0	0	0	0.853369	0	0.658795	0	0	0	0.0951022	0.263101	0.281645	0	0.180808	0	0	0	0
kcat_10263	1.61147	0.976947	0	0	0.0093087	0.573037	0	1.3842	0.245205	0	0.763902	0.0873628	0	0	0	0	0	0	0	0.0404366	0.58312	0.429146	0.0576281	0.236748	0	0.191529	0	0	0	0	0.0011836	0.472163	0	0	0	0	0	1.39966	0	0.645046	0	0	0.177464	0.392982	0.495163	0	0.392308	0.389824	0
kcat_17480	1.05789	0	0	0.111359	0	0	0	0.695055	0	0	0	0	0.664804	0.387246	0	0	0	0.605098	0.145604	0	0	0.222643	1.02698	0	0.0188052	0	0.579293	0	0.28217	0.220896	0	0	0.176198	0.976419	0.191735	0	0.464794	0.921757	0	0	0	0.78679	0	0.189923	0	0.359864	0	0	0.623184
kcat_13192	0	0	0	0.636163	0	0	0	1.3115	0.107031	0.146205	0.0757364	0.710908	1.0527	0	0	0.831353	0.726564	0	0.115946	1.18161	0.327083	0	0.463462	0	0	0.688174	0	0	0	0.315874	0.241096	0.285155	0	0	0	0.113657	0.809714	0	0.867138	0.209914	0.558976	0	0.541115	0.515502	0	0.162199	0.467072	0	0
kcat_10262	0.370285	0	0	0	0.510518	0	0.654179	0	0.411107	0.376302	0	0	0.00607472	0.0343521	0.642045	0.446153	0	0.146536	0	0.177931	0.207734	0	0.0245814	0	0	0	0	0.0943615	0	0	0	0	0.0819205	0	0.333675	0	0	0	0.905726	0	0.0130593	0	0	0	0	0	0.218164	0	0
kcat_20214	0.0271188	0	0	0	0	0	0	0.0661941	0.93342	0.0941764	0	0	0	0	0.58321	0.0759468	0	0.552723	0.44471	0.37332	0	0	1.14237	0	0	0.502476	0.105429	0	0	0.709183	0.457984	0	0	0.0705664	0.624995	0.352454	0.686385	0	0	0.493747	0.0612236	0.178671	0.514201	0.513703	0	0	0	0	0.103079
kcat_20215	0	0	0.156806	0	0	0	0.128498	0.546504	0.0748035	0.927066	0.149722	0.254172	0	0.517796	0	0.362124	0	0.783625	0.58883	0	0	0	0	0.151231	0	0.573677	0.618772	0	0	0.0511164	0.146037	0.595102	0	0	0.165202	0	0.261487	0	0.720105	0.114431	0	0	0.804191	0.262306	0.913637	0.621868	0	0.0548495	0
kcat_13755	0	0	0.173621	0.159262	1.15955	0	0.187196	0	0.0145008	0.217212	0.0912335	1.17026	0	0.448699	0.945912	0.489094	0	0.540068	0	0	0	0.478614	0.355904	0	0	0.469536	0.756791	0	0	0	0	0	0.953496	0	0.297386	0.00484548	0.300454	0	0	0	0	0.749493	0.0292611	0	0	0	0.00274166	0.00223514	0.189562
kcat_13756	0	0	0.745448	0	0	0	0.0846879	0	0.185797	0	0	0	0.0649445	0	0	0.411828	0	0	0.756745	0	0	0.67333	0.72558	1.08085	0.213906	0.135902	0	0.154863	0.615932	0.117611	0.509049	0	0	0	1.02236	0.74095	0	0	0	0.0372881	0.260344	0	0.892671	0	0	0	0	0	0.097818
kcat_13757	0.0670756	0.303604	0	0	0.0124467	0	0	0.0358108	0	0.095838	0.125501	0.815778	0	0.156399	0	0.116218	0.0843755	0	0	1.07175	0	0.0310871	0	0.035348	0.747047	0.0467548	0.240224	0.236975	0	0	0.656708	0	0	0	0.163345	0.487561	0.922102	0	0	0	0.231293	0	0.0826826	0.270313	0	0.935214	0	0	0
kcat_13758	0	0	0.792723	0.018788	0.524995	0	0	0.406947	0.247363	0	0	0	0	0.889372	0.168243	0	0	0.305053	0.120847	0.00965458	0.369659	0.274379	0.612189	0	0	0	0	0	0	0	0	0.947623	0	0	0	1.06807	0	0.591725	0	0	0	0	0	0	0.0186633	0	0	0.337227	0
kcat_13759	0	0.386912	0.856638	0	0.561852	0	0	0	0	0.736617	0.308272	1.21174	0.638196	0.219716	0	1.16433	0.316409	0	0	0.161815	0.79542	0	0	0	0.407541	0.642781	0.131209	0.792428	0.089204	0	0.433993	0.486788	0.250471	0	0	0	0.575652	0	0.929147	0	1.29811	0	0.148599	0	0	0.346852	0.739877	0.884568	0
kcat_13760	0	0.270856	0.510023	0.817361	0.570179	0	0.339013	0.224145	0	0	0	0	0.556824	0.112961	0	0.0613922	0.00229713	1.14449	0.614293	0.0728374	0.542757	1.38319	0	0.141677	0	0	0.591591	0	0.325765	0	0.703358	0	1.09928	0	0	0	0.652211	0.218522	0	0.163239	0	0.817186	0	0	0	0.0274156	0.887029	1.27077	0.093771
kcat_11960	0	0.0694153	0	1.15861	0.187539	0	0	0.76101	0	0.0707103	0	0	1.53999	0	0.202158	0.102343	0.149458	0	0.418295	0.731364	0	0	0	0	0.0113831	0.152161	0	0.0350075	1.00128	0.360038	0	0.361748	0.86067	0	0.17554	0	1.3631	0.157091	0.648211	0.115966	1.27946	0.748798	0	0.481558	0	0.376863	0.177119	0	0
kcat_11961	0	0	0	0.359148	0	0.222036	1.07343	0	0.719192	0.446754	0	0.385265	0	0	0.0631104	0	0	0	0	0	0	0.680872	0	0.223266	0	0.211407	0.518397	0.579501	0	0	0	0	0	0.406141	0.807118	0.776258	0.580133	0.153533	2.15809	0.357089	0.422367	0	0.68423	0.0816931	0.611859	0	0	0.415986	0
kcat_11962	0	0	0.45789	0.402721	0	0.924397	0.881619	0	0	0	0.277627	0	0.993646	0	1.03516	0	0	0	0.426704	0	0.668296	0.907404	0.560635	0.464717	0	0	0	0.334875	0.103266	0.0324843	0	0	0.362221	0.318735	0.209288	0.385045	0	0.398056	0.188298	0	0.0527884	0.338376	0.0260963	0.258459	0	0.460818	0.672073	0.482084	0
kcat_7871	0	0	0	0.353321	0	0.479417	0.553411	0.332108	0	0	0	0	0	0	1.02599	0.253766	0	0.575474	0.0927669	0	0.150217	0	0	0	0	0.405289	0	1.43085	0	0.785872	0	1.27425	0	0.745125	0.162806	0.14345	0.0995138	0	0.216652	0.348645	1.43215	0.227258	0	0.168581	0	0.685505	0	0	0.953353
kcat_14673	0	0	0	0	0.220017	0	0.336555	0.186222	0	0.162835	0.116962	0	0.249143	0.14953	0.759913	0	0.246388	0.674835	0.478812	0	0.052675	0.00344293	0	0.361416	0	0	0.506664	0.434462	0.126449	1.38902	0	0.797609	0.265869	0.0463151	0	0.213456	0.389776	0.156292	0	0.203266	0.501562	0.0501215	0.890873	0.309654	0	0	0	0.399518	0.138369
kcat_14674	0	0	0	0.271276	0.690145	0	0.39674	0.137911	0	0	0	0.465908	0	0	0	1.0533	0	0.114098	0	0.530103	0	0.0381429	0	0	0.313493	0.330478	0.696484	0.241486	0	0	0.427853	0	0.117019	0	0.285825	0.341168	0	0.0732334	0.179708	0	0	0.186849	0	0	0	0	0	0.168401	0
kcat_14675	0.323679	0.257419	0.449246	0	0	0	0.0700696	0	0	0.388303	0.303313	0.905188	0.110754	0	0.0331309	0	0.49141	0	0.219332	0	0.0972732	0.137649	0	0	0.119248	0	0	0	0	0.134501	0.343763	0.20981	0.161382	0	0	0.075982	0.255398	0	0.310749	0	1.01449	0	0	0.0231355	0	0.725651	0.0679906	0.329488	0
kcat_14676	0	0.112061	0.259495	0.308804	0	0	0.568591	0	0.275107	0.0081524	0	0.610232	0.613731	0.350901	0.170716	0	0.170248	0	0.0275721	0	0	0	0	0	0.0674177	0	0	0	0.864244	0.854514	0.130434	0.127281	0	0	0.42182	0	0	0.00975236	0	0	0.165054	0.0714435	0	0	0.371128	0.0651782	0	0.41836	0.0377693
kcat_14677	0	0	0.0321207	0.489961	0	0.396706	0	0	0	0	1.01818	0.495716	0.301988	0	0	0	0.724413	0	0	0	0	0.49615	0.179385	0.627734	0.41234	0.592685	0	0	0	0.756144	0.578417	0.428902	0	0	0.378434	0.169188	0	0	0	0.72631	0.735236	0.587474	0.00897145	0.456896	0.070081	0.428012	0	0	0
kcat_14678	0	0.548637	0.662774	0	0.343499	0	0	0	0.244774	0.388733	0	0.52203	0	0.0179873	0	1.15598	0.272612	0	0	0.136648	0	0	0.339653	0	0.154135	0.575862	0.0365815	0.536188	0.434895	0	0.723975	0.269209	0.462852	0	0.037531	0	0.707531	0	0.233111	0.0671177	0	0	0.120856	0	0	0.0130506	0.242705	0.0810716	0
kcat_14679	0.179436	0	0.673302	0.0323597	1.21449	0.846714	0.914668	0.0693955	0	0.934892	0	0	0	0.672161	0	0	0	0.776812	0	0.986335	0	0	0	0	0	0	0	0	0	0	0	0	0.23208	0	0	0.288586	0	0.315953	0	0.406722	0.129717	0.0921987	0	0	0	0	0.504996	1.11166	0
kcat_14680	0	0.545749	0	0	0.182556	0.0463166	0.403508	1.10519	0	0.626162	0.115534	0.308196	0	0	0	1.00186	0.716203	0.236594	0	0.825021	0.227285	1.05599	0.0193382	0.534232	0.187824	0	0	0.799831	0.0134194	0.519832	0	0.119288	0	0.448508	0.383589	0.299923	0	0.65165	0.614438	0	0.0156691	0	0.500847	0.0902505	0.0653824	0.934023	0	0	0.440957
kcat_14681	0.858141	0.534776	0	0	0.215311	0.777745	0	0.952237	0.561605	0	0.00584052	1.61672	0	0	0	0	0.610593	0.282482	0	0	0	1.99552	0.199891	0.520119	0	0.132226	0.0814658	0	0.159633	0.114242	0.141329	0.745795	0	0	0	0	0.350606	0.36823	0	0	0	0.0311702	0.545769	0.315169	0	0.688588	0	0	0.721281
kcat_14682	0	0.803444	0	0.255237	0.767797	0.301272	0.355786	0.326616	0	0	0	0.41079	0.144509	0	0	0	0.547092	0	0	0	0	0.364486	0.195205	0	0	0.320026	0.28437	0	0	0	0.371916	0.0384695	0	0	0	0.115163	0.499089	0.00511381	0	0	0	0.649522	0	0	0	0	0	0.409322	0
kcat_14683	0	0	0	0	0	0	0	0	0.389946	0	0.22148	0	0	0.450719	0	0.749591	0	0.481663	0	1.05937	0	0.0727183	1.04714	0	0.248365	1.68463	0	1.54029	0	0	0.0867076	0	0	0	0.320348	0.118384	0	0.0133842	0	0.519894	0	0	0.383503	0.0668197	0	0	0	0	0
kcat_25837	0.859848	0	0.494813	0.47948	0.487207	0.315238	0	0.62897	0	0	0.20643	0	1.7146	0.127038	0	0	0	0	0.306171	0	0	0	0	0.369269	0	0.878938	0.0416936	0	0.458991	0	0.0538649	0	0	1.23384	0.146342	0.111603	1.156	0.200187	0	0	0	1.2321	0.0127666	0.0539554	0	0	0	1.17996	0.563592
kcat_25838	0	0	0	0.143593	0	0	0	0	0.572983	0	0	0	0	0.546848	0.459217	0.635581	0	0.831193	0	0.150062	0	0	0.578931	0	0	1.05288	0	0.612389	0.272207	0	0	0	0	0	0.0753233	0.31672	0.958664	0	0.106013	0	0	0	0	0.0922711	0.860762	0	0	0	0
kcat_25839	0	0	0	0.19564	0.514879	0	0	1.08748	0.269155	0.513435	0	0.101322	0	1.11122	0.988146	0.336709	0.952819	0	0.497716	0	0	0	0.371283	0.866313	0.143843	0	0	0.219919	0	0.0383818	0.0305714	0	0.104534	0.121001	1.00965	0	0	0	0.129713	0.0207349	0	0	0.456003	0.0787185	0	0.239767	0	0	0
kcat_25840	0.834769	1.06814	0.682486	0	0	0	0.116408	0.102698	0	0.710773	0.0994983	0.40915	0.231149	0.907242	0	0	0.0934213	0.519908	0.237718	0.397756	0.197652	0.903242	0	0	0	0.241808	0.106265	0	0.890544	0	0.127635	0.431687	0	0	0.373375	0.0869461	0	0.427571	0.620289	0.285894	0.556753	0	0.301315	0.0211159	0	0.21004	0.144829	0	0
kcat_2396	0.28138	0	0	0.688599	0.334211	0.317102	0.654169	0	0	0	0	0.447775	0	0	1.19384	0.539589	0.730607	0	0	0.143152	0.23178	0	0	0.195002	0	0	0.676445	0.444802	0.637716	0	0	0	0.0119417	0	0	0.373605	0	0	1.05284	0	0.351191	0.72055	0	0.515145	0.123202	0.268392	0	0.455666	0.156055
kcat_3272	0.341036	0	1.05771	0.838027	0	0.313935	0.351935	0	0	0.824676	0.813626	0	0.0172356	0.730673	0	0	0	0	0.653093	0	0.154088	0.517545	0.16454	0.168349	0	0	0	0.784362	0	0.108548	0.519956	0.622715	0	0.222511	0	0.817855	0	0	0	0	0	0	0.528487	0.1902	0.552668	0.715393	0.552713	0	0
kcat_10849	0	0.00156571	0.0578355	0	0	0.135278	0.364091	0	0	1.00112	0.366303	0.194224	0.529204	0	0	0.801282	0.133601	0	0	0	0.12568	0.613809	0	0.763291	0	0	0	0.84429	0.545752	0.0366984	0	0.753782	0	0.549578	0	0	0	0.323256	0.350506	0.14182	0	0	0	0	0.0852134	0.418112	0	0	0
kcat_18102	0.38676	0.349803	0	0	0	0.146641	0	0.420186	0.722417	0	0	0.57943	0	0	0.347944	0.585905	0.0998186	0.270889	0	0.0853645	0.24984	0	0	0.366612	1.21923	0.0906791	0	1.52069	0	0	0.0118649	0	0	0	0	0.263372	0	0	0	0.0978124	1.32911	0.0750634	0	0.117822	0	0.401749	0	0	0
kcat_1927	0.555117	0	0.734005	0.791207	0.24176	1.01459	0	0.154909	0	0.0369836	0	0.570241	0.755326	0.0235632	0.728023	0	0.178149	0.152387	0.00448124	1.46016	0.191509	0.023649	0.0631293	0	0.20838	0.197949	0	0	0	0	0	0.713403	1.16935	0.218801	0	0	0	0	0	0	0	0	0	0.0737353	0	0	0.138352	0	0.130199
kcat_1928	0.160724	0	0	0.585502	0	0.12525	0.219342	0.880208	0	0	0.518065	0.636155	0	0.110625	0	0.620142	0.753372	0	0	0	0.707713	0.538468	0	0.396855	0	0.674297	0	0.580348	0.735202	0	0	1.04763	0	0	0	0	0	0.936106	0.364493	0.758162	0	0	0.199024	0	1.05508	0.106428	0	0.277978	0.103024
kcat_18168	0.0281993	0	0.885279	0.856488	0	1.10909	0	0	0.0451216	0	0.171994	0	1.16132	0	0.894318	0.232829	0	0	0.0994948	0	0	0.0460821	0	0.0522748	0	0	0.206758	0.181875	0	0	0.37406	0.422781	0	0.948394	0	0.388189	0	0	0	0	0	1.20124	0	0	0	0	0.561144	0.352328	0
kcat_18169	0	0.875855	0	0	1.50764	0	0.311996	0.805514	0.17081	0.586138	1.36552	0	0	0.0143015	0	1.50585	0	0.023657	0.0621181	1.26756	0.0137196	0.034945	0.489158	0	0.309047	1.47602	0	0.879726	0	0.292036	0.353709	0	0.289128	0.366634	0.467254	0	0	0	0	0.214611	0.298532	0	0.701492	0.34389	0	0.395349	0	0	0
kcat_18170	2.19449	0	0	0.501139	0.097563	0.234366	0	1.39285	0.240392	0.555781	0.202695	0.753745	0.103704	0	0	0.0303002	0.911567	0	0	0	0	0.422794	0	0.825489	0.0249034	0.729604	0	0	1.29816	0	0	1.71796	0	0.53771	0	0	0	1.25028	0.211754	0.636276	0	0.00771961	0.263728	0	0	0.579001	0	0	0.589715
kcat_18171	0	0.376902	0	0	0.272064	0	0.184715	0.0365352	0	0	0.476213	0.241076	0	0	0	0.245404	0.425726	0	0	0.450925	0.298365	0	0	0	0.0386723	0.268945	0.000191131	0	0	0.5537	0.000591457	0.406256	0.116051	0.00209891	0	0.648566	0	0	0.0647944	0.368735	0	0.137442	0	0.0165509	0.192639	0	0.221546	0.307321	0
kcat_18172	0	0.782522	0.202505	0	1.0509	0	0.600029	0.594907	0.714979	1.01835	0	0.593394	0	0.542579	0	0.746932	0.787504	0.166075	0.280186	0	0.280067	0.509616	0.723969	0.559093	1.23607	0.0107189	0.257377	0.469158	0.0730282	0	0	0	0.694743	0	1.10469	0	0	0	1.94644	0.592796	0.182823	0	0.979314	0	0	0	0	0.0965928	0.0462729
kcat_18173	0	0	0	0.253706	0	0.378216	0.329534	0.206085	0.0380374	0	0	0	0.326183	0	1.21205	0	0	0.321432	0.147195	0	0.263885	0	0.253689	0	0	0	0.174893	1.19637	0	0.69592	0.156701	0.602537	0	0.492432	0.0123647	0.672604	0	0	0.143844	0.0375075	0.858078	0.443234	0	0.170542	0	0.707029	0	0	0.297962
kcat_18174	0.794098	0	0	0	0	0	0.270525	0.248875	0.36582	0.0647871	0	0.0926799	0.831486	0.915145	0	0	0	1.04232	0	0.732286	0.358924	0.30019	0.611078	0	0.119309	0	0	0	0.863506	0.472837	0.677258	0.414849	0	0	0	0.937483	0	0	0	0	0	0	0	0	0.0755783	0	0.521304	0.922363	0.408171
kcat_18175	0.437522	0	0	0	0.846276	0.238472	0.00954093	0.632358	0.099861	1.07548	0.144045	0.231456	0	0.400472	0	0.0791211	0	0.484392	0	1.01757	0	0	0	0	0	0.497925	0.139323	0.136799	0.906374	0	0.0302032	0	0	0	0	0	0.410024	0	0.531236	0	0	0.94644	0.162167	0	0.135447	0	0	0	0.146213
kcat_18176	1.16682	0.142224	0	0	0	0.607736	0	0.790536	0	0	0.598921	0	0	0	0	0	0	1.20807	0	0	0.0864852	0.564441	0.336996	0.755686	0	0.234258	0	0.0716747	0.896953	0	0	0	0	0	0	0	0	0.13886	0	0.302323	0	0	0.0433553	0.334044	0.0821324	0	0	0	0.267811
kcat_18177	0.633929	0.591521	0.450234	0.596443	0.389509	0.0287343	0.406112	0	0	0	0.219156	0	0.946944	0	0.423094	0	0	0.217568	0.0565129	0.213234	0.0260841	0.493151	0	0	0	0.690952	0.112763	0.140304	0	0	0.376053	0	0.325808	0.308128	0	0	0.937258	0.407571	0	0	0	0.128489	0	0	0	0.0142576	0.141108	0.55043	0.494373
kcat_18178	0	0	0.603987	0	0	0	0.253595	0.12194	0	0	0	0.0275219	0	0.273209	0	0.152417	0.331433	0.96666	0	0.1962	0	0.200341	0	0	0.538299	0	0	0	0	0	0	0	0.214801	0.595785	0.344367	0.167308	0.000139819	0	0	0	0	0.215945	0	0.174573	0.335721	0.0527432	0	0	0.318572
kcat_18179	0.443326	0	0	0	0	0	1.08859	0	0	0	0.385308	0	0	0.596057	0.476909	0.17334	0.923288	0	0	0	0.0114494	0	0	0	0.16815	0.957235	0	0.0395489	0.344433	0	0	0	0	0.357553	0.453706	0.0382362	0	0.198659	0.140676	0	1.27076	0.996192	0	0.224224	0	0.44794	0	0	0.772385
kcat_18180	1.25493	1.05999	0.0389071	0.477965	0	0	0.0920928	0	0	0	0.169824	0	0.0137386	0	0	0	0	0.129644	0	0	0	0	0.706732	0.347899	0	0.516843	0	0.370162	0.97776	0	0	0	0	0.463022	0	0.234041	0	0.866149	0	0.01856	0	0	0	0	0	0	0.0788269	0	0.203645
kcat_18181	0.586309	0	0.083977	0.730421	0.419683	0	0.608695	0	0	0.110517	0	0.406412	0	0	0.817882	1.36586	0.767738	0	0	0.386883	0	0.261996	0	0	0	0	0.466919	0.379121	1.41116	0.260149	0	0.475019	0.892557	0	0	0.111719	0	0.134403	0.713726	0	0.680792	0.433641	0	0.350103	0.148833	0.162788	0	0.681109	0.42085
kcat_18182	0	0	0.113697	0.319932	1.07552	0	0.34282	0.42026	0.129751	0	0.627659	0.57021	0	0.341791	0.749667	1.11027	1.16394	0.129579	0	0	0.0742165	0.772848	0.660911	0.00037059	0.476003	0.677687	0.177756	0	0.101683	0	0	0.3411	0.451226	0	0	0	0.54168	0.0272362	0	0	0	0	0.0577282	0	0.188666	0.0448304	0.231302	0	0
kcat_18183	0	0.265659	0	0	0	0	0.778985	0.488089	0.276278	0.929955	0	0.374318	0	1.00723	0.225012	1.75275	0.215477	0.795917	0.548748	0	0	0.383123	0	0.507286	0	0.441066	0.802145	0	0	0	0	0.0399278	0	0	0.318677	0	0	0	1.36424	0.41009	0	0	0.557536	0	0.153174	0.334541	0.101976	0.238657	0.513347
kcat_18184	0	0	0.519591	0	0	0.41743	0.38346	0.67669	0.0917474	0.0894335	0.457075	0.69764	0.248821	0.509336	0	0.474026	0	0.0934042	0.807022	0.4162	0	0.760846	0	0.409188	0	0	0.248287	0	0.668811	0	0.227846	0.756118	0	0.542003	0.153045	0.131526	0	0	0	0.541397	0	0.19405	0.111492	0.166201	0.64276	0.731342	0.159291	0	0
kcat_18185	0	0.392922	0.700813	0	0	0	0	0.64855	0.327851	0	1.10635	0.0773734	0	0.0986814	0	0	0.598557	0	0	0	0	0.870336	0.409765	0.485015	0.478726	1.15201	0.42729	1.77429	0.524569	0.160674	0.174144	0.287949	0.919569	0.142605	0	0	0	0.681654	0	1.00084	0	0.382268	0.278468	0	0.421791	0	0	0	0
kcat_18186	0	0.41219	0.248529	0.0161845	0.153651	0	0.439127	0	0.612546	0	0.134651	0	0	0	0.461805	0	0	0	0.780383	0	0	0.756363	0	0.317334	0.782732	0.0928431	0.316078	0	0	0.378064	0.304802	0.811555	0	0.717439	0	0.333845	0.0273196	0.133139	0.988834	0	0.553041	1.31234	0.45321	0.424769	0	0.034838	0.0411557	0.347049	0.195826
kcat_18187	0.644117	0	0.581225	1.43215	0.00577633	0.290392	0	0	0	0	0.562272	0	0.775646	0	0.378837	0	0	0	0	0	0.284092	0.802335	0.311176	0	0	0	0.388609	0	0.470456	0.323614	0	1.35926	0	0.167601	0.642176	0.0817061	0	0	0	0	0.7671	0	0.461112	0	0.392867	0.210293	0.152795	0	0
kcat_18188	0.780488	0.131864	0	0.391315	0	0.179893	0.424183	0.224438	0.143796	0	0	0.425135	0	0.630042	0.552528	0.215575	0	1.06358	0	0	0	0.0748693	1.13107	0	0	0	0	0	0.405651	0	0	0	0	0.166248	0	0.6469	0	0.0985288	0	0	0.637963	0.0631562	0	0	0	0.0477726	0.133216	0	1.04364
kcat_18189	0.0746648	0	0.141842	0.327983	0.0660548	0.178435	0.694911	0	0	0.352085	0.201157	0.5987	0	0	0.159967	1.11117	0	0	0	0	0	0.353542	0.470691	0.456904	0	0	0	0.205881	0.536484	0	0	0	0.382864	0	0	0	0	0	0.0591517	0	0.972033	0	0	0	0.0230947	0	0.198929	0.152708	0
kcat_18190	0.103093	0.442311	0	0.00337437	0	0.0874591	0	0.650377	0	0	0	0.684539	0.33912	0.348022	0.64312	0.958466	0.770064	0.0890183	0.889836	0.838129	0.51695	0	0	0.691905	0.234022	0.108768	0	0	0	0	0.349196	0	0	0	0.480597	0.281309	0.540653	0	0.00149368	1.19059	0	1.01001	0	0.0176558	0	0.247684	0.335378	0.033355	0
kcat_18191	0	0.190753	0	0.129708	0.40405	0	0.00154869	0	0.167044	0	0	0.0745276	0	0	0.203771	0	0	0.5565	0	0.211409	0.300921	0	0.622749	0.187109	0.741247	0.675069	0.700273	0	0	0	0.55674	0	0.236473	0.232082	0	0	0.0931321	0	0.439677	0	0.681982	0	0.214626	0	0.230356	0.152797	0.503115	0.568796	0.478261
kcat_24230	0.0260818	0	0	0	0	0.614067	0.0921423	0	0.129159	0	0	0	0.928814	0	0	0.643801	0	0.00133393	0.659309	0.771943	0	0	0	0	1.04889	0.470191	0	0.986596	0	0.0729804	0	1.18304	0.363925	1.18638	0.554149	0	0	0.660252	0	0	0	0	0	0.396462	0	0.491069	0.0636356	0	0
kcat_24231	0.179439	0	0.367803	0.234872	0	0	0.352225	0	0	0.0841566	0	0.072271	0	0	0.587461	0.424331	0	0.236987	0	0.529126	0.0668312	0	0	0.197281	0	0.529039	0.0932051	1.20215	0.306739	0	0	0	0	0	0.227361	0.680436	0.13578	0	0.425641	0.414449	0	0	0	0.0329608	0.442443	0.67685	0.543835	0.678725	0.28606
kcat_24232	0	0	0	0.2683	0.304897	0	0	1.17947	0	0.114391	0	0.113845	1.43737	0	0.475003	0	0.388953	0.527853	0.598167	0	0.137667	0.654475	0	0.0611355	0	0	0.463812	0.267134	0.852335	0.727869	0.0747643	0.527252	0.809796	0.244309	0.743784	0	0	0.643924	0	0.682034	0	0.218722	0.489999	0.811573	0	0	0	0.0717943	0.555204
kcat_24233	0	0.10253	0	0	0.530404	0.0401278	0.353951	0.184171	0	0	0.0304175	0	0.809866	0	0	0	0	0	0.176795	0	0	0.0339706	0	0.096778	0.0337637	0.79495	0.211274	0.281838	0.390182	0	0.346463	0	0.0992047	0.219059	0.00768203	0.401665	0.244425	0.989958	0.0350365	0	0	0	0	0.144133	0	0	0	0.773679	0.0315588
kcat_24234	0.0348237	0.362404	0.475978	0	0.786308	0.203046	0	0	0	0	0.568304	0.0140715	0	0.138752	0	0	0.4374	0.240571	0	0.0394149	0	0.156899	0	0	0.043704	0	0.210706	0	0	0	0.815298	0.113181	0	0	0	0	0	0.288477	0	0.362998	0	0	0	0.0351721	0	0.222839	0.262466	0	0
kcat_24235	0.703456	0.391415	0.149232	0	0	0.649519	0.0642276	0	0	0	0	0.309888	0	0	0.117892	0.363791	0	0	0	0.284572	0	0.123344	0	0.135494	0	0	0	0	0	0.109676	0	0.0680977	0.344194	0	0	0.642728	0	0	0.480309	0	0.143821	0.574886	0	0.138927	0	0.532437	0	0	0
kcat_8511	0	0.236879	0.33964	0.156401	0	0	0.164331	0.19482	0.334321	0	0.177574	0.339103	0	0.0559828	0	0.359099	0	0	0.257132	0.39652	0	0	0.00441749	0	0.538995	0	0.142869	0	0	0.322218	0.222646	0.0383879	0.378678	0.192801	0	0	0	0.234464	0.0638713	0.102849	0.126796	0	0.245891	0	0	0.0684258	0.051855	0	0.373558
kcat_8512	0	0	0.077026	0	0	0.059525	0.33419	0	0	1.05975	0.249006	0.285897	0.555365	0.149128	0.103276	0.650803	0.212229	0	0	0	0.243846	1.03473	0.227744	0.573679	0.58907	0.0037457	0	0.790216	0	0.617169	0	0.35003	0	0.257909	0.147812	0	0	0.144897	0.335305	0.0158794	0.194475	0	0.222875	0	0.099098	0.317675	0	0	0
kcat_8513	1.52975	0.419355	0	0	0	0.465139	0.277377	1.00539	0.183839	0	0.897006	0.709578	0	0	0.314783	0	0.159564	0	0	0.245561	0.318938	1.34875	0	0.505667	0	0.685976	0	0	0.233851	0	0.024122	1.02711	0	0	0	0	0	1.52783	0.285224	0	0	0	0.533322	0.318536	0.138039	0.23717	0	0.249516	0.420695
kcat_8514	0	0.100456	0.352399	0.341746	0.221246	0	0	0.985672	0.0582217	0.570346	0	0.241567	0.415415	0.786546	0.49617	1.05081	0	0	0.0063384	0.211047	0	0	0	0.379628	0	0.0466994	0.457082	0	0	0.102501	0.189034	0	0.530651	0.423618	0	0	0.512808	0	0.498262	0	0.581023	0.14796	0	0.00384743	0	0.753605	0.0102608	0	0.221766
kcat_8515	0.644016	0	0	0	0.22535	0.322991	0	0.195755	0.285579	0	0	0	0.418916	0.765381	0	0.023753	0.193796	0	0.167458	0	0	0	0	0	0	0	0	0	0.74136	0.626303	0	0.690086	0.284606	0	0.203675	0	0	0.0807952	0.186142	0.580886	0	0	0	0	0	0	0	0	0.077364
kcat_8516	0.215619	0	0.151068	0.0752415	0.26889	0	0.219439	0	0.355475	0	0.422491	0.701594	0	0.0805692	0	0.235672	0	0	0	0	0	0.413468	0	0.403995	0.576846	0	0	0.347979	0.0214858	0.0827135	0.414552	0	0.22841	0	0.921975	0	0.753827	1.47052	0	0.530745	0	0.0256681	0.212887	0.145098	0.383788	0	0	0	0
kcat_8517	0	0	0	0.847439	0.418106	0	0.438454	0.747283	0	0.240071	0.12025	1.25556	0	0	0	1.21817	0.917794	0	0.240745	0.574697	0	1.03508	0	0	0.616691	0.681905	0.111181	0	0.698102	0	0	0	0.714856	0	0.0619166	0	0.234928	0.613466	0.373958	0	0	0	0.101189	0	0	0	0	0.365866	0
kcat_21365	0	0.669432	0.554678	0.108297	0.543058	0	0	0	0.566386	0.21878	0	0.221717	0	0.180659	0	0	0.417151	0.177628	0.0240717	0	0	0.807905	0.210206	0	0	0.809085	0.897596	0	0	0	0.0665405	0	0	0	0.184404	0.307561	0.401981	0	0.643337	0	0	0.563209	0.21846	0	0.377067	0	0.890775	0.440916	0.405134
kcat_17005	0	0.581762	0.197752	0.064123	0	0	0	0	0.315196	0	0	0.588993	0	1.17479	0	0	0.471258	0	0	0.670107	0	0	0	0.12338	0	0.464145	0	0	0	0	0.371613	0.442884	0	0	0	0	0.0900784	0	0	0	0	0	0	0.107526	0.476432	0	0.170117	0	0.00226302
kcat_17006	0.585757	0.793162	0.275151	0	1.1875	0.170349	0.201344	0.525132	0	0.0168172	0.110398	0.20694	0.726132	0.152957	0.969873	0	0.329504	0	0	0	0	0	0	0.481814	0	0	0	0.159087	0.787336	0	0	0	0.156298	0.1262	0	0	0.738584	0.313305	0	0	0.897859	0.113188	0	0	0.632827	0	0	0.127709	0.421633
kcat_17007	0	0.371743	0.0709335	0	0.271526	0.270119	0	0	0	0	0.61933	0	0	0	0	0	0	0.604018	0.594823	0.447451	0.146356	0	0	0.214265	0.153948	0.0448781	0.188534	0	0	0.25801	0.0761661	0	0.702202	0.584075	0	0	0	0	0.388697	0.728838	0.0441622	0.819919	0.631269	0.360344	0	0	0.000153077	0.572507	0.268274
kcat_17008	0	0	0	0.0853756	2.03306	0	0	0	0.261026	0	0	0	0.0161351	0	0.165051	0	0.773781	0.264069	0.795627	0.34714	0	0	0	0	0	1.22027	0.332779	0	0.768937	0.558126	0	0.934926	1.13888	0.814655	0.261047	0.0629491	0	0	1.08328	0.332426	0.887459	0.143342	0	0	1.42846	0.246496	0	0	0.601526
kcat_17009	0	0	0	0.605899	0	0	0.0102635	0	0	0	0	0.652706	0.608249	0	0	0	0	1.12621	0.169563	0	0	0.221466	0	0	0.2161	0	0.657272	0	0.32643	0	0	0	0	0	0	1.11222	0	1.30701	0	0	0	0.638835	0	0.142247	0.834026	0	0	0.175252	0.313325
kcat_17010	0	0.230284	0	0.207209	0	0.0983125	0	0.427194	0.0651945	0.493355	0.808397	0.149065	0	0	0	0	0.19565	0.345407	0.186319	0	0	0	0.00735887	0.541014	0	0.376006	0	0	0.0427579	0	0	0.651455	1.21227	0	0	0	0	0	0.874891	0	0.477342	0	0	0.174332	0.544469	0.00849962	0.521486	0	0.055414
kcat_17011	0.802153	0	0.0239477	0.263643	0	0.2699	0.671471	0	0.187532	0.0813744	0.281792	0.148252	0.0383044	0	0.224519	0.0213575	0	0	0.247089	0.539075	0	0.678575	0	0.357739	0.358712	0.0623263	0.134257	0	0.310385	0	0	0.511377	0.432605	0.460672	0	0	0.0496555	0.630771	0.38747	0	0.241608	0	0	0.39043	0	0.299765	0	0	0.289937
kcat_17012	0.095353	0	0.500932	0.484056	0	0	0	0.458368	0.0538694	0	0	0.154884	0	0.228297	0	0	0.284567	0.034627	0	0	0	0.649951	0	0.515725	0	0	0	0	0.75818	0	0.0534853	0	0.433908	0.142544	0.782819	0.240266	0.14167	0	0.0050329	0.0660861	0	0.112895	0.287367	0	0.585552	0.0578258	0	0	0
kcat_17013	0.503674	0.270622	0.139622	0.0745251	0.14841	0.47588	0	0.183072	0	0	0.29838	0.0175622	0.46345	0.662701	0	0.107663	0.490056	0.601291	0	0.700643	0.659968	0	0.991159	0	0.395734	0.289641	0	0.46475	0.0505111	0	0.664096	0	0.289484	0	0.856695	0.159422	0.423017	0	0	0.595166	0.288882	0	0	0	0	0.0144315	0.516593	0	0
kcat_17014	0	0	0.523779	0	0.741043	0.120392	0	1.20933	0.116708	0.363243	0.0163296	0	0.0377487	0.413416	0.526694	0.372527	0	0	0.10521	0	0.328283	0	0.186732	0.243404	0	0	0	0	0.126282	0.000595344	0	0.0402375	0	0	0.0451612	0.46898	0	0	0.62588	0.00128004	0	0	0.0670475	0.084185	0.202167	0	0	0	0
kcat_17015	0.0363824	0	0	0.280996	0	0	0	0.115964	0	0.110204	0.255869	0	0	0	0.452779	0.600198	0.1262	0	0.509524	0.620886	0.262252	0	0	0.142493	0	0	0	1.00096	0.256811	0.356457	0	0	0.083975	0	0	0.0677133	0.286641	0.274744	0	0.145167	0.90324	0.566499	0.214052	0.555981	0	0.646859	0	0	0
kcat_17016	0.273713	0	0	0.767498	0	0	0	0	0	0.043802	0.256761	0.707937	0.805106	0	0	0.793245	0	0	0.170649	0	0	0	0	0	0	0	0.460685	0	0.635129	0.113886	0	0.256905	0	0	0	0.0505004	0.495575	0	0.27719	0	0	0.598836	0	0.0139844	0	0	0	0	0.118749
kcat_17017	0	0.941233	0.323601	0.49718	0.0986331	0	0.0799537	0	0	0	0	0	1.19301	0	0.605386	0.0741959	0	0.596212	0.513452	0	0.190552	0	0.138181	0	0.239305	0.210408	0	0.230332	0	0	0	0	0.60291	0.353533	0	0.565066	0.950871	0.0477576	0.391125	0.0286795	0	0	0	0	0.148208	0	0.812468	0	0.723301
kcat_17018	0.416026	0	0	0.234928	0	0.388996	0.41936	0	0.0210203	0	0.893624	0.341806	0.97054	0.898752	0	0	0.809366	0	0	0	0.128272	0.64814	0.534829	0.0871285	0	0.175999	0.321483	0	0.384875	0.203368	0	0.887939	0.156433	0	0	0.302232	0	0	0	0	0.0809358	0.683536	0.694214	0.795927	0.637125	0	0	0.0306477	0
kcat_13952	0.00863799	0.260074	0.288692	0	1.01509	0	0.174994	0	0	0	0	0.533067	0.0867307	0	0.301597	0.311782	0	0.246786	0	0	0.0354864	0	0	0	0	0	0.848216	0	0	0.214012	0.545584	0	0.718696	0	0	0.786441	0.213858	0	0	0	0.194125	0.386695	0	0	0.468851	0	0.155248	0.4718	0.442952
kcat_13953	0	0.626885	0.0292371	0.512042	0	0.055198	0	0.375569	0	0	0	0.733617	0.826278	0	0.647861	0.475315	0	0.347029	0.588946	0	0.38837	0.185555	0	0	0.544174	0.609159	0	0.356138	0.229752	0.178448	0	0	0.325699	0	0.161321	0.326201	0.613756	0.00946318	0.137555	0.108089	0	0	0	0	0.135178	0	0.535452	0	0.980632
kcat_13954	0	0	0.216138	0	0.241826	0.214297	0	0	0	0	1.08795	0.999903	0	1.08179	0	0	0.692117	0.508191	0	0	0.140685	0.712817	0.695266	0.307263	0	0	0	0	0.43378	0.125611	0	0	0.298926	0	0.247326	0.242954	0	0	0	0	0	0	0	0	0.609392	0.3361	0.971842	0	0.619812
kcat_7884	0.180345	0.581777	0.236911	0	0.761754	0	0	0.0504165	0	0	0	0.243992	0	0.0833085	0	0.379749	0	0.121998	0.216087	0.200166	0	0.28308	0.0107485	0.101121	0.0809241	0.234528	0	0	0.167207	0	0.290456	0	0.453535	0	0	0.0807325	0.569926	0	0	0	0	0.363458	0	0	0	0.265563	0.358316	0.603355	0.1934
kcat_7885	0.263982	0.96427	0.249114	0	0.347602	0	0	0.335016	0	0	0	0	0	0.544048	0.531405	0	0	0.918442	0.132407	1.16846	0	0.0808804	0.134948	0	0	0.338304	0.67777	0	0	0	0	0	0.730034	0	0.0862243	0	0.0665901	0	0	0	0	0	0	0	0.00737531	0	0	0.313147	1.53541
kcat_7886	0	0	0.430289	0	0.000774092	0.163332	0	0.0939866	0.0713212	0	0	0	0	0	0	0	0	0	0.286554	0	0.583449	0.0978659	0.281809	0.0945271	0.152311	0.486706	0	0.727336	0	0.176324	0.593705	0	0	0.161703	0	0.154628	0	0	0	0.0151935	0.312106	0	0.126968	0	0.574764	0	0	0	0.0921457
kcat_11544	0	0	0	0.727838	0.134306	0	0.37939	0	0.129615	0.378636	0.11128	0.177285	0.472731	0.155892	0.909557	0.430319	1.07337	0	0	0	0.392481	0.144831	0	0.152628	0.213066	0.727128	0	0	0	0	0	0.0097598	0	0	0.0835468	0.303639	0	0	1.5651	0	0.653412	0	0.147426	0	0.0493051	0	0	0.489725	0
kcat_11545	0	0	0.139319	0	0.328065	0	0	0	0.366869	0.0586848	0	0.728955	0	0.598928	0	0.537837	0.274659	0	0.14831	0.0677005	0.359712	0	0.912164	0.538913	0.442511	0.0174247	0.0311515	0.464162	0.731249	1.06634	0.155137	0.951437	0.999554	0.0411781	0	0.251662	0.0844091	0.762888	0.665231	0.37713	0.00478941	0	1.05368	0.137142	0	0.439719	0	0.00478519	0
kcat_11546	0.87721	0.520224	0.90755	0.932889	0.855247	0.121241	0.0089489	0.747394	0	0	0	0	0	0.385512	0	0	0.660926	0.685124	0	0.839804	0.205911	0	0	0	0.399051	0.715674	0.180015	0.385096	0.286554	0	0.479179	0	1.09533	0	0	0	0.158578	0.0756231	0	0.0394947	1.12877	0	0	0	0	0	0.0506523	0	0.682717
kcat_11547	0.296478	0.352514	0	0	0	0.605541	0.19596	0.354988	0	0	0	0.577434	0	0.13868	0	0	0.465778	0	0	0.329	0	0.42696	0	0.834286	0.0973727	0.685883	0	0	0.191225	0	0	0.146044	1.06479	0.0939091	0	0	0.554658	0	0	0	0.0588982	0.34061	0	0	0	0.285121	0.305511	0.230779	0.596592
kcat_17642	0	0	0	1.03553	0	0	0.732144	0.0567063	0	0.0983363	0.724976	0	1.13961	0.1295	0	0.404997	0.582093	0	0.387808	0	0.0311164	0	0	0	0.320526	0.038567	0.457588	0	1.07609	0.121743	0.656648	0	0	0.498071	0	0	0	0.495937	0	0	0.382538	0.994866	0.0365905	0	0.166548	0	0	0	0.333857
kcat_17643	1.65807	0.107105	0	0	0.0687536	0	0	0.371634	0.555753	0	0	0.36842	0	0.284268	0.116272	0	0.550599	0.613264	0.231189	0	0	0.228182	0.440821	0	0.352623	0.234923	0.335203	0	0.633392	0	0	0.519018	0	0	0	0.591154	0.0488423	0.418416	0.527505	0	0	0	0.820195	0.129452	0	0	0	0	0
kcat_17644	0	0	0.0682965	0.904944	0	0.245186	0.237337	0.735258	0	0	0	0.762739	0.291099	0.233575	0.514085	0.995398	1.13856	0	0	1.18936	0	0.289635	0	0	0.37758	0	0.169447	0	0	0.489795	0	0	0.730321	0	0	0.271151	0.251247	0	0.299015	0	0.617346	0	0.0953092	0.231026	0	0	0.472217	0	0.364497
kcat_17645	0.805074	1.05997	0.0836845	0.0985048	0	0	0.973895	0.93452	0.00534999	0.231252	0.569544	0	0.635259	0.824253	0	0	0.51595	0.467103	0.696773	0.533717	0	0.776837	0.142133	0.275939	1.10818	0.380279	0.173399	0.633385	1.25991	0	0.166902	0	0	0.694798	0.37523	0.523257	0	0.703828	0.161536	0.953016	0	0	0.321505	0.365902	0	0	0.631855	0	0.249334
kcat_17646	0	2.02342	0.21761	0	0.388958	0	0	0	0.461329	0.918973	0.0161413	0	0.800624	0	0	0.546186	0	0	0	0	0	0.720755	0	0.443055	0	0	0	0.131057	0	0	0.618447	0.209407	0	0	0	0.391924	0.191052	0	1.19556	0.494367	0	0.204561	0.887182	0	0	0.0682865	0.448472	0	0
kcat_17647	0	0.0167083	0.196189	0	0.352433	0	0	0	0.167231	0	0	0.131911	0.364841	0.33222	0.120244	0	0	0.138957	0	0	0.0177615	0.135107	0.686711	0	0	0	0	0	0	0	0	1.1315	0	0	0	1.0725	0	0.517378	0	0.0535155	0	0	0	0	0.134039	0	0	0	0.129881
kcat_17648	0.109155	0	0.0382702	0.327724	0.160064	0	0.815396	0	0	0.469766	0.102681	1.03804	0	0.185613	0	0.695967	0.523009	0.0755466	0	0.892569	0.25731	0	0	0.169526	0.585951	0	0.0180785	0.0840071	0.749711	0	0	0	0.589132	0	0.184706	0.0124503	0	0	0	0.25609	0	0.573048	0	0	0	0	0	0	0
kcat_17649	0.00374241	0.0998907	0	0	0.0467429	0.10748	0.0385887	0	0	0.6266	0	0	1.18149	0	0	0.420024	0.49216	0	0	1.60165	0.270108	0.0747822	0.446447	0.308279	0	0	0.477597	0	0	0.179449	0	0	0.00561008	0.611572	0.112824	0	0	0	0	0	0.0105611	0.365572	0.473579	0	0	0	0.137964	0.274595	0
kcat_17650	0	0.108181	0	0	0.114827	0	0.773028	0.767109	0.202024	1.14761	0	0.176642	0	1.09335	0.180991	1.30134	0.249998	1.02906	0.445551	0	0	0	0	0.441022	0	0.581402	0.760938	0	0	0	0	0	0	0	0.580504	0	0	0	1.37502	0.618866	0	0	0.727987	0	0.195341	0.169865	0.143825	0.405981	0.131479
kcat_17651	0.268906	0.212044	0	0	0	0.0314718	0.275181	0.157149	0	0	0.155172	0.715433	0	0.673497	0	1.9932	0.581622	0.70184	0.615739	0	0	0.994883	0	0.156534	0.651106	0	0	0	0	0.0036106	0	0	0.45016	0.19788	0.288999	0	0.219797	0.709199	0.456314	1.02658	0	0	0	0	0	0.724226	0	0	0
kcat_12711	0	0	0.118084	0.778896	0	0	0	0.611199	0	0.296377	0.057625	1.08517	0.65156	0	0.388261	0.131671	0.836453	0	0	0.35011	0.603118	0.352525	0	0.0843789	0.643431	0.502365	0	0	0	0	0	0.141739	0.456102	0.244035	0	0.541753	1.16236	0	0.592553	0	0.834344	0	0.089603	0.0235792	0	0.18728	0.328423	0	0
kcat_12712	0	0	0	0.765183	0.683556	0	0.35076	0	0	0.188302	0.520158	0	1.70045	0	0	0.784609	0	0.108474	0.563777	0	0	0	0	0	0.395082	0	0.304007	0.264201	0.524182	1.00868	0.115534	0.473563	0.417938	0.635362	0	0.0385766	0	0.90757	0.349408	0	0	0	0	0	0.209813	0	0	0	0
kcat_12713	0	0	0.215965	0	0.18188	0.216558	0	0	0	0	1.122	1.0169	0	1.02027	0	0	0.71063	0.468569	0	0	0.149088	0.796626	0.722015	0.335148	0	0	0	0	0.49067	0.0648136	0	0	0.270515	0	0.23467	0.287413	0	0	0	0	0	0	0	0	0.612758	0.365325	0.981223	0	0.621664
kcat_12714	0	0	0.102437	0	0.244859	0	0.0272405	0.852328	0.20759	0	0	0.722956	0	0.695176	0	0.649986	0.259603	0.495568	0.230657	0	0	0.981408	0	0.30865	0	0.0976738	0	0.385396	0.277659	0	0.159177	0	0	0	0.00396372	0.606466	0	0	0	0	0	0	0	0.305523	0.700749	0.0101137	0	0	0
kcat_12715	0.392627	0.38939	0.0436408	0	0.358315	0	0	0.017568	0.218744	0	0	0	0.116567	0.392108	0.0832123	0.184105	0.305567	0	0	0.785747	0	0	0.159359	0	0.50243	0	0	0	0.801693	0.0984216	0	0.045494	0	0	1.25132	0	0	0.374751	0.417664	0	0.200394	0.452307	0.253129	0.195029	0.406082	0	0	0.530633	0.0574243
kcat_1890	0.936035	0	0	0	0.450076	0.28821	0.0526344	0.656628	0.596083	0.51918	0.60656	0.50607	0	0.793544	0	1.02172	0	0.758659	0	1.14578	0	0	0	0	0	0	0.0663168	0.161172	1.00992	0	0	0	0.202025	0	0	0	0	0.716384	0.848579	0	0.0626485	0.714394	0.583827	0	0.113945	0	0.00941612	0	0.25306
kcat_1891	0	0	0	0.0768841	0	0.0908048	1.07698	0	0.647058	0.134101	0	0.322406	0	0	0	0	0	0.447917	0.0078341	0	0	0.397536	0	0.220779	0	0.360416	0.151639	0.872057	0	0	0	0	0	0.797294	0.77241	0.844669	0.0936804	0.18683	1.73937	0.514002	0.843829	0	0.252473	0	0.786027	0	0	0.552313	0
kcat_1892	0.0238746	0	0	0	0	0	0	0.808151	0.0354097	0	0	0.675063	0	0.00444623	0	0.106124	0	0.77199	0	0.433249	0.0477533	0	0.461662	0	0.132178	0.327581	0	0	0	0	0.0379723	0	0	0	0.61309	0.372818	0.122237	0	0.486771	0	0	0	0	0	0.264992	0.207953	0	0	0.188645
kcat_17873	0.863327	0	0	0	0	0.322131	0.0211244	0	0	0.174105	0	0	0.480843	0.275852	0	0	0.567258	0	0	0	0.295771	0	0	0.343371	0.585406	0	0	0	0.0172917	0	0.0162555	0.676094	0.477673	0.24842	0	0	0.197229	0	0.863719	0.144008	1.47469	0	0.0321158	0.347451	0.16698	0	0	0.356228	0.0631621
kcat_17874	0	0.0653839	0	0.00304295	0	0.0657957	0.319033	0.521441	0.525985	0	0	0	0	0	0	0.0215724	0.843427	1.0342	0.856431	0	0	0	0	0	0.309927	0	0	0	0.920359	0	0	0	0.0863231	0.345116	0	0.244055	0	0.730169	1.47125	0.865986	0	0.292989	0.14482	0.19406	0	0	0	0.110531	0.171999
kcat_17875	0	0	0	0	0.191831	0.277492	0	0.781178	0	0.00704556	0.0136342	1.09877	0.0143678	0.332997	0	1.34528	0	0.423371	0.0129933	0.0649197	0	0	0	0.238936	0	0.101393	0	0.367902	0.0238223	0.706211	0.416186	0	0	0	0.187116	0.632788	0	0.927126	0.0598145	0.107931	0	0.241429	0	0.0366605	0.186003	0.317821	0	0	0
kcat_17876	0	0.201599	0	1.21017	0.92471	0	0.12164	0.0583334	0	0	0	0	0.956845	0	0.0418804	0.0428153	0.135008	0	0.241345	0.0447519	0	0.5717	0.102933	0	0.548711	0.675048	0	0.293388	0	0.498881	0.355109	0.203271	0.859845	0	0.562263	0	1.63527	0.0504355	0.754427	0	0.144892	0.864449	0.455296	0.0263611	0.700191	0.0926102	0	0.374687	0
kcat_17877	0.395686	0	0	0.0600241	0	0	0	0	0	0	0	0	0	0.0130656	0	0	0	0	0	0	0	0.430587	0.240902	0	0.736192	1.42403	0	0.564218	0	0	0	0	0	0	0.730815	0	0	0.168734	0.734491	0	0.0657251	0	0	0	0.525378	0	0	0	0.278875
kcat_17878	0.679361	0.0264942	0	0.124669	0	0.357687	0.601044	0	0.080537	0	0.175795	0.0242688	0	0	0.156965	0	0.40087	0	0.350546	0.306941	0	0.765707	0	0.177313	0	0	0.037005	0.0860928	0.636545	0	0	0.520014	0.499579	0.0984802	0	0.0513405	0.283036	0.620359	0.896814	0	0.368664	0	0	0.469491	0	0.231234	0	0	0.12854
kcat_17879	0	0.728131	0.217408	0.376028	0.714399	0	0.727483	0	0.106532	0.323241	0	0.165822	0.0940482	0	0	0.173909	0	0.602377	0.0539654	0	0	0	0	0	0	0	0.831326	0	0.190373	0	0.251408	0	0.1185	0	0	0.214751	0.714331	0.0344933	0	0.146386	0	0	0	0	0	0.11276	0.104318	0	0
kcat_22891	0	0.460524	0.223165	0	0.493643	0	0	0	0	0	0	0	0.974788	0	0	0	0	0.0646684	0	0	0	0.0913871	0	0.27861	0.0627299	0.466162	0.516348	0.382118	0	0.401274	0.329293	0	0	0	0	0	0.915876	0	0.0619573	0.736864	0	0.885089	0.564847	0.25458	0.654901	0	0	0.685645	0
kcat_22892	0.995699	0	0.471842	0.304264	0	0.364595	0	0.750138	0	0.0825802	0	1.04866	0.427091	0	0	0	1.00243	0.708642	0	1.94609	0.167382	0	0.58666	0	1.01002	0.245679	0.049364	0	0.173533	0	0	0	0	0.33428	0.204872	0	0	0	0	0.272107	0	0	0	0	0	0	0.713749	0	0.697732
kcat_22893	0.397387	0	0.734926	0	0	0.0707045	0	0.362023	0	0	0	0.23336	0	0.14512	0.662906	0.828565	0	0	0.219707	0.589935	0.437269	0	0	0.625575	0.134882	0	0	0	0.22358	0	0.315155	0	0.293474	0	0	0.306978	1.00975	0	0	0.172132	0	0.0385817	0	0	0.474317	0.0220213	0.595008	0.28736	0
kcat_22894	0	0	0	0	0	0	0	0.089393	0.559099	0.131652	0.239912	0	0.0672666	0	0.356066	0.411286	0.0983425	0	0	0.495461	0	0	0.289312	0	0.223242	0.937724	0	0.315266	0.349349	0	0.298396	0	0	0	0.33285	0.110802	0.644872	0	0	0	0.964193	0.460716	0	0.288177	0.428171	0.143295	0	0.0683012	0
kcat_22895	0	0	0	0	0.116092	0	0	0	0.289498	0	0	0.536728	0	0	0	0	0.381134	0	0	0.415512	0	0	0	0	0.797232	0.345	0.7112	0	0	0.163315	0	0	0.441768	0.0112806	0.918015	0.331891	0.0456728	0	0	0	0	0.804113	0	0.00958075	0	0	0	0.115753	0.948284
kcat_22896	2.26456	0	0	0.141096	0	0	0	0.0237656	0.196587	0.399076	0	1.1536	0	0.56456	0.859694	0	0	0	0	0	0	0.264584	0.688367	0	0	0.345371	0	0	1.11846	0	0	1.17294	0.520981	0	0	1.11727	0	0	0.0058087	0	0	0	0	0.458395	0	0.952807	0	0	0
kcat_22897	0	0	0	0.417175	0.575794	0	0.496373	0	0	0.190282	0.142373	0	1.00583	0	0	0.00524665	0.0540232	0	0.281053	0	0.360353	0	0	0.172429	0.0116879	0	0.510588	0	0.00231261	0.0898369	0.620642	0.195376	1.15516	0.0103819	0.118966	0	0	0	0	0.0331372	0.030586	1.07447	0.0205783	0.121056	0.754524	0	0.432385	0.449518	0
kcat_22898	0.536071	0	0	0	0	0.0080625	0	1.38877	0.253503	0.297103	0.0733128	0.147631	0.430355	0	0	0	0	0.143614	0	0	0	0	0	0	1.11219	0.417834	0	0	0.718845	0	0.630198	1.2026	0.696222	0	0	0.520859	0.26962	0	0.387101	0.336372	1.89855	0.220693	0	0.592444	0.242582	0.230765	0	0.135184	0
kcat_22899	0	0.0540305	0	0.967222	0.825453	0.488869	0	0	0.969743	0.468142	0.104221	1.04383	0	0.650626	0	1.13107	0	0	0	0.503397	0	0.401925	0	0.414843	0	0	0	0	0.587617	0	0	0.410215	0	0	0.539102	0.0137239	1.07673	0	0.374897	0	0	0	0	0.449846	1.38439	0.138293	0.147617	0	0
kcat_22900	0.108596	0	0	0.11602	0	0	0	0.0315557	0	0.166628	0.3626	0	0	0	0.521857	0.345963	0.150432	0	0.571724	0.764164	0.506395	0	0	0	0	0	0	0.903205	0.320438	0.345135	0	0	0.1542	0	0	0.070927	0.511814	0.127259	0	0.0441425	0.767506	0.405238	0.0442882	0.579411	0	0.765496	0	0	0
kcat_22901	0	0.0107474	0.112462	0.838737	0.311122	0.039115	0.0979296	0.423732	0.0324185	0	0	0.0792685	0	0.520574	0.118395	0.458696	0.235589	0.104787	0.15187	1.24339	0	0.457896	0.490001	0.0237607	0.903716	0.371992	0	0	0	0	0	0	0.315504	0.105173	0	0.0476737	0.441272	0	0	0	0.129332	0	0	0.191704	0	0	0	0	0.431982
kcat_22902	0	0.506752	0	0	0	0	0.326481	0	0	0.336195	0.12615	0	1.67758	0.269925	0	0.820962	0.500322	0	0.703884	0	0.00708748	0	0	0	0.999625	0	0	0	0.226452	0.206721	0.305318	1.16017	0	0.895852	0.0831189	0.430205	0	0.179555	0	0	0.177375	0	0.811123	0.0168545	0.0877569	0.0523873	0	0.168443	0.474356
kcat_22903	0	0.454589	0	0.96206	0.59092	0	0.123721	0.363356	0	0	0	0.925638	0	0	0	0.735624	0.188763	0	0.305927	1.05834	0	1.07572	0.329607	0	0.358625	0.826371	0	0	1.14392	0.343247	0.0512127	0	0.412874	0	0	0	0.570952	0.302373	0	0	0.082737	0	1.06542	0	0	0.437889	0.40134	0.647599	0
kcat_22904	0	0	0	0.399338	0	0	0	0	0.412621	0.897955	0.870524	0	0	0.664849	0.0835242	0	0.621482	0	0.566134	0.316875	0	0	0.666033	1.12778	0	0.203097	0.164811	0.0285143	0	0.775309	0	0.950463	0.461217	0	0.47988	0	0	0	0.924245	0	0	0	0.783978	0.47273	0.22502	0	0	0	0
kcat_6499	0	0.147398	0	0	0.543366	0.127523	0.745037	0	0	0	0	0.598742	0	0.453568	0.339064	0.726493	0	0.983406	0.120794	0.629109	0.171981	0	1.27008	0.050798	0	0.359686	0	0	0	0.115405	0	0	0.386924	0.665355	0.481945	0.621223	0	0.137951	0	0	0.154621	0	0	0	0.49311	0.0276392	0	0	0.0385926
kcat_6500	0	0	0	0	0	0	0.815096	0.0888205	0	0.112576	0.17666	0.296145	0	1.02112	0.323326	0.469143	0.724308	0	0	0	0	0	0	0	0	0.777241	0	0.349904	0	0	0	0	0.254073	0.598349	0.64733	0.045444	0	0	0.121588	0	1.06074	0.920436	0	0.0681505	0	0.14889	0	0	0.410778
kcat_20576	0	0.352944	0	0	0.697643	0	0.25456	0	0	1.07362	0.164116	0	0.945161	0	0	0.739719	0	0	0	0	0.214913	0	0.842527	0.153461	0	0.944528	0.370013	0	0	1.21179	0.624224	0.430119	0	1.83769	0.160294	0.376836	0	0.127136	1.23948	0	0.667566	0.726559	1.10522	0	0.822454	1.09545	0	0.84826	0
kcat_8352	0	0.140442	0	0.480309	0.516913	0	0	0.326188	0	0.136787	0	0	1.51822	0	0.752102	0.539859	0.0570137	0	1.00813	0.920072	0.534749	0.400177	0	0.207677	1.07962	0	0.285714	0.175472	1.60151	0	0	0.456824	0.962072	0.598535	0	0	0.186731	0.749998	1.19832	0.197133	0	0	0.75008	0.626139	0	0	0.243395	0	0
kcat_6530	0	0	0	0.234671	0	0.131757	0	0	0	0.247674	0.50302	0.557874	0	0	0	0.999742	0	0	0	0.0603988	0	0	0.436468	0.369063	0.213796	0.641687	0	0	0.110106	0	0	0.0870708	0.619668	0	0.440725	0	0	0	0.246127	0	0.860817	0	0	0	0.391874	0.371845	0.198906	0.00436885	0
kcat_9987	0.657672	0.40703	0.876231	0.513	0	1.40773	0.45893	0	0	0.0782285	0	0	0	0.730128	0.744088	0	0	0	0	0.00178859	0.0565145	0	0	0	0	0	0	0	0	0	0	0.164441	0	1.57975	0.172683	0	0.333816	0	0	0.162794	0.335008	0.960609	0	0	0	0	0.399421	0	0
kcat_9988	0	0	0.330983	0	0	0.60214	0.200584	0	0.0609768	0.455742	0	0.756331	0	0.435877	0.0271141	0	0.275974	0	0	0.489569	0	0	0	0.271096	0.400825	0	0	0	0.410004	0.435714	0.090891	0.688863	0.316765	0	0.24792	0.409377	0	0	0.506176	0	0	0	0.185282	0.321699	0	0.359392	0	0	0.253273
kcat_9989	0.379875	0.208329	0	0.664561	0.182912	0	0	0.325965	0	0.0309537	0	0.0157227	0.333471	0.254663	0	0	0.502309	0.935906	0	0	0	0	0.204519	0.158547	0.191235	0	0	0.507589	0.970473	0	0	0.0238188	0	0.854374	0	0.109475	0	1.04906	0	0	0	0	0.0908231	0.30739	0.746055	0.037575	0	0	0.760006
kcat_9990	0.132263	0	0	0	0	0	0.446553	0.907912	0.274219	0.67593	0.900413	0	0	0	0	0	0.316003	0	0	0	0	0.629093	0.228131	0.681843	0.248977	0.370172	0	0.802263	0	0	0	1.2731	0.596822	0.520296	0	0	0	0.20682	0.26055	0.0927123	0	0	0	0	0	0	0	0	0
kcat_9991	0	0	0	0.278689	0	0.391556	0.307489	0.165795	0	0	0	0	0.3306	0	1.2433	0	0	0.294173	0.191416	0	0.260863	0	0.262949	0	0	0	0.202731	1.23439	0	0.774263	0.0947386	0.667178	0	0.473453	0.00149932	0.646907	0	0	0.237537	0.0115111	0.88853	0.410059	0	0.219112	0	0.764924	0	0	0.338938
kcat_9992	0.233104	0.019365	0.100536	0	0.632929	0	0	0	0	0.159475	0.00372747	0	0.59204	0	0	0	0	0.934559	0	0.831149	0.276017	0	0.448401	0	0	0.118894	0.449254	0	0	0	0	0.0555084	0.82486	0	0.388929	0	0	0	0.0971501	0.24038	0	0.229337	0	0.21209	0.497319	0	0.247664	0.572516	0
kcat_9993	0	0	0.012983	0	0.242147	0.398544	0.0387701	0	0	0	0.0607536	0	0	0.196554	0	0	0	0.617709	0.44066	0.138763	0	0.462587	0.000418423	0	0	0.501899	0.192738	0.733034	0	0	0.0482109	0	0	0	0	0.387962	0.106619	0.0550909	0	0	0	0	0	0.174192	0	0	0	1.12352	0.737424
kcat_9994	0	0.466542	0.216615	0	0	0.349663	0.277705	0	0	0	0.926497	0	0.108078	0	0	0.826213	0	0.114147	0	0	0	0	0	0	0	1.41777	0	0.640203	0	0	0.225075	1.30481	0	0.33561	0.0461669	0.239409	0	1.10039	0	0.136989	0	0	0	1.1953	0	0	0.395881	0.213486	0
kcat_9995	0.00638583	0	0.203523	0.700075	0	0	0	0	0	0.365166	0.824879	0.959613	1.0329	0	0	0.390843	0.182395	0	0.319843	0	0	1.02759	0	0	0	0	0.424314	0	0.738302	0	0	0.981101	0.388799	0.142468	0	0.360599	0.181929	0	0	0	0.0818156	0.991226	0	0.699343	0	0.233592	0	0	0
kcat_9996	0	0	0	0.0278332	0	0	0	0.224001	0.54102	0	0	0.228273	0	0.660491	0	0.453376	0.868808	0.0993371	0.952545	0	0	0.571311	0	0	0	0.715732	0.136347	0.409293	0.239063	0.341369	0	0.863753	0.378802	0.753881	0.624156	0	0	0.0770949	0.354174	0	0	0	0.244139	0.221889	1.30388	0	0	0.250226	0.796584
kcat_9997	0	0.297428	0	0.247161	0	0.154403	0	0.564685	0	0	0	0.402929	0	0.103471	0.983905	0.453598	1.04162	0	0.48484	0.288622	0.508266	0	0.525345	0.301685	0.761783	0	0	0.10157	0.2806	0.881636	0.107959	0.0343853	0.134931	0	0	0.708205	0.412302	0	0	0.617842	0.885764	0.043131	0.467172	0.547333	0	0.590136	0	0	0.0446499
kcat_22795	1.77887	0	0	0	0	0.0959628	0	0	0	0	0	0.688961	0	0	0.092941	0.249108	0.208337	0	0	0	0	0.679101	0	0	0	0	0.0103977	0.219075	1.05185	0	0.146847	0	0.561633	0	0.942057	0.175691	0	0	0	0	0.434532	0.892729	0	0	0	0	0	0.438768	0.286838
kcat_22796	0	0.375595	0.443921	0	0.178009	0.376452	0	0	0.205388	0.232409	0.121332	0.790282	0	0	0	0.899656	0	0.4507	0	1.15621	0.111197	0.537528	0	0	0	0	0	0	0	0	0.143026	0.416859	1.10947	0	0.439545	0	0	0	0.598394	0	0	0	0.0123601	0.191294	0	0.668897	0	0.48871	0
kcat_6498	0.614411	0	0	0	0	0.128507	0.364212	0	0.0179872	0	0	0.159863	0	0.733007	0.0204632	0.23219	1.09216	0	0	0	0.00720676	0.13059	0.115293	0	0.264012	1.49263	0	0.923696	0.0462617	0	0	0	0.402789	0.369348	0.939565	0	0	0.331572	0.237775	0	0.814743	0.557465	0	0	0	0.242882	0	0.442123	0.108737
kcat_16585	0	0.359445	0	0.230158	0.206001	0	0	0	0	0	0	0.222105	0	0	0	0	0.298858	0	0	0.289344	0.296805	0	0.27279	0	0	0.519384	0.754974	0.193807	0	0.340042	0	0	0	0	0	1.03344	0	0	0	0	0	0	0	0	0	0.115896	0.490472	0	0.0200941
kcat_16586	0	0.433925	0.226492	0.183511	0.00816395	0	0.0510589	0	0.019989	0.647058	0	0	0.6836	0.340691	0.499931	0.583955	0.892367	0.431523	0	0.405958	0.722431	0	0.639027	0	0	0.0296822	0.141783	0	0	0.0780894	0.346001	0	0	0	0.178369	0	0.788884	0	0.292986	0	0.0266289	0.00833524	0.315039	0	0.398913	0	0.692869	0.483721	0
kcat_1093	0.606864	0.484708	0.269253	0	0.620494	0.306568	0.601335	0	0.653892	0.313628	0.532374	0.328353	0.00808856	0	0	0.284898	0.579752	0.0715865	0	0.472833	0	0	0.0333752	0	0.305357	0	0.0836985	0	0	0	0.274859	0	0	0	0.542254	0.634095	1.03914	0	0.237432	0.730437	0	0	0	0	0	0	0	0	0.752829
kcat_1094	0	0	0	0.0195665	0.341876	0.531573	0.618722	0.738683	0	0	0.545946	0.690019	0.256728	0.655094	0	0.917	0.51238	0.235574	0.623131	0.64706	0.616846	0.151376	0	0	0.609824	0.30706	0	0.380176	0.271007	0	0.112575	0.306385	0	0.205154	0	0	0	0.0429406	0	0	0	0.894219	0	0	0.184916	0.35703	0.16048	0.0562172	0
kcat_21727	0	0	0	1.19947	0	0	0.701742	0.120291	0	0.188475	0.585849	0	1.17295	0	0	0.316441	0.59536	0.0293222	0.439182	0	0.032563	0	0	0	0.316774	0	0.431117	0.0174116	1.14012	0	0.756652	0.145487	0	0.519277	0	0	0	0.492351	0	0	0.321377	0.893676	0	0	0.187903	0	0	0.0584745	0.331684
kcat_21728	0	0.119798	0	0.53716	0.714505	0.00874595	0	0	0.332112	1.03743	0.0631206	0	0.832009	0.102513	0	0	0.0785596	0	0.358534	0	0	0.637826	0.150511	0	0	0	0.232721	0	0.386088	0.647791	0.602431	0.328429	0	0	0.0596088	0	0	0	0.193398	0.194347	0	0	0	0	0	0	0.199029	0	0
kcat_21729	0.17265	0	0.431244	0.72484	0	0.0340818	0.174663	0	0	0	0	0.0689144	0	0	1.18212	0	0.316713	0	0	0.315878	0.326508	0	0	0	0	0	0.641606	0.0863378	0.162406	0.0823317	0	0.176912	0.687864	0	0.025245	0.50119	0	0	0.113485	0.0433526	0.0711188	0.85169	0	0.199188	0	0.0272344	0	0.386603	0
kcat_21730	0	0	0.198235	0	1.032	0	0.185889	0.2567	0.655695	0	0.0335805	0	0	0	0	0.518127	0	0.492708	0.689017	0.100492	0	0	0.0719814	0.0762123	0.0941634	0	0.303322	0	0	0	0	0	0.243239	0.632335	0.0936324	0.0315661	0	0.112563	0.420476	0.119475	0	0	0	0.374924	0	0	0	0	0.199818
kcat_21731	0.0135108	0.394042	0	0	1.04008	0	0	0	0.414135	0	0	0.790165	0	0	0	0.356825	0	0	0	1.59433	0	0.460115	0.500296	0	0	0.636022	0.597278	0	0.102708	0	0	0.390691	0.871972	0	0.130222	0	0.405276	0	0	0	0	0	0	0	0	0.0944754	0	0.562869	0.0434478
kcat_21732	0.55401	0.564072	0.14409	0	0	0.444175	0	0	0	0	0	0	0.105308	0.498316	0.500814	0	0.0777545	0	0	0	0.263796	1.05176	0	0.17235	0	0.265282	0.00278974	0.287188	0	0.397972	0	0	0.0991071	0	0	0	0.682831	0.0880522	0.344902	0	0.873914	0.412417	0	0	0	0.371243	0.00423116	0.465055	0.0165813
kcat_21733	0	0	0.0867365	0	0	0.273826	0.140255	0	0	0	0	0.46768	0.88603	0.108203	0.0810908	0.101333	0.126302	0	0	0	0.62529	0	0.00326223	0	0.424685	0	0	0	0	0.554178	0.355875	0.456004	0	0.00723595	0	0	0	0.0997611	0.288957	0	0.52616	0	0.297474	0	0.113402	0.289957	0.349896	0.430282	0
kcat_21734	0	0.500764	0.0550717	0.595514	0.612673	0	0	0.210185	0	0.444576	0	0	0	0	0	1.61233	0.166516	0	0.0401603	0.436109	0	0	0.329801	0	0	0.244391	0	0	0.469833	0.269286	0	0.204937	0	0.609716	0	0.355986	0.726104	0.308173	0	0	0.648967	0	0.628502	0	0.401283	0.515783	0	0.83526	0
kcat_21735	0.547048	0	0.336544	1.56652	0	0.354618	0.0433108	0	0	0	0.118449	0	1.09403	0	0.229244	0	0	0	0	0	0.316215	0.779677	0.196089	0	0	0	0	0	0.548042	0.231083	0	0.853422	0	0.0632935	0.831064	0.0378733	0.0220494	0	0	0	0.471962	0	0.100212	0	0.445993	0.117951	0	0	0.22137
kcat_25309	0	0.302613	0.968749	0	0.157228	0.118994	0.589099	0.277677	0.155134	0.533383	0	0	0.352175	0	0.0180588	0	0	0	0.179561	0	0	0.250438	0	0.40014	0	0	0	0	0.927739	0	0.234064	0.529392	0	0.412743	0.393085	0.260113	0	0	0	0.0502939	0.934017	0	0.504646	0.0980033	0.737176	0.517782	0	0.544648	0.725761
kcat_25318	0	0	0.193207	0	0.68807	0.0239007	0	0.211109	0.130598	0	1.00442	0.00147047	0.515577	0	0	0	0	0	0.639592	0.271843	0	0.876567	0	0.133161	0.349074	0.925027	0.403952	0	0.282321	0.0294322	0.390043	0.159371	1.21209	0	0	0	0	0.455124	0	0.218423	0	0.600191	0	0.501343	0	0.143555	0.585729	0.46942	0
kcat_25328	0.343689	0.185716	0.921094	0.0336002	1.03174	0.217765	1.1619	0	0.301879	0.425884	0	0	0	0.0990131	0.273284	1.52662	0	1.12644	0	0.596051	0.363007	0	0	0	0	0	0.264725	0	0	0.375381	0	0.1484	0.37217	0.311235	0	0.244807	0	0	1.1022	0.331328	0	0	0	0	0	0	0.162884	0	0
kcat_25338	0	0.759651	0.49201	0	0	0.462305	0	0	0	0.880796	0.0620317	0	0	0	0.278197	0.451511	0	0	0.487268	1.49218	0.10207	0.155472	0.296574	0	0.0831464	0.226834	0.648652	0.778748	0	0.158364	0	0.919518	0.1547	0	0	0	0.179053	0	0.468404	0.0864081	0.660682	0	0.909118	0	0	0.166041	0	0	0
kcat_25348	1.26373	0.375679	0.84779	1.12036	0.826705	0	0.0701647	0.718449	0	0	0	0.0936986	0.142087	0.598447	0	0.0577837	0.859512	0.365052	0	0.888862	0.143905	0	0	0	0.372746	0.641068	0.332404	0.458153	0.415397	0	0.405195	0	1.07795	0	0	0	0.0323307	0	0	0	1.39524	0	0.040244	0	0	0	0	0	0.742462
kcat_25354	0.370425	0.172842	0	0	0	0.176041	0.426121	0.757424	0.514274	0.167862	0	0	0	0	0	0	0	0.623852	0.650954	1.09637	0	0.172593	0.615715	0.755282	0	0.37909	0.021703	0	0	0.94339	0.614474	0	0	0.815333	0.441313	0	0.474728	0.10262	0	0.207818	0.679254	0	0.749081	0.26892	0	0.506738	0.145116	0	0.410837
kcat_25362	0.105908	0	0	0	0	0.518805	0	0	0	0	0.621799	0	0.190597	0	0	0.11673	0	0.0541869	0.868993	0.399078	0	0	0.379326	0.967932	0	0.878624	0	0.451478	0.307235	0.0355762	0	0.510504	0.358535	0.650958	0	0.216425	0	0	0.447199	0.437074	0	0	0	0.637757	0	0	0	0	0.720473
kcat_24527	0	0	0	1.30688	1.04316	0	0	0.440452	0.419789	0	0	0.639202	0	1.17188	0.780368	0	0.606615	0.44565	0.134182	0	0	0	0	0	0.664455	0.705159	0.453647	0	0	0	0	0	0	0	0	0	0.0742298	0	0.175887	0	0	0	0.293035	0	0.235223	0	0	0	0.804001
kcat_24528	0	1.43181	0	0	0	0	0	0	0	0	0	0.762131	0	0.606073	1.35589	0.610358	0.10718	1.52834	0.230534	0	0.0995241	0	0.560733	0	0.179787	0.716982	0.100129	1.3254	0	0	0	0	0	0	0	0.30621	0	0	0.652394	0.463512	0	0.44484	0.940974	0	0	0.0728192	1.1002	0	1.37311
kcat_24529	0	0.0263952	0.172466	1.009	0.0907569	0	0	0	0.155043	0	0.317809	0	0.462748	0	0.808801	0	0	0.00875647	0.203637	0.250564	0.391058	0	0	0	0.0713067	0.309804	0.295751	0.024308	0.54642	0.748925	0.441766	0.375034	0.677244	0.0413838	0	0	0.565993	0.886953	0.0445898	0	0	0.105912	0.201984	0.249661	0	0.322507	0.88988	0.938697	0
kcat_24530	0	0.801412	0	0	0.355496	0.36044	0	0.615564	0.175902	0.30611	0	0.582173	0	0.149466	0	0.355483	0.688168	0.249838	0	0.46134	0.0840331	0.202269	0.522891	0.621081	0.663929	0.0169006	0	0.590363	0.861142	0	0.0977634	1.00228	0	0.0801077	0	0.663496	0	0	0	0	0	0	0.229847	0	0	0.306964	0.109694	0	0.255289
kcat_24531	0.460013	0.160034	0	0.0498987	0.161734	0	0	0.257425	0.5238	1.27798	0.330927	0.367281	0.252557	1.45035	0	0.886173	0.587349	0.429337	0.123903	0.910512	0.0665926	0	0	0	0.0964576	0.50835	0.692527	0	0.363941	0	0.125592	0	0.864095	0.166332	0	0	0.231794	0.256686	0.321893	0.00135213	0.0185072	0.338279	0.830428	0.0746114	0.0444457	0.605627	0.57319	0	0.195965
kcat_24532	0.259815	0	0.698544	0.27912	0.176445	0.942565	0.305357	0	0	0.234052	0	0.59514	1.00911	0	0.646263	0.24875	0	0.0794577	0	0.9235	0.207062	0	0.052041	0.0769905	0	0	0	0	0	0.0880492	0	0	0.51689	0	0	0	0	0	0	0	0.263315	0	0	0.0518576	0	0	0.774624	0.196297	0
kcat_24533	0.499975	0	0.270684	0.109458	0.136144	0.0373403	0.602486	0.0927865	0.020236	0.203509	0.376127	0	0	0.149592	0.396989	0	0.0171213	0	0	0.476133	0.30431	0.419841	0	0.244554	0.2684	0	0.11901	0	0.519347	0	0	0.36477	0.214065	0	0.0920498	0	0	0.444309	0.257436	0	0	0.338848	0	0.239484	0	0	0.229452	0.540693	0
kcat_24534	0.317819	0	0	0.549099	0	0.0122258	0.228437	0	0	0.851105	0.417766	0	0.577738	0.798977	0.00573384	0.105412	0.153702	0.135805	0.883894	0	0.207426	0	0.807322	0.432719	0	0	0	0.58041	0.274719	0.380292	0.369849	0.265799	0	0	1.28517	0.741296	0	0	0.691307	0	0	0	0.520295	0.259951	0.277448	0.819508	0	0	0
kcat_24535	0	0	0.246048	0.84323	0	0.197135	0	0	0	0	0.0952696	0.0599809	0.513	0	0.82164	0	0	0.112285	0.17417	0	0.168737	0.24526	0.114833	0.0840891	0	0.730627	0.195909	0	0.661156	0.159252	0.371163	0.12395	0.456959	0.302363	0	0.0779398	0	0	0	0.0385885	0.298516	0.945266	0.166647	0.188051	0.604426	0.330589	0.681649	0.800231	0.276528
kcat_24536	0	0	0.495345	0	0	0.096629	0.0245938	0.998427	0.220695	0.334566	0.647978	0.43709	0.279582	0.738759	0	0.0473785	0	0.374778	0.66091	0	0	0.27887	0.0518623	0.220261	0	0	0.125106	0	0	0.265318	0.291563	1.1259	0	0.252497	0	0.10805	0.0262833	0	0	0.527295	0	0.229457	0.486999	0	0.113314	0.353192	0.75254	0	0.0226254
kcat_24537	0	0	0.304208	0	0	0.631966	0.190623	0	0.0609908	0.468713	0	0.803692	0	0.452076	0.00825422	0	0.287729	0	0	0.512203	0	0	0	0.266563	0.413469	0	0	0	0.449166	0.464367	0.0906351	0.745294	0.329117	0	0.261561	0.373478	0	0	0.521975	0	0	0	0.193073	0.34285	0	0.392883	0	0	0.293572
kcat_24538	0	0	0	0.181181	0	0.0378013	0	0	0.183037	0	0.0381303	0	0.368672	0	0.222899	1.55343	0.787792	0	0.458151	0	0	0.505915	0	0.203323	1.29382	0.278046	0	0.431229	0	0.451004	0.305	0.001853	0	0	0	0.0494845	0	0	0.23738	0.282565	0.469811	0	0.591274	0	0.556394	0	0	0.446579	0
kcat_24539	0	0.366873	0	0.613044	0	0	0	0.151994	0	0.559333	0	0	0.16718	0.585115	0	0	0.0255618	0.968838	0	0.630038	0.108688	0.0135601	0	0.119605	0	0.175761	0	0	0.6365	0.0630668	0.306064	0.0169515	0	0	0	0.527273	0.429473	0	0	0	0	0	0	0.0753919	0	0	0.633694	0	0.789703
kcat_24540	0.47555	0	0	0.692497	0	0	0	0	0	0	0.0528244	0	0	0	0.503046	0	0	0.324653	0	0	0.0421806	0	0	0	0	0.298087	0	0.399127	0.439823	0	0	0	0	0.018559	0	0.500541	0	0.0171727	0	0	0.207186	0.506847	0	0.112563	0	0	0.258924	0	0.0885554
kcat_24541	0.0433497	0.438679	0.382248	0.483872	0.0398807	0.417328	0	0	0	0	0.0765201	0	1.21622	0	0.930658	0	0	0	0	0	0.637819	0.672808	0	0.122701	0	0	0	0	0.923991	0.19408	0	0.640093	0	0.173969	0	0.132118	0	0	0	0	0.741266	0	0.142138	0.46628	0.3888	0.416774	0	0	0
kcat_24542	0.626093	1.5528	0.301182	0	1.20345	0	0.0480484	0	0.0280733	0.288487	0	0	0.368092	0.225059	0	0.478627	0.925873	0.327551	0	1.29795	0.319944	0	0.461337	0	0.811363	0	0.351288	0	0.31039	0	0.144292	0	0	0	1.02876	0	0.818168	0	0.0584628	0	0	0.00640444	0.101791	0	0	0.0309455	0.794069	0.185889	0
kcat_24543	0.13841	0	0.0192185	0	0.274648	0.315562	0.0731698	0	0	0	0.458045	0	0.534343	0	0	0.929272	0.245042	0.0877429	0.56043	0.194554	0.189579	0	0.615629	0.223747	0.187323	0.0812282	0	0.224717	0	0	0.248117	0	0.142207	0.377836	0.0941458	0.50317	0	0.448372	0	0.633099	0	0	0.0029821	0	0.296234	0	0.835502	0	0
kcat_24544	0	0.754416	0.639647	0.4915	0.48049	0	0.196395	0	0	0.603844	0	0.0902601	1.03893	0	0	0	0.433477	0	0	0	0	0	0	0.336086	0	0	0.921094	0.0661591	0.00376413	0.0653425	0.975058	0	0	0	0	0	0.749494	0.0193705	0	0	0.433626	0.498766	0.102306	0	0.023574	0.0402621	0.215435	0	0
kcat_24545	0.518816	0	0.134421	0.346452	0	0	0.43456	0	0	0.394117	0	0	0	0.51818	0	0	0.0904773	0.9469	0.356807	0.947076	0	0	0.371074	0.0521557	0.425196	0	0	0	1.68408	0	0.434929	0	0	1.11861	0.00598559	0.156328	0	0.279533	0	0.363728	0.184461	0.183026	0.00256973	0.0417959	0.627041	0	0	0	0.113904
kcat_24546	0	0.35359	0	0.244767	0.499665	0	0.348038	0.299143	0.0784723	0	0	0.555094	0	0	0	0	0.247383	0.0403233	0.0489864	0	0.0877732	0.540601	0	0.489307	0.889703	0	0.0710388	0.00424545	0.336525	0	0.0973208	0	0.521114	0	0	0.128661	0.183857	0	0	0.560828	0.691432	0.233244	0	0	0	0	0	0	0
kcat_24547	0.10298	0	0	0.743252	0	0	0	0.220722	0	0	0	0	0.253132	0.343418	0	0	0	1.12068	0	0.326659	0.0850691	0	0.139506	0.272781	0.137392	0.0519293	0	0	0.851758	0	0.425454	0	0	0	0	0.562461	0.222809	0	0	0	0	0	0	0.0938892	0	0	0.246081	0	0.813053
kcat_24548	0.0184268	0.379713	0	0	0	0.297013	0	0.00651626	0	0	0	0	0	0.0399573	0.644892	0.307941	0	0	0.391699	0.713557	0.158774	0	0	0.322749	0	0	0	0.689478	0.269183	0	0	0	0.295937	0.166241	0	0.433962	0.400897	0.239021	0	0	0	0.282386	0.410163	0.678315	0.0017822	0.746355	0.114599	0.119852	0
kcat_24549	0	1.02023	0.312137	0.755397	0.514883	0	0	0.0770803	0.47501	0	0	0	0	1.02152	0	0	0.209944	0	0.292804	1.16746	0	0	0.840242	0.109609	0.399444	0.190161	0	0	0	0	0.154191	0.239542	0.427671	0	0.835014	0	0.169217	0	0	0.110051	0.156132	0.411767	0	0	0.281051	0	0.0804214	0.268962	0.334543
kcat_24599	0	0	0.488175	0.644795	0.7433	0.00555801	0	0	0.039621	0	0.0388583	0	0.405837	0.0213521	0.557636	0.0802539	0	0	0.142446	0.158058	0	0	0.0569292	0	0	1.29214	0	0.146752	0.00236562	0.00668923	0.171779	0	0	0.628189	0	0	0.576674	0	0.00082677	0.0145553	0.296007	1.30233	0	0.327973	0	0	0	0.841002	0
kcat_4885	0	0	0	0	0.995554	0	0.250815	0.0623076	0	0	0	0	0	0	0.562041	0.519546	0.0724505	0.582577	0.746673	0	0	0.536656	0.115374	0	0.32847	0	0	0	0	0.0478562	0	0	1.31714	0.0630727	0	0	0	0.792627	0	0.213907	0	0	0	0.512594	0	0	0	0.0357238	0.251951
kcat_1652	0.433894	0	0	1.62596	0.436634	0	0	0	0	0.419398	0.0192771	0	2.16622	0	0	0	0	0.123753	0	0	0	0	0	0	0	0	0	0.56793	0.182762	0.247593	1.3921	0.0715163	0	0	0	0.139855	0	0	0.417259	0.584307	1.35396	2.56208	0	0.492029	0	0.30653	0	0.984134	0.900662
kcat_1653	0.0708081	0.555539	0	0	0	0	0	0	0.0653591	0	0.849058	0	0.913048	0	1.66877	0.172715	0.0917893	0	0	1.17853	0	0	0	0.0795361	0	0.31359	0.3986	0	0	0.5095	0.401409	0	0.64958	0	0	0	0	0	0	0.18063	0	0.41897	0	0.208435	0	0.444002	0.571084	0.432955	0.127268
kcat_24700	0.522448	0.498388	0.0160008	0	0.572092	0	0.445932	0	0	0	0	0.81641	0	0	0.301129	0.826515	0.28533	0.177563	0	0	0	0.215284	0	0	0	0.224069	0.804678	0	0.307353	0	0.448042	0	0.140363	0.568856	0.242208	0.503287	0.272022	0	0.124095	0	0.807631	0	0	0	0.668882	0	0	0.310009	0.513246
kcat_9163	0.546849	0.366256	0.320396	0	0	0.178022	0.405516	0.370947	0	0	0	0.224982	0	1.04839	0.266702	0.706173	0	0.238891	0	1.0266	0.388845	0	0.850852	0.202122	0.40559	0.205768	0.585587	0	0	0	0	0.10572	0	0	0	1.9305	0	0.684772	0	0	0	0	0	0	0.00314624	0	0.383136	0	0.636625
kcat_9164	0.205981	0	0	0	0	0	0.531489	0	0	0	0	0.242817	0	0.87055	0	0	0.555072	1.09374	0	0.719056	0	0.693288	0	0	0.987446	0	0	0	0.653212	0	0	0	0	0.432074	0.128757	0.0810488	0	0	0	0	0	0	0	0.429644	0.132034	0.237174	0	0	0.702753
kcat_15460	0.450284	0.262413	0.197512	0.300122	0.0156703	0	0.0142437	1.12738	0.725839	0	0.512808	0	0.057501	0.655222	0	0	0.711759	1.16057	0.243231	0	0.576072	0	0.352257	0	0.935843	0	0	0.560149	0.543002	0.752607	0	0	0	0.794175	0.713324	0.025546	0	0.675773	0.728101	0.817489	1.01819	0.186595	0.429388	0.157143	0.136236	0.00817938	0.0658433	0	0.67619
kcat_9401	0	0	0	0	0	0.0764427	0	0.00468968	0.244835	0.0985641	0	1.30187	0	0.143133	0	0	0	0.266083	0	0.0685424	0	0.392542	0.574297	0	0	0	0.111987	0.110468	0	0.00877424	0	0	0	0	0	0.179196	0	0	0	0	0	0	0	0	0.312218	0.406637	0	0	0.0708917
kcat_10034	0.361415	0.443463	0	0	0	0.285086	0	0	0.329457	0.153312	0.224518	0	0	0.0266243	0.00586883	0.145752	0	0	0.357719	0	0.080785	0	0	0	0	0	0	0	0.35903	0	0	1.15125	0	0.353404	0	0.378013	0.993376	0	0.646562	0.819105	0.00198205	0	0	0.0474141	0.231307	0.795721	0	0	0
kcat_10035	1.01692	0.807673	0.0375887	0	0	0.317884	0.636201	0.847339	0	0.257319	0.917786	0	0.569869	0.517282	0.127175	0	0.467896	0	0.349189	0.692098	0	0.5793	0.495098	0.656211	0.810538	0.250916	0.400004	0.748893	1.85035	0	0.057562	0.226521	0	0.960514	0.71918	0	0	1.28518	0	0.493523	0	0	0.682084	0.469	0	0	0.668305	0.0292199	0.29317
kcat_10046	0	0	0	0	0	0.33461	0	0.202217	0.0258543	0	0	0.93767	0	0.762115	0.0709826	0	1.10088	0.259294	0	0	0	0.265554	0.419339	0.0358309	0	0	0	0.172101	0.252815	0	0	1.04942	0	0	0.217428	0.577991	0	0.270184	0	0	0.139527	0	0	0	0.0966704	0.592727	0	0.262767	0.801367
kcat_10047	0.233566	1.01391	0.649856	0	0.0798514	0	0.555896	0.761659	0	0.327215	0	0	0.384281	0.0560785	0.0951015	0.0443147	0.0908393	0.00592633	0	0	0.369407	0.409829	0	0	0.340245	1.41002	0.359426	0.218906	0	0.146628	0.331915	0	0.155512	0.444615	0.111074	0.00188234	0.747128	0	0.0356891	0.243852	0	1.43932	0	0	0	0.291412	0	0.198751	0.629368
kcat_19347	0	0	0	0.14941	0.922147	0	0.198717	0.121695	0	0	0	0	0	0	0.388763	0.312194	0	0.391498	0.558531	0	0	0.643892	0.0773174	0	0.106079	0	0.00423719	0	0	0	0	0.243622	1.17214	0.0924093	0	0	0	0.627561	0	0.0730654	0	0	0.100984	0.341746	0	0	0	0	0.294683
kcat_19348	0.160418	0	0	0	0	0	0.0732016	0	0	0	0	0	0	0.271776	0	0.0968437	0	0	0.566114	0	0	0	0.377262	0.617626	0.555549	0	0	0.410258	0.902147	0	0.122524	0	0	0.160329	0	0.346026	0.347832	0.528292	0	0.178205	0.179538	0	0.539927	0.000300119	0	0.106118	0	0.284087	0
kcat_19349	0	0.553371	0.432297	0	0.369476	0	0	0.053419	0	0	0	0	0.45033	0.16801	0	0.141563	0	1.47093	0.0805597	0.992093	0	0	0	0	0	0.0802831	0.431837	0	0	0	0	0	0.640238	0.00102426	0	0	0	0	0.0514914	0.234176	0	0	0.141907	0	0.292836	0.0570368	0.334395	0.0542901	0.00458741
kcat_19350	0	0	1.35075	1.36703	0	0	0	0.292897	0.0645084	0.194725	0	0	1.71767	0	1.25771	0.00523826	0	0.248993	0	0	0.609522	0	0.133746	0	0	0.260446	0.334849	0	1.20808	0	0.356793	1.85533	1.3121	0	0	1.2655	0.699081	0	0	0	0	0.220113	0	0	0.655644	0	0	0.322237	0
kcat_19351	0	0	0.0680918	0	0	0	0.438464	0.153887	0.264602	0	0	0	0.675117	0.154408	1.15862	0	0	0.108054	0.0379615	0	0.635247	0	0.539007	0	0	0	0.624808	0	0	0.670472	0	0.882661	0	0.290146	0	0.533081	0	0.058372	0.217648	0.362963	0	0	0	0.228604	0.413413	0	0	0	0
kcat_12743	0	1.00404	0.461901	0.355573	0.0932703	0	0	0	0	0	0	0.14427	0.928221	0	0.708265	0.076647	0	0.251379	0.537775	0	0.142768	0	0.216174	0	0.274539	0.431678	0	0.118607	0	0	0	0	0.259783	0.232169	0	0.534755	0.714613	0.0136502	0.322223	0.215432	0	0	0	0	0.218718	0.0567649	0.800265	0	0.877173
kcat_10036	0	0.79544	0	0.736185	1.01167	0	0.0782256	0.135718	0.212652	0	0	0	0.27134	0	0	0	0	0	0	0	0	0	0.122823	0	0	1.1849	0	0	0	0	0.493002	0.0722048	0	0	0.510326	0	0.520536	0	0	0	0.896957	0.9332	0	0	0.895211	0	0	0	0
kcat_10037	0	0.211817	0.681782	0.300959	0.973375	0.519639	0.517852	0.663549	0	0.236119	0	0.219885	0	0	0	0	0	0	0	0.127737	0	0.549416	0	0.401319	0.0510498	0	0	0	0.67551	0	0.0517203	0.0128732	0	0.157979	0	0	0	0.303123	0	0	0.0524955	0	0	0	0.470007	0.208818	0.216481	0.667731	0
kcat_10054	0	0.567747	0.427205	0	0.361391	0	0	0.0486903	0	0	0	0	0.446843	0.141353	0	0.167938	0	1.46337	0.0993114	0.931105	0	0	0	0	0	0.0599021	0.435745	0	0	0	0	0	0.657012	0.021741	0	0	0	0	0.0411509	0.239599	0	0	0.156946	0	0.289337	0.042089	0.332505	0.0755961	0
kcat_10055	0	0	0.514892	0	0	0	0.00775886	0	0.612204	0	0.021894	0	1.84995	0	0	0	0	0.308008	0.454225	0	0.23542	0.636933	0.753939	0	0	0	0.304795	0	0.484294	1.02608	1.33915	0.620876	0	0.885798	1.76236	0.590435	0	0.475691	0	0	0	0.705337	0.786355	0	0.42381	0	0	0.132489	1.24669
kcat_26047	1.09565	0	0	0	0	0.291665	0.363007	0.404596	0.484	0.740883	0.751815	0	0	0.86533	0.0141329	1.9607	0	0.239487	0.101811	1.05787	0	0	0	0	0	0	0	0.371803	0.627017	0	0	0.604315	0.160935	0.174995	0.0914896	0	0	0.550065	1.18383	0	0.346863	0	0.551689	0	0	0	0.186447	0	0
kcat_26048	0.673466	0.212733	0.278235	0.170223	0	0	0	0.284326	0.463658	0.138503	0.000215927	0	0	0	0.16933	0.127954	0	0	0	0.232889	0	0	0	0	0.745838	0.282643	0	0	0.22195	0.0248958	0	1.27261	0.398876	0.831097	0.315244	0	0	0.574244	0	0.0689443	0	0.0575387	0.567325	0.0943732	0.230269	0.259626	0.963915	1.33508	0.105223
kcat_16766	0	0	0.615647	0	0	0	0.243846	0.11499	0	0	0	0.0343886	0	0.286736	0	0.158392	0.334025	0.955558	0	0.216603	0	0.240104	0	0	0.542622	0	0	0	0	0	0	0	0.235008	0.594002	0.349819	0.154236	0.0180535	0	0	0	0	0.238564	0	0.177441	0.32176	0.0458702	0	0	0.289318
kcat_4878	0	0	0.172159	0	0	0	0	0	0	0	0	0	0.568353	0	0.392828	0	0	1.18128	0.0984861	0	0	0.295849	0.540715	0	0	0.255613	0.183295	0	1.18954	0	0.00546092	0.467546	0.0321397	0	0	0.180297	0	0.134864	0	0.00459438	0	0	0	0.379759	0	0	0	0.414088	0
kcat_27124	0	0	0	0.607156	0	0	0	0.808439	0	0.32793	0.964668	0	0	0	0.0737012	0.226154	0.323006	0.35834	0	0	0.184048	0.753579	0	0.489003	0	0.512909	0.0219415	0.213366	0	0.186006	0	1.6493	0.729336	0	0	0	0.242765	0	0.27104	0	0	0	0	0	0.702542	0	0	0.0894199	0
kcat_26041	0.26812	0.125812	0.631017	0.0577293	0	0.245644	0.261993	0	0.557316	0	0.236163	0.0544894	0.0990227	0.325092	0	0.694705	0	0	0.132976	0	0	0.0369927	0	0	0.255534	0	0	0.0442171	0	0.396911	0.113339	0	0	0.206117	0	0	0	0.45364	0	0.484512	0	0.000523937	0	0	0	0.371421	0.122496	0	0
kcat_26042	0.46453	0.252269	0.0741788	0.425647	0.0136953	0.251396	0	0.274306	0	0	0.0992634	0.516768	0	0	0.864774	0	1.14315	0.665967	0	1.56477	0.479884	0	0.918337	0.202848	0.518898	0	0	0	0.784609	0	0	0	0	0.667156	0	0.0793858	0	0	0	0.531801	0.195332	0	0	0	0	0	0.410734	0	0.534949
kcat_26043	1.91356	0.0699509	0	0	0	0	0	1.11636	0	0	0	0.448844	0	0.42203	0	0	0	0.53862	0	0.639999	0	0.488385	0.770882	0	0.737538	0.102859	0.441064	0	0.985571	0	0.923843	0	0.0739226	0	0.365347	0.760643	0	0.240669	0	0	0	0.79088	0	0	0	0.147656	0.648628	0	1.03663
kcat_9910	0.227319	0.402105	0.973892	0.231587	0.718819	0	0	0.0998408	0.0589514	0	0.544448	0	0.624741	0	0	0	0	0	1.05319	0	0	0.044394	0	0	0	1.0941	0.305824	0.16872	0.437549	0	0.125729	0	1.42671	0.206206	0	0.00468095	0.591727	0.0176035	0.274035	0.00812387	0	0	0	0.16148	0.0323504	0	0.665101	0.927034	0
kcat_9911	0.77801	0	0.559663	1.22112	0.271819	0.0166152	0.230502	0.686868	0	0.0959766	0	0.724378	0.816527	0.495698	0	0	0.870675	0	0	1.71017	0	0	0	0	0.338028	0.278794	0.141456	0	0.722625	0	0.0860993	0.00798196	0.445801	0.0840557	0	0.104447	0	0	0	0.106658	1.25032	0	0.642418	0.0571293	0	0	0.31753	0.268946	0.84686
kcat_9912	0.498874	0	0.172382	0.548019	0.433852	0	0.698505	0	0	0.274775	0	0.61425	0	0	0.291557	0.714001	0.721278	0	0	0.252211	0.141801	0.364083	0	0	0.659688	0.341505	0.537378	0.271777	0.765124	0	0	0.43753	0.393212	0.14086	0.429205	0.171527	0	0.0824873	0.805544	0	0.438978	0.0713116	0	0.199197	0.0312429	0.309437	0	0.0834509	0.800829
kcat_9913	0	0.456525	0.191898	0	0.0259598	0.0689825	0.625004	0	0	0.207777	0	0.406961	0	0	0.353928	0	0.0338727	0	0	0.66665	0.451062	0.394057	0	0	0	0.0419706	0	0	0.0183296	0.277648	0	0.779129	0	0.390141	0	0.668225	0.232424	0.409433	0.123651	0	0.964909	0	0.16717	0	0.24128	0.0711549	0	0	0
kcat_9914	0.259504	0	0	0	0	0.148749	0.120975	0.778383	0.0566839	0.368474	0.429877	0	0	0	0	0	0.630652	0	0.036344	0	0	0.440309	0	0.461198	0	0	0	0.886896	0.656044	0	0	0	0	0	0.829933	0	0.0461195	0.372051	0	0	0.137324	0.0292309	0	0.244027	0.287568	0.503533	0	0	0.928319
kcat_9915	0	0	0	0.852766	0.39848	0	0.431898	0.750336	0	0.214869	0.141964	1.21888	0	0	0	1.17435	0.994968	0	0.260363	0.588119	0	1.05026	0	0	0.617293	0.707477	0.104124	0	0.777887	0	0	0	0.73627	0	0.058766	0	0.253243	0.65407	0.399951	0	0	0	0.136821	0.0292433	0	0	0	0.341556	0
kcat_9916	0.800848	0	0.00842739	0.170096	0	0.0620419	0.638162	0	0	0	0.271155	0.255593	0	0	0.303964	0	0.240513	0	0.386154	0.514419	0	0.741396	0	0.141673	0.113747	0	0.137905	0.184932	0.444178	0	0	0.348793	0.586717	0.35917	0	0.0639927	0.111971	0.479628	0.441625	0	0.0748233	0	0	0.449713	0	0.211958	0	0	0.327564
kcat_9917	0.23799	0.930881	0.228044	0	0.34755	0	0	0.324688	0	0	0	0	0	0.575255	0.561471	0	0	0.955936	0.147681	1.23354	0	0.0609249	0.185676	0	0	0.289042	0.684686	0.000196726	0	0	0	0	0.7125	0	0.175571	0	0.0932446	0	0	0	0	0	0	0	0	0	0	0.260751	1.54307
kcat_9918	0.463898	0	0.354393	1.45339	0	0.367419	0	0	0	0	0.863555	0	1.25167	0	0.368942	0	0	0	0	0	0.204778	0.991382	0.00611332	0	0	0	0.0939777	0	0.334252	0.387093	0	1.30977	0	0.401607	0.699671	0	0	0.100239	0	0	1.01269	0	0.222884	0	0.228673	0.272636	0.0692222	0	0.167335
kcat_9919	0	0	0	0.720206	0.226984	0.103783	0.21904	0	0	0	0.157816	0	0	0	0	0.858228	0.532342	0	0.560758	0	0.220583	0	0	0.0094486	0.38411	0	0.0790175	0.862469	0	0	0	0	0.431248	0.229107	0	0.0597295	0	0.499393	0.245618	0.517459	0	0	0.503068	0.00644511	0	0	0.0798263	0	0
kcat_7980	0	0	0.385284	0.704139	0	0.0767706	0.114904	0.018807	0	0.0681313	0.00266076	0.0478309	0	0	0.980223	0	0.209624	0	0	0.117638	0.406919	0	0	0	0	0	0.577858	0	0.0633098	0.00559604	0	0.339603	0.582143	0.0606975	0	0.485929	0	0	0.380707	0	0.275538	1.20711	0	0.307365	0	0	0	0.496957	0
kcat_7981	0	0	0	0	0	0.0570223	0	0	0.029705	0.086167	0.04033	0.292302	0.25803	0.612823	0.171369	0.619456	0.334797	0	0.992678	0.929699	0	0	0	0.200226	0.637317	0.266785	0	0.629098	0	0	0	0	0	0.0508267	0.29832	0	0	0.429643	0.40841	0	0	0	0	0	0	0.00215552	0	0	0.411851
kcat_10064	0	0	0	0.710362	0	0	0	0.205282	0.143302	0.086778	0	0.244725	0.973606	0	0.738674	0.111961	0.402898	0.0485166	0	0	0.493276	0.222336	0.0271296	0.567773	0.1835	1.08742	0.267799	0.418975	0	0	0	0.11381	0	0	0	0	0.660685	0	0.352513	0	0.0202603	0.733943	0	0	0.222392	0	0	0.543225	0.0199496
kcat_10065	0	0.28744	0.850586	0	0	0	0.343311	0	0	0.327816	0	0	0	0	0.417131	0.0963018	0	0.0113204	0	0.367321	0.601697	0.258464	0.213727	0.598865	0.517494	0	0	0.338861	0	0.130156	0	0	0.415901	0	0	0	0	0	0	0	1.22046	0	0.496284	0.156803	0	0.566817	0	0	0.212415
kcat_10066	0.263805	0	0	0.0323478	0	0	0.351033	0	0	0	0	0.237135	0	0	0	0	0	0.985381	0	0	0	0.57756	0	0.392952	0.888583	0	0.350404	0.0545052	0.687215	0	0	0	0	0	0	0	0	1.37139	0	0	0.697703	0	0	0.222832	0	0	0	0	0.79549
kcat_10067	0.64096	0	0	0.0803154	0.110807	0	0.135036	0	0	0	0	0	0	0.0752313	0	0.065149	0	0.683358	0	0.739981	0.315365	0	0.551237	0	0.356276	0	0.24123	1.20515	0	0	0.382136	0	0	0	0	0.43288	0	1.01013	0	0.10589	1.02196	0.0776545	0	0.187437	0.335411	0	0	0.135247	0
kcat_26054	1.09421	0	0.854757	0	0	0.225361	0.413827	0	0	0	0	0	0	0	0.159222	0.989955	0.467452	0	0	0.800941	0.797743	0	0	0.368048	0.755447	0.754422	0	1.23997	1.22614	0	0	0	0.267189	0.279057	0	0	0	0.114314	1.05247	0.606537	0	0	0	0.156021	0.535263	0	0.596226	0	0
kcat_26055	0	1.02577	0.597344	0	0.607258	0.356833	0.93262	0.768821	0	0.259771	0	0.386531	0	0	0	0	0	0.75218	0.0670585	1.19004	0	0	0.110586	0.227877	0.347733	0	0.749989	0	0	0.129522	0.188368	0	0.430387	0.153034	0	0	0.0149248	0	0	0	0.161085	0.383723	0	0	0	0.413778	0.331387	0	0.766972
kcat_26056	0	0	0.077635	0	0.750253	0.286095	0.820993	0	0	0.482629	0.739448	0	0	0	0	0	0	0	0.265552	0	0	0.166685	0	0.0840654	0.0548633	0.148967	0.37628	0.336843	0	0	0.108838	0	0.85673	0.230271	0	0	0	0.649825	0.61473	0.267082	0.301494	0.253839	0.135925	0.43783	0	0	0	0.474453	0
kcat_26057	0.59914	0.92644	0.576228	0	0.0443279	0	0.0400982	0.0819198	0	0.146629	0.252183	0.363464	0	0.501541	0.0393439	0	0.94978	0.632252	0.237414	0	0	0.602857	0	0	0.579796	0.288858	0.121951	0.539782	0	0.168243	0	0	0.240883	0	0.12943	0	0	0	0.808856	0.73588	0.802983	0	0	0.487116	0	0.512218	0	0	0.483202
kcat_26058	0	0	0	0.496047	0.44331	0	0.93877	0.454221	0	0.234762	0.31731	0.209448	0.258327	0	0	0.677352	0	0.372655	0.0600877	0	0.20296	0	0	0	0	0	0.463459	0.0603545	0.0984087	0.0930044	0.36969	0	0.65886	0.0747654	0	0.0666924	0	0.113095	0	0	0	0.798293	0	0	0	0	0	0	0
kcat_26059	0	0	0	0.967643	0.0262701	0.0813153	0	0	0	0	0.128366	0.596586	0.302399	0.129009	0.523502	0	0.95282	0	0	0.370321	0.281783	1.46062	0.188585	0.172705	0.232588	0.764602	0	0.181697	1.10847	0	0	0	0.105842	0	0.0972878	0	0.972487	0.5488	0.0325416	0	0.107371	0	0.605589	0.184041	0	0.170439	0	0.131376	0
kcat_26060	0.413222	0.669022	0.0142439	0	0.213603	0	0	0.209248	1.24199	0	0	0	0	0	0	0	0.383611	0.530729	0.989287	0	0	0	0	0.0195606	1.00451	0	0	0	0.132343	0	0	0	0.579708	0.588958	0.924352	0	0	0.676918	1.03185	0.437923	0	0	0.0982271	0.0705922	0.197047	0	0.169025	0.689947	0.325961
kcat_26061	0	0.063626	0	0.0702288	0	0	0.287121	0	0.924634	0	0.0739108	0	0	0	0	0.800178	0	0.602465	0.127051	0	0.33671	0.199755	0.788882	0	0.61673	0.79175	0	1.16032	0	0.22685	0.106794	0	0.149267	0.0461965	0.714731	0.412797	0	0.189869	0.672132	0.703396	0	0.0669694	0	0	0	0	0.274443	0	0
kcat_26062	0	1.7219	0.618335	0	0	0.628525	0	0	0.159459	1.11771	0	0	0	1.71889	0.437064	0.569506	0	0	0	0.887803	0	0	0	1.02031	0	1.33819	1.45899	0.216034	1.43464	0	1.2873	0.49409	0	0	0	0	0.665184	0	0	1.68231	0	0	0.597789	0	0.901969	0	1.96541	0	0.801042
kcat_26063	0.12134	0	0	0	0.152599	0	0	0.149078	0	0.283601	0	0	0	0.920633	0.578849	0	0.665159	0	0.251394	1.53635	0.519215	0	0	0.211769	0.662582	0	0.386354	0.335587	0.256053	0	0	0	0.20627	0	0	0.437961	0.538271	0	0	0	0	0.752842	0	0.413385	0	0.316685	0.528019	0.546119	0.363341
kcat_26064	0	0	0.0817043	0.0221091	0	0	0.905416	0.95738	0	0.498689	0	0.842546	0	0.88053	0	1.36425	0.468467	0.395591	0	0	0	0.446119	0	0	0.868344	0.483343	0.111366	0	0	0.776696	0.137853	0.787594	0.722338	0.326426	0.974657	0	0	0.105667	1.26292	0	1.1372	0	0.689103	0.0856047	0.142739	0	0	0.343941	0.96373
kcat_26065	0.0378791	0	0	0	0	0.37383	0	0.00547383	0.211862	0	0.453065	0	0.387559	0.294826	0	0.163295	0.0435226	0	0	0	0.105389	0	0	0	0	0.451434	0	0	0	0	0.168861	0.0688215	0	0.217244	0.201495	0	0	0	0.335676	0	0.373008	0	0	0	0.637729	0	0.117076	0.706023	0.197959
kcat_26066	0	0	0	0.73555	0.509015	0	0.179005	0.393917	0.377754	0.368467	0	0.394027	0.402566	0.12781	0	0.620769	0	0.384943	0	0.0914114	0.425375	0	0.675293	0	0.271293	0	0	0	0.148276	0.506288	0.123431	0.353392	0	0.0117092	0.670815	0.0561408	0	0.450019	0	0.367147	0	1.26762	0.597932	0	1.18885	0	0.0901391	0.17299	0
kcat_26067	0.726509	0.167926	0	0.363117	0	0.172359	0.451685	0.141872	0.0935378	0	0	0.44167	0	0.641833	0.553905	0.263058	0	1.08228	0	0	0	0.090568	1.14625	0	0	0	0	0	0.540385	0	0	0	0	0.0704382	0	0.700645	0	0.109814	0	0	0.680566	0.0249427	0	0	0	0.10531	0.156518	0	1.02163
kcat_109	0	0.553693	0.66155	0.460394	0	0	0	0	0.403762	0.648728	0	0	0	0	0.385598	1.17859	0.429727	0.466361	0.5509	0.125006	0.762772	0	0.83807	0	0.209947	0	0.00578554	0.861093	0	0	0.15188	0	0	0	0.085371	0	0.79505	0	0.999683	0.680607	0	0	0.259039	0	0.283666	0.507212	0.362648	0.195136	0
kcat_110	0.0840165	0	0	0	0	0	0	0.97248	0.242752	0.599135	0.242943	0.127571	0.442775	0	0.0976805	0.161348	0	0.191391	0	0.121657	0.293528	0.171413	0	0	0.716022	0.713763	0.107299	0	0.772625	0	1.04116	1.0311	0.093617	0	0	0.625818	0	0	0.394264	0.359947	2.02205	0	0	0.298333	0.0237154	0.801302	0	0	0.0242297
kcat_111	0.771342	0.359658	0	0.0336085	0.565652	0	0.157398	0	0.439395	0.110314	0.0588479	0.0558634	0.468266	0.562187	0.226551	0	0.724649	0	0	0.659969	0.129877	0	0.168741	0	0.469297	0.575289	0	0	1.01923	0	0	0.488042	0	0	1.16627	0	0	0.476015	0.522155	0	0	0.342869	0.495171	0.301187	0.315047	0.183827	0	0.785483	0.37785
kcat_112	0	0	0.185743	0.958915	0	0.558994	0.723665	1.80752	0	0.239463	0	0	0.873543	0	0	2.16967	0.38436	0.3327	0.66978	0.385062	0	0	0	1.25134	0.75265	0	0.340542	0	1.77158	1.7751	0.387854	1.11567	0.140369	0.663654	0.225606	0.588168	0.771775	0.0298349	0.430033	0.519795	0.227191	0	0	0.32654	0	0.495932	0	0.0880684	0
kcat_113	0	1.16051	0	0	0.449276	0	0.195112	0.239474	0.532016	0.694196	0	0	0	0	0.398892	0	0	0.822488	0.153137	0.101895	0	0	0.783983	0	0.709992	0	0.293095	0	0	0.845953	0.151579	0.780566	0	0.0543634	1.0657	0	0.158602	0	0.312556	0	0	0	0	0	0	0	0	0.0231704	0.616574
kcat_114	0	0.0694701	0	0.765624	0	0	0	0.335796	0	0.297588	0.571939	0	0.645604	0	0	0	0	0.47765	0	0	0.781264	0	0.0467996	0.947898	0.0253759	0.416346	0	0	0.120211	0.40618	0	0.239916	0.736888	0	0	0	0.368903	0.334546	0	0	0.156423	0	0.0995737	0.0458329	0.700859	0	0.525095	0.509537	0
kcat_115	0.296398	0	0.163723	0.806075	0.0851771	0	0.193018	0	0	0	0.038338	0.40673	0	0	0.877936	0	0.0918631	0	0	0	0.427152	0.333744	0	0.135717	0.176503	0.690363	0.0227309	1.64125	1.84834	0	0	0	0	0	0.22573	0	0	0.288047	0.495305	0	0	0	0	0.156159	0.592077	0	0.124601	0.606895	0.131954
kcat_116	0.490394	0.466627	0	0	0	0.869862	0.202799	0	0	0	0	0.606504	0.567037	0	0.0551952	0	0.483588	0	0	0	0.849721	0.543141	0	0	0	0	0	0	0.26699	0	0	0	0	0	0	0.578954	0	0	0	0	0.242948	0	0	0	0.555574	0	0.662245	0.887994	0
kcat_120	0.214238	0	0	0	1.04762	0.115032	0	0.377847	0.321301	0.580388	0.339249	0	0	0.0388279	1.04735	0.364667	0.367455	0	1.75864	0	0	0	0	0	0.264319	0	0	0.0157607	0.778428	0.233262	0	0	0.784638	0.769955	1.15747	0	0	0.25204	2.26804	0.406743	0	0	0	0.313097	0	0.680645	0	0	0.464336
kcat_19618	0.0567899	0.83464	0.225203	0	0	0	0.165757	0.21084	0	0.195211	0.263502	0	0.707223	0.270351	0.901235	0	0.265814	0	0.235407	0	0.507073	0.709751	0.263539	0.677554	0.277057	0	0.16291	0.367254	1.51919	0.134502	0.349085	0.255168	0.00186956	0.0377396	0.140582	0.514282	0	1.52984	0	0.0521491	0	0.515312	1.21991	0.061608	0	0	0.480262	0.189484	0.142464
kcat_16885	0	0	0	0.463019	0	0	0	0	0	0.0119516	0.0032046	0	0	0.152899	0	0	0	0.320564	0	0	0	0	0.138347	0.242153	0	0	0	0.816169	1.21025	0	0.120968	0	0	0	0	0.962499	0	0.162766	0	0.680732	0	0.277551	0.0582933	0.370649	0	0	0	0	0
kcat_3584	0	0.871184	0.432678	0.21876	0.0888905	0.0289866	0	0	0.073977	0	0	0.588421	0.827632	0	0.817602	0.0941026	0.254028	0	0.413896	0	0.281407	0	0.00842791	0	0.342698	0.699348	0	0	0	0.0415326	0	0	0	0.00679943	0	0.5054	0.57967	0	0.0373988	0.131576	0.0948081	0	0	0	0.318515	0.159628	0.672122	0.359618	1.01327
kcat_3585	0	0	0	0	0.614277	0.331328	0.0334074	0	0	0.272638	0.227483	0.411558	0.7475	0	0.497932	0.503605	0.783162	0.146771	0.329069	0.37251	0	0.767869	0.0788021	0.264895	0.0834769	0	0	0	0	0.852915	0.378702	0	1.23179	0.166805	0	0.371663	0	0.61258	0.112586	0	0	0	0	0	0	0.217269	0	0	0
kcat_3586	0.60099	0	0.0564536	0	0.379586	0.929602	0.647474	0	0.197413	0.446315	0.415868	0.680815	0.190051	0.340006	0	0.500628	0	0	0	0	0.15904	0	0.698337	0.438097	0	0	0	1.09793	1.12132	0	0	0	0	0.0486756	1.10819	0.103743	0	0	0.291541	0	0	0	0	0.37188	0.108505	0	0	0	0
kcat_3587	0.0463945	0.365553	0.171697	0.201731	0	0.0584456	0	0.00558629	0.201529	0.00266543	0	1.24037	0	0	0	0	0	0.157469	0	0.0866332	0	0.143584	0.614237	0	0	0	0.225347	0.255692	0	0	0	0	0	0	0	0.393767	0	0	0	0	0	0	0	0	0.276728	0.314434	0	0	0
kcat_3588	0.174532	0	0	0.845702	0	0	0.162584	0.156277	0	0.739714	1.14607	0.111333	0.552904	0	0.0753676	0.717225	0	0.483926	0.378556	0	0	0	0	0.521637	0	0	0.441204	0.371904	0.045788	0.372468	0.109849	0.242139	0.553734	0.343865	0	0	0	0.122547	0.235918	0	0	0	0.294707	0.168598	0.357177	0.342028	0	0	0.115811
kcat_3589	0.450734	0.332913	0.448339	0.74557	0.249798	0.17359	0.0492328	0.00107802	0	0	0.156258	0	0.0525811	0	1.01636	0	0	0	0.357753	0.295172	0	0.0300229	0	0	0	0.564312	0.342818	0.163717	0	0.233728	0.304035	0	0.654051	0.287141	0	0	0.883909	0.115276	0.115735	0.344169	0	0.700927	0	0.120128	0	0.158803	0.112646	0.776969	0.330012
kcat_3590	0.100941	0.0184018	0.230657	0	0	0	0	0.974796	0	0.823829	0.640451	0.0483053	0	0.145439	0	1.3276	0	0.566129	0.0992982	0	0.0457349	0	0	0.283543	0	0.207526	0.180926	0	0	0	0.221631	0.677417	0.247197	0.350725	0.645865	0	0.143175	0.633631	0.449898	0.171055	0	0.481189	0	0	0.103917	0.554457	0	0.406395	0
kcat_10563	0	0.154862	0.446301	0.211854	0.482297	0.0857561	0	0.535988	0	0	0.170247	0.679881	0.337689	0.536345	0	0	0.464627	0	0	0.499169	0.297186	0.25602	0	0.216335	0.605969	0	0.195555	0	0.0474425	0.554717	0.0868472	0.0504624	0	0	0	0.043878	0	0	0	0.336513	0.154549	0	0.0682198	0.378738	0	0	0.398984	0.0383772	0.268824
kcat_12335	0	1.49957	0	0	0.23291	0	0	0	0.310013	0	0	0	1.65565	0	0	0.461844	0	0.39934	0.642087	0	0	0	0.25178	0	0	0	0.469254	0	0	0.465232	0.0938362	0	0	0.872828	0.21149	0	0.020411	0.070117	0	0.492749	0	0	0.429783	0	0	0.0465675	0	0.576977	0
kcat_12336	0.334871	0.203997	0	0.0322271	0	0	0.210015	0	0.057954	0	0	0.573046	0.044629	0	0	0	0.398844	0	0.392767	0	0	0.393725	0	0	0.119034	0	0.168084	0	0.520524	0.330344	0.144413	0.809405	0.46207	0	0	0.259751	0	0.670076	0	0	0.743592	0.272703	0	0.500811	0	0.627334	0	0	0.934671
kcat_7988	0	0	0.558355	0.163694	0.874604	0	0.360418	0.667092	0.826318	0.55085	0	0	0	1.05898	0	0.363592	0.0271392	0.852294	0.587176	0	0	0	0.405071	0	0	0	0	0	0	0.112339	0.167696	0.825043	0	0.514525	0.553685	0	0	0	0	0.394335	0	0	0	0	0.104459	0.0960576	0	0	0.779036
kcat_7989	0	0.54666	0.428508	0	0.350138	0	0	0.050638	0	0	0	0	0.469488	0.155395	0	0.113788	0	1.45483	0.0908158	0.977752	0	0	0	0	0	0.0947281	0.439144	0	0	0	0	0	0.62519	0.0523673	0	0	0	0	0.0226194	0.227766	0	0	0.149803	0	0.287876	0.0171343	0.314229	0.0350001	0.000499324
kcat_11043	0	0	0	0	0	0	0.528476	1.11019	0	0	0	0.337773	0	0	0.152032	1.19082	0.61292	0	0.690076	0	0	0	0	0	0.0925357	0	0	0	0	0.37252	0	1.01896	0	0.420472	0	0.315533	0	0.671676	0	0	0	0	0	0	0.231967	0	0	0	0.310638
kcat_11590	0.193668	0.363873	0	0	0	0	0	0.535038	0.485626	0	0.438861	0.617709	0	0	0.321093	0	0	0	1.18766	0	0	0	0	0.7088	0	0.0823205	0	0	0	0.32269	0.365754	0.955196	0.65162	0.302058	0	0.467967	0	0.129004	1.09517	0	0.226951	0.0310671	0.274393	0.113187	0.0867221	0.238506	0	0	1.07264
kcat_11591	1.02958	0.228701	1.10127	0.455935	0	1.34115	0.615632	0	0	0.121139	0	0	0	0.664556	0.752402	0	0	0	0	0.11175	0.101946	0	0	0	0	0.0739024	0	0.109181	0	0	0	0	0	1.49908	0	0	0.303171	0	0	0.27069	0.440998	0.794901	0	0	0	0	0.669819	0	0
kcat_11592	0.397198	0	0.133118	0.137636	0.193463	0	0.0533783	0.598325	0	0	0	0	0.305874	0	0.0452908	0.422524	0	0	0.374657	0	0.208331	0	0.169101	0.0773454	0.521928	0.783807	0	0.933876	0	0	0.28815	0	0	0.316157	0	0.0444503	0	0.773714	0.136033	0.249605	1.48307	0.506344	0.294501	0.175413	0.653027	0.473846	0.0742321	0.099437	0.243338
kcat_11593	0	0	0	0.573816	0.818816	0	0.408164	0.0783463	0	0	0	0	0	0.0825146	0	0	0.123628	0.767144	0	0.457646	0	0.063468	0	0	0.470275	0.403641	0.00344034	0.725644	0	0	0.691651	0	0	0.2723	0.300591	0.509686	0	0	0	0.404221	0.309118	0.659787	0	0.145059	0.281	0.630604	0	0.193277	0
kcat_11594	0.0829711	0.593881	0.392341	0	0	0.101407	0	0.262145	0.212375	0	0	0.305194	0.998691	0	1.25314	0.716573	0	0.270181	0.367322	0.183677	0.0637891	0	0.628312	0	0.805437	0	0.0444208	0.11796	0.235825	0.0817142	0.0291724	0	0.0393697	0.163428	0.328731	0.382323	0	0	0	0.170725	0.390876	0.562313	0	0.440863	0	0	0.0529596	0.126489	0.594786
kcat_11595	0.303191	0	0.110288	0	0	0	0.0334538	0.368054	0.112687	0.220211	0.734302	0	0	0	0	0.324816	0.473781	0	0.658225	0	0	0.482889	0	0.222399	1.04675	0	0	0.923485	0	0	0	0.313564	0.13455	0	0	0	0.205101	0.39791	0.365642	1.23348	0.471438	0	0.173814	0	0.0192604	0.399059	0	0	0
kcat_11596	0	0	0.0516598	0.212947	0.485308	0	0	0.642126	0	0	0.48019	0	0	0.397209	0	0	0.712193	0	0	0.843917	0.209255	0	0.644875	0.138493	0.352748	0.0474775	0	0	0	0.577118	0.288989	0.212888	0	0	0.0275147	0.42435	0.294332	0	0	0	0.669262	0	0	0.394238	0.0295544	0.480244	0	0	0.219753
kcat_11597	0.248051	0.21652	0.446383	0.0213487	0.272303	0.566359	0	0.384222	0.184944	0	0.237827	0.659352	0	0.0342857	0.391919	0	0	1.26556	0.236269	0	0.0705217	0.760192	0.651589	0	0	0.349873	0	0	0	0.147201	0	0	0.509609	0.458662	0	0	0	0	0	0	0	0	0	0	0	0.00556915	0.140575	0.0747615	0.906475
kcat_11598	0	0	0	0.330889	0.241562	0	0	0.274988	0.0457407	0	0	0	0	0	0.227764	0.752855	0.0199645	0.621068	0.286834	0.252145	0	0	0.0430956	0	0	0	0.167492	0.409423	0	0.434391	0.0229462	0.224447	0.25392	0.20991	0	0.236442	0	0.40104	0	0.162092	0.684075	0	0.245015	0.571097	0	0	0	0.129871	0
kcat_11599	0.647993	0	0	0	0	0.192079	0	0.682732	0	0	0	0	0	0.813139	0.108921	0.137154	0	0.0938037	0.324951	1.14655	0	0	0	0	0.437247	0	0.143617	0	0.339687	0	0	0.626543	0.371573	0	0.623205	0.426057	0	0.187166	0.70547	0.342204	1.08728	0	0	0.403035	0	0	0	0	0.0538584
kcat_11600	0	0.781697	0	0.342493	0	0.333089	0	0	0.276063	0	0.579179	0	1.81776	0	0.194323	0	0.241824	0	0	0	0.186904	0	0	0	0.410852	0.766284	0.403731	0	0	0.474619	0.555636	0.749929	0	0.746366	0	0.17747	0	0	0	0	0.940868	1.53903	0.232642	0.101883	0.576209	0	0	0.386831	0.389441
kcat_11601	0	0	0.743746	0.0888915	0	0.17285	0	0.474777	0	0.532397	0.0788148	0.816144	0.0273768	0	0	0.908898	0	0	0	0	0.00277937	0	0.283539	0.30448	0.497889	0.332836	0	0.220871	0.459288	0.359192	0	0.575823	0.37054	0.264617	0	0.0355952	0.705374	0.338876	0.721477	0	0.547103	0	0.12229	0	0	0.395527	0.14002	0.0503483	0
kcat_11602	0.161273	0.358815	0.416568	0	0.118242	0.61665	0.273586	0.0531376	0.109479	0	0.299245	1.11758	0	0.526435	1.13453	0.0251815	0.0173069	0.808241	0.0247872	0	0.458569	0	1.04189	0	0	0	0	0	0	0	0	0	0.794978	0	0	0.314096	0.468289	0	0	0	0	0	0	0	0	0	0.249177	0	0.517418
kcat_11603	0.0623394	0.932982	0.241252	0	0.795728	0	0	0	0.260325	0	0	0	0	0	0.292564	0.203164	0	0.551381	0.0802706	1.20663	0	0	0.328179	0	0	0.609905	0.788757	0	0.161025	0	0	0	0.39205	0	0.190068	0	0.157707	0	0	0	0	0	0	0	0	0	0	0.541989	0.503893
kcat_11604	0.694202	0	0	0	0	0.139741	0	0.0501205	0	0.0128278	0.0461719	0.0740526	1.12827	0	0	0	0	0	0	0.421933	0	0.146353	0	0.0718781	0	0	0.467342	0	0.536275	0.148392	0	0.37924	0	0	0	0	0.570169	0.0654043	0	0	0	0.773784	0	0.234262	0.14889	0	0.104645	0	0.2763
kcat_11605	0	0.18086	0.112388	0	0	0.2339	0	0	0.202546	0	0	0	0.0694584	0.176025	0	0.487621	0.259865	0.144813	0.589297	0.131475	0.42585	0	0.0539346	0.0326571	0.461579	0	0	0.889875	0	0	0.0591855	0	0	0.0861376	0.652699	0.31075	0.394864	0	0	0.704021	0	0	0	0.018134	0	0.302607	0.204434	0	0
kcat_20036	0.508781	0.119749	0	0	0.559922	0.320905	0.34056	0.957846	0.328014	0.661784	0.583059	0.772981	0	0.207414	0	0.219653	0	0.403402	0	1.158	0	0	0	0	0	0	0	0.418495	0.627911	0	0	0	0	0.0478	0	0	0	0.405718	0.528152	0	0.201912	0.304689	0.383208	0	0	0	0.103878	0	0.612647
kcat_20037	0	0.0798932	0	0.865871	0.294551	0	0.0689561	0.689906	0.172686	0.271281	0	0	0	0.635867	0.68482	0.181041	0.444358	0	0.284457	0.52871	0	0	0	0.609865	0.11495	0.415153	0.106509	0	0	0.167995	0	0.568273	0.204779	0.133669	0.04193	0	0.187773	0	0.27466	0.00565293	1.19449	0	0.585277	0	0.665632	0	0.374178	0.268445	1.31876
kcat_20038	0	0	0	0.993185	0	0	0.104337	0	0	0	0	0	0.871143	0	0.561201	0.122165	0.628873	0	0	0	0.674575	0	0	0.0526134	0	0.677824	0.320308	0	0	0	0	0	0	0	0	0	0.632819	0	0	0	0	0.390468	0	0	0.576409	0	0	0.732296	0.099771
kcat_20039	0.296209	0	0	0.0496425	0	0.473404	0	0	0.0925356	0.332588	0.632593	0.262074	0	0.488033	0	0	0.524387	0	0.118636	0	0	0	0.0325877	0.599451	0	0	0	0	0	0	0	0.664588	0.866934	0.592617	0	0	0.426348	0	1.69839	0	0	0	0.00641299	0.0119061	0.0959474	0.413929	0	0	0
kcat_20040	0	0.702364	0	0	0	0.344967	0.148824	0	0	0	0.641754	0	0	0	0	0	0	0	0.301623	0.123853	0	0	0	0.379964	0.147922	0.344691	0	0	0	0.254643	0.181334	0.258351	0.219694	0.427921	0	0.394265	0	0	0.180303	0.311461	0.618973	1.39353	0.149925	0.25433	0	0.219873	0.230234	0.872613	0.364874
kcat_20041	0	0	0.0795219	0.749497	0.283792	0	0	0	0.486999	0.449338	0.541653	0.151657	0	0.700157	0.313176	1.16359	0	0.19291	0.350456	0.129918	0	0	0.523204	0.769514	0	0.507315	0.331867	0.23974	0.192489	0.506567	0	0	0.847859	0	1.18518	0	0	0	0.240275	0	0	0.106654	0.314637	0	0	0	0	0	0.0794239
kcat_20042	0	0.284992	0.0199415	0	0	0	0.805774	0.723561	0.309789	0.989216	0.187808	0.48513	0	0.938755	0.0656128	1.72321	0.185224	0.629054	0.482905	0	0	0.594373	0	0.545431	0	0.560657	0.829882	0	0	0	0	0	0	0	0.434009	0	0	0	1.03304	0.508606	0	0	0.555655	0	0.171376	0.463501	0.188918	0.0800722	0.648083
kcat_20043	0	1.32962	0	0.142277	0.353517	0	0	0	0	0	0	0	1.94078	0	0.0369134	0	0	0.41043	0	0	0	0.455204	0	0.574213	0	0.179907	0.288158	0.0106558	0	0.208436	0	0.254631	0	0.308716	0	0	0.656217	0.443828	0	0.520537	0	0	0.288529	0.204066	0	0.585536	0	0.315039	0
kcat_20044	0.898307	0.669609	0	0.0505885	0	0	0.0660459	0	0.0763987	0	0	0	0.728481	0.106663	0	0	0	1.57652	0	0.16809	0.472405	0	0.556461	0	0	0	0.222394	0	1.15926	0.242463	0	0.624569	0	0	0	0.210728	0.475243	0.824757	0	0	0	0	0.0956721	0	0	0.19695	0	0	0.770969
kcat_20045	0	0	0	0.436461	0	0.426298	0.780764	0.501704	0	0	0	0	0.604818	0	0	0.770559	0.128464	0	0.0725275	0.224754	0.0204907	0	0	0	0	0	0.0142483	0.569739	0	0.172487	0.125676	0	0	0	0	0.167154	0.159324	0.640791	0.571906	0	0.868504	0.324631	0	0.403026	0.222928	0.428824	0	0	0.442183
kcat_20046	0.287536	0	0	0.0518725	0	0	0	0	0	0	0	0	0	0	0	0	0	0	0	0	0	0.418616	0.307081	0	0.585696	1.42358	0.0064995	0.682207	0	0	0	0	0	0	0.812731	0	0	0.0994414	0.770656	0	0.0506263	0	0	0	0.507313	0	0	0	0.1731
kcat_20047	0	0	0	0.264184	0.858527	0.107657	0	0.0696993	0	0	0	0	0.750834	0.797282	0.053266	0	0.0931153	0	0.20219	2.13123	0.5648	0	0	0.110991	0.51242	0	0.537569	0.749669	0	0	0.0861061	0	0.155338	0	0	0	0	0	0	0	0	1.49918	0	0.142495	0.0680612	0	0.523156	0	0.0798154
kcat_20048	0	0.530598	0	0	0.0848677	0	0	0.318348	0.952974	0.295785	0.363961	0	0	0.0532466	0	0	1.04699	0.577614	0.706725	0	0.16194	0	0	0	0.510093	0	0	0.0770085	0.225989	0.185985	0.0935815	0	0.712158	0.159645	0.693206	0	0	0	0.768595	0	0	1.01809	0	0	0	0.049801	0	0	0.427636
kcat_20049	0.587988	0	0.0375639	0	0	0	0	0.218598	0.552464	0	0.00603017	0.398304	0	0.549025	0	0.120066	0.0365844	0.694922	0.387877	1.26219	0.0406399	0	0.26793	0	0.494791	0	0	0.322106	0	0	0	0	0.403908	0	0.120927	0.32466	0	0	0.222252	0	0.387888	0	0	0.147503	0.575175	0	0.164189	0	0
kcat_20050	0.289006	0.367256	0	0	0	0.610004	0.199172	0.347926	0	0	0.0042286	0.571898	0	0.13649	0	0	0.45852	0	0	0.326346	0	0.424356	0	0.837019	0.0979384	0.691262	0	0	0.185797	0	0	0.144769	1.06992	0.0955243	0	0	0.545594	0	0	0	0.0656092	0.344836	0	0	0	0.279133	0.309696	0.229134	0.591188
kcat_20051	0.786303	0.317509	0.610999	0.229445	0	1.15185	0.0337373	0.180513	0.0425342	0.0852178	0	0	0	1.31435	1.07377	0	0	0	0	0.0273609	0.289009	0	0	0	0	0	0	0	0	0	0	0.186683	0	1.70944	0.226794	0	0.311316	0	0	0.167644	0.464302	0.483618	0	0	0	0	0.254356	0	0
kcat_20052	0	0.168763	0	0.493796	0	0.353502	0.258999	0.73616	0.603978	0	0	0	0.549311	0	0.239097	0	0.603766	1.09796	0.688317	0	0	0	0	0	0.481184	0	0	0	0.224966	0	0.141314	0	0	0.495043	0	0.387725	0.0745392	0.336755	1.68368	0.908214	0	0.22874	0.021663	0	0	0.0570486	0	0	0.251863
kcat_10050	0.495972	0	0	0.317296	0	0	0.119852	0	0	0.0666921	0	0	0	0	0	0.0345024	0.109065	0	0	0	0	0.717015	0	0	0	0.55514	0.605718	0	0.92713	0	0	0.665379	0.56614	0.0250048	0.48033	0	0	0	0	0	0.301789	0	0	0	0	0	0	0.642665	0.931999
kcat_10051	0.224931	0.11543	0.337161	0	0.382191	0.440286	0.324206	0	0	0.944955	0.240675	0.880425	0	0	0	1.09835	0.608325	0	0	1.47514	0.282264	0.631574	0.330323	0.485529	0	0	0	0	0	0	0.014885	0.572036	0	0.405429	0.111712	0.358532	0.152881	0.207562	0.110635	0	0	0	0.606408	0	0.743428	0.562938	0.137732	0.0669614	0
kcat_10052	0.387724	0.154515	0	0.523851	0	0	0	0.138613	0	0	0	0	0.213782	0	0	0	0.197495	0	0	0	0	0.0359723	0	0.238734	0.492279	0	0.6345	0	0.0127786	0	0	0	0	0	0	0.71111	0.663292	0.496311	0	0	0	0.631094	0	0.255356	0	0	0	0	0.404777
kcat_10053	1.65234	0.563704	0	0	0.563207	0.410305	0	0.22024	0.102388	1.14607	0.458671	0	0.261339	0.630411	0	0	0.0481222	0	0	0	1.00094	0	0	0	0.1909	0	0.44317	0	0.623979	0	0	1.02558	0.693031	0.255296	0	0.0656217	0.465418	0	1.31714	0.42413	1.2104	0.810256	0	0.378063	0.212859	0.440872	0.512932	0	0
kcat_13279	0.277475	1.11631	0.28983	0	0.40774	0	0	0.296825	0	0	0	0	0	0.423387	0.545691	0	0	0.936415	0.106284	1.12213	0	0.0281103	0.155341	0	0	0.279898	0.682993	0.0385714	0	0	0	0	0.636535	0	0.146057	0	0.0752552	0	0	0	0	0	0	0	0	0	0	0.430587	1.49924
kcat_13280	0.221543	0.390977	0.516343	0	0	0	0.908607	0	0	0.473407	0.171037	0.1902	0	0.0446828	0.224235	0.737986	0	0.227667	0	0.361803	0.272148	0	0	0	0.0398392	0	0	0	0	0.0255721	0	0.0565987	0.187739	0.102426	0	0.644887	0	0.101736	0.230588	0.0265839	0.983771	0	0	0	0	0	0	0	0.0146877
kcat_13281	0.433843	0	0	0.191716	0.475738	0	0	0	0.500395	0.814321	0.402018	0	0.425338	0.515143	0	0.425156	0	0.282593	0.0934304	0.303722	0	0.334342	0.130531	0	0	0	0.489823	0	0.133763	0.140934	0.48535	0.272406	0	0.408483	0	0.402722	0.498309	0.742983	0.386095	0.129579	0.567124	0.010218	1.04671	0	0.328033	0	0	0	0
kcat_13282	0	0.296182	0	0.408006	0.109487	0	0	0.0393868	0	0.425984	0	0.539405	0	0	0	0.132426	0.390587	0.449805	0.529162	0.481223	0.198939	0.506578	0	0.228832	0.330008	0.39082	0	0.289224	0.923248	0.67204	0	0.0942123	0.0997662	0	0	0	1.0962	0	1.05829	0	0.666895	0	0.563668	0.14859	0.269467	0.460288	0.348122	0	0
kcat_13283	0.0485661	0.0298359	0.432862	0.0898242	0.378298	0.490253	0.514191	0	0.387979	0	0	0.448075	0.171329	0	0	0	0.489412	0.590775	0	1.25952	0	0.114472	0.136021	0	0	0	0	0	0	0	0.0314015	0	0.406495	0.474895	0	0.262424	0	0	0	0	0	0	0	0	0.00471515	0	0	0	1.14497
kcat_13284	1.10791	0	0	0	0	0	0	0	0	0	0	0	0.943837	0.100638	0.379885	0	0.567305	0.134096	0	0	0.29197	0.145609	0	0.482599	0	0.440501	0	0	0.721287	0	0.0439284	0	0	0	0.41425	0	0.0274161	0	0	0.0545238	0.806984	0.398354	0	0	0	0.588062	0.0939122	0.00764898	0
kcat_13285	0	0	0.540217	0.15369	0.404398	0.794329	0	0.00309432	0.0209457	0	0	0.81289	1.06169	0	0.215882	0	0	0.189528	0	0.12568	0.380601	0	0.293243	0	0	0	0	0	0	0.050157	0	0.410803	0.119065	0	0	0	0	0	0.172916	0	0	0	0	0.00456428	0.363381	0	0.577071	0	0.0962971
kcat_13286	0	0.591872	0.334061	0	0	0	0.299224	1.89544	0.0688413	0	0.768404	0	0	0	0	0	0	0	0	0	0	0.978454	0	0	0.751627	0.982037	0.670334	0.921567	0	0	0.00730363	0	0	1.05523	0	0	0	1.0415	0	0.194301	0	0	0	0	0.455523	0	0	0	0
kcat_13287	0	0	0	0.123954	0.366103	0	0.523015	0.846073	0	0.109329	0	0.943198	0.0580491	0	0	1.13932	0.706139	0	0.179648	0.561645	0	0.742715	0	0	0.50231	0.782431	0.199978	0	0.200013	0	0.072429	0	0.665164	0	0.875015	0.143557	0.40046	0.616859	0.565078	0	0	0.0340549	0.392447	0.266323	0	0	0	0.563604	0
kcat_4034	0	0	0	0.00932627	0.0278635	0	0.636381	0	0	0.13343	0.167197	0.0293405	0.357758	0	0.67074	0.650298	1.13841	0	0	0	0	0.0672035	0	0.231822	0.365493	0.814176	0	0.0629969	0.24459	0	0	0	0	0	0.407587	0.464477	0	0.132556	1.34743	0	1.02824	0	0.271248	0.275038	0.414647	0.223426	0	0.165135	0
kcat_4035	0	0.16596	0	0.177994	0.214782	0	0	0	0	0	0	0.768382	0	0	0	0.171848	0	0.271511	0.254759	0	0	0.774265	0.415965	0.23922	0	0.488684	0	0.0785525	0.246766	0.478107	0	0.432937	0.767831	0	0	0	0.0561484	0	0	0	0.0692311	0.487813	0.255032	0.0488607	0.104373	0.945942	0.0149364	0	0.192547
kcat_4036	0.316381	0	0	0.0808376	0	0.533944	0.245187	0.385807	0.666992	0.473745	0.963393	0	0	0	0	0	0.759272	0	0.683012	0.310789	0	0	0.461758	0.601376	0	0	0.120435	0	0	0.24776	0	1.38387	0.424114	0.109065	0.398283	0	0	0	0.979325	0	0.460152	0	0.290399	0.653559	0	0	0.0223979	0.0117421	0
kcat_6789	0	0	0.28268	0	0	0	0.42439	0	0	0.856564	0.33404	0.325352	0.744541	0	0.335453	0.168729	0.527181	0	0	0	0.330887	0.386456	0	0.488106	0.445948	0	0	0.313087	0	0.469791	0	0	0	0.203327	0.0173969	0	0	0	0	0	0.0893304	0	0	0	0.0747039	0.532612	0	0.0375944	0
kcat_6790	0	0.147478	0.26535	0.254008	0	0.0605047	0.105557	0	0	0.324582	0.0435245	0	0.520306	0	0.335751	1.30192	0	0	0.19156	0.73734	0.954911	0.00485642	0	0	0.488301	0.554325	0.091584	1.29876	0	0	0	0	0.169558	0	0	0.196614	0	0.474802	0.978956	0	1.0751	0	0.41278	0.538768	0.00199026	0.765362	0.454681	0.128647	0
kcat_27320	0.285734	0.200724	0.537235	0	0	0.0882113	0.337734	0	0.449138	0.424469	0.565677	0.363586	0.717229	1.09322	0	0	0.696392	0	0	0	0.164834	0.491941	0.721566	0.248626	0	0	0.177462	0	0.760632	0.265454	0.501076	0.904072	0.254281	0	0	0.333765	0	0	0	0	0	0.535025	0.15285	0.359452	0.637246	0	0.00210082	0	0
kcat_27321	0.116603	0.613095	0.330708	0.683692	0.109978	0	0	0	0	0.409461	0	0	1.68151	0	0	0	0	0	0.575106	0.200296	0.215047	0	0.366666	0.844395	0	0	0	0.739835	0.39777	0	0	1.63987	0	0.313389	0.467996	0	0.416973	0.0900127	0.887811	0.530121	0	0	0	0.526441	0	0	0	0	0.0643791
kcat_27322	0.570219	0	0.0157343	0	0	0.435313	0.682085	0	0	0.413401	0.679274	0.911964	0.00504039	0	0.0581842	0.0722492	0.0706248	0	0	0	0	0.289614	0	0	0	0.471	0	0	0.917092	0	0	0.208608	0.113716	0	0	0.290357	0.356492	0	0.605444	0	0	0.0107932	0	0	0	0	0.00141083	0.000515858	0
kcat_23241	0.330361	0	0	0.37248	0	0.511828	0.519797	0	0	0	0	0.105883	0.519877	0	0	0	0.101618	0.448773	0	0	0.174237	0.493326	0.403401	0	0.176536	0.426003	0	0	0	0.248745	0.145886	0	0	0.121568	0.199634	0.254491	0	0	0.198586	0.0287072	0	0	0	0	0.274993	0	0.372384	0.79923	0.288294
kcat_3576	0	0	0	1.05364	0.677541	0	0	0	0.160087	0.469819	0	0.235428	0	0.364504	0	0.486153	1.14084	0.0115607	0	0	0	0.528843	1.59303	0.512403	0.876915	0.459256	0.483658	0.305438	0	0	0	0	0.71403	0	0.997982	0	0.397016	0	0.214966	0	0	0	0.706059	0	1.27396	0.186903	0	0.277464	0
kcat_123	0	1.12805	0.674212	0	0.233789	0	0.533092	0.0801012	0.59811	1.00133	0	1.31194	0	0	0	0	0	0.272254	0	0.0836401	0.591033	0.847542	0.410972	0.466159	0.219193	0.653837	0.353396	0	0	0	0.206874	0	0	0	0.401228	0	0	0	0	0	0	0	0	0.125023	0	0.0873339	0.348935	0.137425	0
kcat_2077	0	0.179001	0	0.811439	0	0	0	0	0.00779385	0	0.100564	0	0.488416	0.433675	0	0.182923	0.758395	0.481595	0	0.37816	0	0	0	0	0.100196	0	0.460701	0	0	0.316451	0.129586	0	0	0	0.515046	0.431966	1.00651	0	0.438435	0.276661	0	0	0.376778	0	0	0.276197	0.198258	0	0.20045
kcat_19619	0	0	0.208071	0	0.055584	0.357514	0	0	0.383896	0.171602	0	0.100648	0.632994	0	0.186572	0	0	0	0	0.498906	0.184986	0.899707	0	0.0757324	0	0.504293	0.0665181	0.121673	0.839755	0	0	0.837183	0.0311501	0.230173	0.522355	0	0.852488	0.324439	0	0	0	0	0.929694	0.302003	0.370982	0	0	0.0878388	0
kcat_19620	0	0	0.0450495	0	0.249772	0	0.0369951	0	0	0.527376	0	0.228011	0	0.924331	0.0694339	0	0.656336	0	0.0768263	0	0.334005	0	0.30239	0	0.380442	0	0	0.0715189	0	0	0.0137105	0.251578	0.340003	0	0	0	0.553121	0	0.0369879	0.0567452	0.205274	0.243801	0	0	0	0.138447	0.239208	0	0
kcat_24694	0.945612	0	0	0.154177	0	0	0.928193	1.03631	0.157823	0	0	0	0.18373	0.937171	0	0	0.96702	0.837352	0.572363	1.0298	0.534285	0.427957	0.437036	0	0.985098	0	0	0	0	0	0	0	0.189855	0.757822	0.281288	0	0.121935	0.802752	0.719638	0.0898839	1.4149	0	0	0.430556	0	0.0193886	0	0	0.933048
kcat_14275	0	0	0	0.0649686	0	0	0	0	0.795866	0	0	0	0	0.820195	0	0	0.807094	0	0.667357	0	0	0	0.291277	0.126915	0.0490437	0.214599	0	0.917732	0	0.347485	0.00663507	0.644849	0.508524	0.717777	0.885393	0	0.16286	0	0	0	0	0	0	0.0146271	0.941848	0.166874	0	0	0.756478
kcat_14276	0.538341	0	0.819952	0	0.279733	0	0.787656	1.08459	0	0.420624	0.63447	0.555979	0.282764	0.482728	0	0	0	0.206308	0.351268	0.143759	0.372332	0.721403	0	0.0608384	0	0	0.675876	0	0.65906	0	0	0	0	0	0	0.0288287	0.00642761	0.183119	0.451137	0	0.492011	0	0	0	0	0	0	0	0.715125
kcat_14277	0	0	0	0	0	0	0.196631	0.0886109	0.492187	0.254878	0.805278	0	0.483537	0	0	0	0	1.11161	0	0	0	1.15158	0.196507	0.013102	0.514307	0.5414	0.222175	0.387295	0	0	0	0.294775	0.614703	0.223228	0	0	0	0.0512908	0	0.587236	0	0.682725	0	0	0.465454	0	0.195647	0	0.265288
kcat_14278	0.238196	0.383997	0.331406	0	1.41222	0	1.32311	0	0	0.620396	0	0.128484	0	0	0.144236	1.01977	0	0.317761	0	0	0.308751	0	0.436473	0.0913999	0	0	0.169476	0	0	0	0.252291	0	0	0.0313335	0	0	0	0	0.282135	0.0161505	0.551858	0.895547	0	0	0.243884	0	0.200561	0.226273	0
kcat_14279	2.21845	0	0	0.240239	0	0	0	0.0158125	0.147553	0.361548	0	1.18746	0	0.58561	0.855068	0.102193	0	0	0	0	0	0.277025	0.670134	0	0	0.352935	0	0	1.12508	0	0	1.11017	0.478815	0	0	1.06496	0	0	0.038454	0	0	0	0	0.481995	0	0.960757	0	0	0
kcat_14280	0	0.575789	0.529247	0.406312	0.500362	0.390848	0.207958	0	0.100375	0	0	0.471789	0	0.277604	0.0558874	0.282561	0	0.84748	0.0941054	0	0.262876	0.515815	1.04956	0	0	0.40676	0	0	0.185535	0.379653	0	0	0.446548	0.201312	0	0	0.0440923	0	0.0391642	0	0	0	0	0	0	0	0.441821	0	0.406596
kcat_14281	0	0	0	0.029214	0	0	0	0.259583	0.197602	0	0	0.0926489	0	0.555741	0	0.501813	0.201986	0.318141	0	0.578998	0	0	0.797144	0	0	1.23372	0.422718	1.11725	0	0	0.209485	0	0	0	0.550644	0.426758	0.501498	0.0682643	0.50476	0.167023	0	0	0.284205	0	0	0	0	0	0
kcat_14282	0	0.105056	0.326828	0.159669	0.0405358	0.0658958	0.384261	0	0	0	0.403839	0.200864	0	0	0.287704	0	0	0.32131	0	0	0.0179252	0	0	0	0.493234	0	0.0398898	0	0.717164	0.675991	0	0	0	0.108494	0	0	0	0.0923085	0	0	0.557954	0.490777	0	0.292705	0.0380618	0.0180895	0.327513	0	0.326215
kcat_14283	0	0	0	1.50534	0.328912	0	0.105609	0	0.683288	1.05416	0	0.937104	1.10718	0.418314	0	0.225468	0.933241	0	0	0	0.376498	0	0.699774	0	0.0875689	1.57763	0.19002	0	0	0	0.527595	0	0	0	1.10461	0	0.123697	0	0.104161	0	1.33904	0	0.757766	0	0	0	0.0227647	0	0
kcat_6891	0	0.467823	0.571282	0.387485	0.248802	0.123965	0.184299	0	0.216651	0	0	0.388043	0	0	0.660801	0.443848	0	0	0	0.17506	0.229855	0.300732	0	0	0.00344963	0	0	0	0	0.22127	0	0	0.647309	0	0	0.558759	0.540242	0.303787	0.298957	0.0811072	0	0.128985	0	0	0	0.142383	0	0	0.084973
kcat_6892	0	0	0	0	0	0	0	0.288912	0.304277	0	0	0	0	0	0	0	0	0.712232	0	0	0.566918	0.281592	0.286342	0.119145	0	0	0	0.333503	0.225597	0	0.423369	0.229321	0	0.0677532	0.131072	0.332919	0	0	0	0.0956582	0.226533	0	0.218349	0	0.61148	0	0	0.183743	0.276547
kcat_6893	0	0.115741	1.07943	0	0.244896	0.181369	0.611876	0.209837	0.228464	0.712914	0.112628	0.373843	0.560613	0	0.0908684	0	0	0	0	0	0.0801139	0.205966	0	0.416406	0	0	0	0	1.25757	0	0.309029	0.475509	0	0.205802	0.537838	0.349208	0	0	0	0.134789	0.974608	0	0.563569	0.0460989	0.492348	0.525746	0	0.194659	0.718292
kcat_16226	0.585015	0	0.0450796	0	0	0	0	0.221489	0.554441	0	0	0.395258	0	0.554895	0	0.118328	0.0398188	0.694786	0.394117	1.26736	0.0452264	0	0.269598	0	0.50161	0	0	0.309184	0	0	0	0	0.407168	0	0.126696	0.325496	0	0	0.221018	0	0.379131	0	0	0.154116	0.585724	0	0.157756	0	0
kcat_16227	0	0.0829052	0.300956	0.629556	0	0	0.350482	0.170495	0	0	0.0340069	0.38571	1.09628	0	0.424394	0.807519	1.14903	0	0.508125	0.134326	0.429015	0.482177	0	0.0608009	1.31817	0	0.0393322	0.642135	0.92573	0.234801	0.141516	0.447751	0.36505	0.0677684	0.0424015	0	0	0.439412	0.618689	0.364129	0	0	0.505293	0.449755	0	0.195687	0.382591	0.28135	0
kcat_16228	0	0.712952	0.00232575	0	0	0.0616304	0	0	0.260115	0.18174	0.00152293	0	0.37239	0	0	0	0	0.983238	0.635618	0	0	0	0.329576	0	0	0	0.213735	0	0	0.873221	0.155113	0.413511	0.318183	0	0.0533435	0	0	0.0823799	0.245012	0.386764	0	0	0.396068	0	0	0.261049	0.080977	0.576452	0
kcat_16230	0	0	0.21497	0	0	0	0	0	0.24288	0	0	0	0	0.0283606	0	0.491389	0.0827559	0.491362	0.26021	0	0.5088	0.381246	0.468129	0.103705	0	0.329131	0	0.629131	0	0	0.491616	0	0	0	0.696063	0.0458397	0.17875	0	0.0531715	0.301418	0.570924	0.264695	0.228791	0	0.252922	0	0	0	0
kcat_11036	0	0	0	0	1.62764	0	0.640126	1.09593	0	1.1623	1.17969	0.656724	0	0	0	1.80196	0	0.363154	0	0.879547	0	0	0.340691	0	0.259277	0.83757	0.376063	0.766662	0	0	0.220131	0	0.000642339	0	0.879224	0	0.228885	0	0	0	0.211073	0.313598	0.248021	0	0	0.86724	0	0	0
kcat_11037	0.396521	0.485385	0	0	0.314931	0	0.392518	0.423156	0.039898	0	0	1.07547	0	0	0.545192	0	0.658195	0.451476	0	0.0330939	0	0.466549	0	0	0.864691	0.0695646	0	0.0171112	0.895321	0	0.044567	0	0.998195	0	0	0.145108	0	0	0.547202	0.110224	0.857965	0.76225	0	0	0	0	0	0	0.0458069
kcat_11038	0.358661	0	0	0.718578	0.4567	0	0.126567	0.558071	0	1.3256	0.183715	0.277877	0	0	0.0704265	0.440299	0.12983	0	0	1.51431	0.420038	0	0	0	0.128944	0	0	0	0.166301	0	0	0.205173	0	0.063751	0.0461457	0	0.966934	0	0	0	0	0	0.0714589	0	0.451878	0	0	0.492508	0
kcat_11039	0	0.214081	0.175402	0.123874	0	0	0	0.257232	0.392399	0.18665	0.0048224	0	0	0	0.150992	0.645812	0.159378	0.0275456	0	0	0.433158	0.383004	0	0.0208103	0	0	0	0.117122	0.145986	0.0110413	0	0.715257	0	0	0.19179	0.806384	0.642669	0.0556024	0.624077	0	0	0	0	0	0	0	0	0	0.361408
kcat_16806	0	0	0.286428	0	0.149852	0.48946	0	0	0.578846	0.391968	0	0.190166	0.601659	0	0	0	0	0	0	0.666235	0.0524031	0.712616	0.0336783	0	0	0.24592	0.0396097	0.193607	0.76892	0	0	0.826699	0.155324	0	0.430593	0	1.00183	0.261666	0.201186	0	0	0	0.906363	0.152492	0.216767	0	0	0	0
kcat_19339	0	0.374434	0	0.119073	0.910474	0	0	0	0	0.789884	0	0.262329	0	0	0	0	0	0.206667	0.452763	0	0	0.39089	0.0254201	0.128617	0.236329	1.02318	0	0	1.45011	0.28656	0.351674	0.375826	0.507714	0.0829953	0	0.261227	0.470952	0.685047	0	0	0.746591	0	0.835663	0.120214	0	0.256584	0	0	0.0753773
kcat_19340	0	0.434802	0.74871	0	0.280683	0	0	0	0	0	1.07595	0	0.888676	0.151331	0.835684	0	0.278162	0	0	0.645156	0.0356537	0	0	0.0835032	0	0.834374	0.308207	0	0.147996	0.177965	0	0.30788	0.589512	0	0.146668	0	0	0	0	0	0	1.16513	0.087817	0.0950784	0	0.197534	0.694107	0.587303	0.423126
kcat_19341	0	0.675605	0.00778163	0	0.0287121	0.113973	0	0.628667	0	0.0735239	0.0699721	1.01023	0	0	0	1.34808	0.254525	0	0.0460007	0.0944858	0	0.183176	0.0667299	0.267168	0.315428	0.00178187	0	0.551473	0	0	0.370069	0	0.184543	0	0.0405788	0.185267	0.73878	0	0	0	0	0	0	0	0	0.420811	0.246581	0	0
kcat_19342	0	0	0	0.493528	0.366506	0.382039	0.320783	0.484833	0	0.46954	0	0.401297	0.292076	0	0.67213	0.786694	0.474315	0	0	0.000686539	0	0	0	0.117684	0.376209	0.866285	0	0	0	0	0	0	0	0	0.385402	0.569644	0.0462386	0.0635005	0.750911	0	0.758597	0.0114373	0.273853	0.138323	0.026399	0.498793	0	0.73975	0
kcat_19343	0.0185129	0.132239	0.605804	0	0.0235266	0.328278	0.813989	0.0855204	0	0.348029	0.44251	0.618474	0	0	0	0	0.0515795	0	0.460136	0.161091	0.122425	1.33805	0	0.827233	0.563331	0	0	0	0.91666	0	0.094372	0.588038	0.00203113	0.594839	0	0	0	0.377244	0.219345	0	0	0.306892	0.452097	0.164631	0	0.595784	0	0	0
kcat_19344	0	0.885808	0.617239	0	0	0	0.00909042	0.290074	0.526311	0	0.203429	0	0.715843	0.0394633	0.411663	0	0	0.958055	0.438982	0.248186	0	0	0	0.0338262	0	0.972219	0	0	0	0	0.0256503	0.228342	0	0	0.688817	0	0	0	0.246503	0	0	0	0.45551	0	0	0	0.537005	0.0436375	1.60342
kcat_19345	0.322118	0	0	0.835267	0	0.120799	0	0	0.164405	0	0.24186	0.488132	0	0.56371	0	0	0	0.597285	0	0.565294	0.362711	0.370641	0.425736	0	0.00958084	1.1039	0.0122228	0.477198	0.138657	0	0	0	0	0	0	0	0.270328	0.298561	0	0	0	0	0	0	0	0.0976491	0	0	0.278978
kcat_19346	0.133465	0	0	0	0	0.338201	0.0263703	0.429786	0	0	0	0	0	0.64042	1.14995	0	0	0.196963	0.532106	0.854364	0	0	0.445929	0.230145	0	0	0.258008	0	0.395243	0	0	0.22068	0.544462	0	0.137748	0.278976	0	0	0	0.226913	0	0	0.544032	0.488254	0	0	0	0.0936397	0.447202
kcat_9290	0	0	0	0.274988	1.20427	0	0.108772	0.0594693	0.549538	0	0	0.300674	0	0	0	1.73549	0	1.08184	0.750497	0	0	0	0.723485	0.343725	0.0886528	0	0	0.139301	0	0.013032	0	0	0.0475527	0.353175	0.292666	0	0	0.120395	0	0.283914	0	0	0	0	0	0	0	0	0
kcat_9291	0	0.796381	0.376927	0	1.48009	0.114804	0	0.288053	0.186138	0.487229	0	0.875507	0	0.538601	0	0	0	0.103488	0	0.361729	0	0	0.4348	0	0	0.157439	0.267477	0	0	0.682141	0.157738	0.136075	0	0.038325	0	0	0.481233	0	0	0.0863178	0.166339	0	0.539005	0.000447091	0.513882	0	0	0	0
kcat_9292	0.119096	0.609482	0.328682	0.675465	0.103381	0	0	0	0	0.412242	0	0	1.67978	0	0	0	0	0	0.579424	0.205559	0.217756	0	0.364733	0.84153	0	0	0	0.733871	0.405206	0	0	1.64629	0	0.314955	0.475278	0	0.401223	0.0968107	0.902812	0.526249	0	0	0	0.523405	0	0	0	0	0.0570951
kcat_25167	0.665451	0.634819	0.366021	0.361396	0.632272	0	0	0	0.380469	0	0.9163	0	0	0	0	0	0	0.807728	0.427265	0	0	0.336222	0	0	0	0.395499	0.674142	0.508735	0	0	0	0.476952	0	0.720512	0	0.184117	0	0	0	0.482419	0	0	0.255215	0.387097	0.189243	0	0	0.0717259	0.413766
kcat_25168	0.163079	0	0	0	0	0	0.392056	0	0.0959161	0	0.0602615	0.0789374	0	0	0.0545414	0	0	0.150399	0	0	0	0	0	0.682575	0.469506	0.564385	0.00177364	0.282271	0.890221	0	0	0	0	0.304361	0.227863	0.477075	0	0.213936	0.105235	0.479156	0.198039	0.00746656	0	0.550271	0	0.244825	0	0	0
kcat_24680	0	0.345761	0.0608455	0.0308654	0.310436	0	0	0.133368	0	0	0.541201	0.215258	0	0.420642	0	0	0.0375403	0.3195	0	0.295722	0	0	0.0243067	0.098522	0.5546	0.00353992	0.0122697	0	0.521219	0.411908	0.39813	0.143862	0.277653	0	0	0.441048	0.288166	0	0	0.224437	0.168883	0	0	0.168348	0	0.409737	0.573207	0.353092	0
kcat_24681	0	0.670606	0.445909	1.09151	0.682227	0	0	0.543325	0.36539	0	0	0.555064	0.909189	0	0.398253	0.334067	0.314759	0	0.4882	0.142274	0.360743	0.157606	0.0206332	0	0.449384	0	0.150369	0.0430666	0	0.243212	0.559243	0.220431	1.42226	0.19469	0.281827	0.329609	0.438716	0	0.487006	0.645178	0	0	0.478921	0.37196	0.34033	0	0	0.29864	0.0490438
kcat_24682	0	0	0.00641936	0	0.266447	0.430181	0	0	0	0	0.0657367	0	0	0.207995	0	0	0	0.575821	0.519026	0.136082	0	0.537002	0	0	0.0375045	0.547545	0.211912	0.653699	0	0	0.0339267	0	0	0	0	0.330813	0.0974561	0.0663034	0	0	0	0	0	0.238878	0	0	0	1.09419	0.773693
kcat_24683	0.114416	0	0	0	0.0843178	0	0	0.255808	0	0.250623	0	0	0	0.968295	0.612501	0	0.773644	0	0.277018	1.5551	0.444382	0	0	0.188326	0.673843	0	0.351373	0.209826	0.379798	0.0219616	0	0	0.244994	0	0	0.372038	0.59532	0	0	0	0	0.737167	0	0.466425	0	0.343271	0.482053	0.520119	0.443049
kcat_24684	0.719471	0.0256676	0	0.0319217	0.797821	0.129624	0.12989	0	0.246807	0	0	0	0	0	0.479434	0	0	0	0.687142	0.257632	0	0.776328	0	0	0.310478	0	0.00600623	0.00924514	0	0.0895998	0	0.0410355	0.478201	0.0927498	0	0.415044	1.09357	0	0.113444	0	0	0.214002	0	0.178314	0.00585885	0.166904	0.472663	0.0133496	0.840617
kcat_27025	0.415679	0	0	0	0	0	1.09708	0	0	0.465416	0.904425	0	0	0	0.0488422	1.11655	0	0	0.651462	0	0	0.87924	0	0	0.624015	0	0.511333	0.716985	0.209115	0.209556	0	0.765946	0.0467684	0.687751	0	0.159905	0.0334282	0.648792	1.79016	0	0.747198	0	0.450809	0.369091	0	0.398785	0	0	0
kcat_27026	0.418787	0.491675	0	0	1.15682	0	0	0	0.518367	0	0	0.334623	0.523989	0.0736261	0	0.355684	1.34464	0.116708	0.312787	0.566541	0.144196	0	0	0.475916	0	0.892527	0.451595	0	0.705934	0	0.338613	2.30361	0.153481	1.53559	0	0.470501	0	0.902161	1.49588	0.709765	0	0.0742566	0.768957	0.191777	0.797386	0.247675	0	0	0.589244
kcat_27027	0	0.674272	0	0.373839	0.313869	0	0	0	0	0	0	0.78852	0	0	0.107778	0.312882	0.748112	0	0	0.311445	0	0	0	0	0.689161	0.425439	0	0	0	0.860499	0.274403	0.769755	0	0.81413	0	0.285769	0.889808	0.249892	1.36795	0	0	0.748304	0.351755	0.200439	1.03995	0	0	0.887612	0
kcat_27028	0	0.588857	0	0	0	0.449404	0.993529	0.397505	0	0.29768	0	0.470298	0.287011	0	0.519669	0.579696	0.806227	0.243711	0.0370008	0.505578	0.10362	0	0.186363	0	0.399389	0	0	0	0.898323	0.635026	0	0	0.794352	0.146336	0	0.527293	0	0.359016	0.887787	0	0.331176	0.195393	0	0.564395	0.143282	0.0415403	0	0.0655854	0.0927065
kcat_14814	0.25775	0	0.316523	0.398161	0.284093	0.130451	0.361588	0	0	0.133295	0.28137	0	0	0.148925	0.528076	0	0.04686	0.0749845	0	0.549876	0.320225	0.196967	0	0.106805	0.316612	0	0.213412	0	0.38473	0	0	0.205329	0.219306	0	0	0	0	0.258475	0.197125	0	0.0968846	0.425634	0	0.306037	0	0	0.151902	0.641565	0
kcat_4879	0.72187	0	0.255794	0.693504	0.428335	0.325876	0.511287	0.950599	0.383826	0.257351	0	0	0.289691	0.784335	0.209327	0.372089	0	1.42841	0	0.155836	0.325762	0	0	0	0.116342	0	0.0990671	0	0	0	0	0	0.210924	0.651864	0	0.188178	0	0	1.65444	0.0730534	0.327981	0	0	0	0.572832	0	0.699248	0.191501	0
kcat_4880	1.01257	0.0922899	0	0	0	0.140394	0	0.144567	0	0	0	0	0.225222	0.255573	0	0.210448	0.992454	0	0	0.986791	0	0	0.147738	0	0.510841	0.582411	0.317799	0.568296	0	0	0.180913	0	0	0	0.655313	0	0.190226	0	0	0.430432	0	1.05254	0	0.107604	0.106094	0	0.350214	0.850327	0.426621
kcat_4881	0.259979	0	0	0	0	0.186916	0.393438	0	0	0.443753	0.250524	0.616642	0	0	0	0.990443	0	0	0	0.231699	0	0	0.160574	0.283213	0.891586	0.268921	0	0	0	0	0.121025	0	0.218969	0	0.381824	0	0	0.195653	1.34514	0	0.71424	0	0	0.210231	0.312952	0.322742	0.275317	0.241662	0
kcat_4882	0.0741899	0.52689	0	0.180622	0.225296	0	0	0.271671	0	0.340402	0.118871	0.215402	0	0	0.676123	0	0.668751	0	0.646107	0	0.465381	0.739842	0	0.242438	0.191783	0	0.362269	0.197074	1.26405	0.689488	0.181969	0.341867	0.318775	0.0260021	0.00082855	0.725867	0.386881	0.879728	0.238491	0	0.972585	0.0209087	0.698516	0	0.524801	0.324063	0	0.522145	0
kcat_4883	0.858564	0	0	0.292342	0	0.0588394	0	0	0.338728	0.372988	0	0.181182	2.45529	0.247553	0.433467	1.63989	0	0	0.291785	1.47969	0	0	0.530207	0.20536	0	0.418576	0	0.701087	0.939105	0	0.146095	1.37236	0	0	0.164366	0.0955388	0.520619	0	1.45205	0.601442	0	0	0	0.146086	0.159311	0	0.152435	0.238486	0
kcat_4884	0	0	0	0.48344	0	0	0	0.683025	0	0	0.624955	0.370834	0.520653	1.28406	0	0.786622	0.752335	0.682249	0	0	0	0.105612	0	0	0.650852	0	0	0	0	0.114466	0.114245	0	0	0	0.70763	0	0.516492	0	0	0.340807	1.81934	0.723219	0	0	0.326771	0	0	0	0.274668
kcat_27122	0	1.80257	0.0590875	0	0.874615	0	0	1.48886	0	0.577633	0	0	0.359977	0.586793	0	0.178284	0.629073	0	0.0544011	0	0	0.534836	0	0	0	1.81126	0.464359	0	0	0.151072	0.350105	0.183346	0	0.716919	0	0	1.08015	0	0	0	0	0	0.674922	0	0	0	0	1.69147	0.176408
kcat_27123	0	0	0	0.292353	0	0	0.000427703	0.0517532	0.503765	0	0	0.660417	0	0.70428	0.110593	0.353891	0.919626	0	0.868407	0.21054	0	0.645339	0	0.0154014	0	0.468855	0.393509	0	0.352651	0.211852	0.0182612	0.673383	0.761099	0.806784	0.520145	0	0.150267	0	0.284025	0	0	0	0	0.0837695	1.09091	0	0	0.238404	1.18197
kcat_14658	0.651969	0	0.0604114	0	0.254364	0	0.38863	0.104471	0	0.320976	0.854672	0.313811	0	0.185508	0	1.03845	0.624462	0.131125	0.954856	0	0.071624	0.409794	0	0.214469	0.66622	0.0470821	0.317642	1.35773	0	0	0	0	0	0	0	0	0	0.0949322	0	0.662955	0.262934	0	0	0	0.14509	0.228065	0	0	0
kcat_14659	0	0.0929892	0	0.257187	0.0549022	0	0.392284	0.445589	0	0.752233	0	0.731491	0	0.669161	0.219761	1.00314	0.590572	0	0	0	0.380581	0.0896761	0.939407	0.276204	0.414626	0.585203	0	0.763449	0	0	0	0	0	0	0.815784	0	0	0	0.205884	0	1.42992	0	0.0670217	0	0.0186537	0	0	0.371265	0.360675
kcat_14660	0.580742	0.126086	0.0251457	0.117488	0.263001	0.257144	0.76529	0.725997	0	0	0	0	0	0.727827	0	0	0	0.439801	0.716864	0.672847	0.171185	1.11572	0	0.332723	0.704167	0	0.347762	0.515308	0.087853	0.329234	0.510058	0	0	0.844489	0	0	0	0.404385	0	0.563865	0.814289	0	0.403536	0.000654938	0.109609	0.290216	0	0.13178	1.17527
kcat_14661	0	0	0.0650156	0.68244	0	0	0.397092	0	0	0	0.927865	0.771099	1.24892	0	0.385688	0.525949	0.186238	0.299304	0	0.295009	0.205698	0	0	0.603775	0	0.0445537	0.485275	0.0750757	0.437647	0.104694	0	0.0850662	0.778	0	0	0	0	0	0	0.378528	0	0	0.0505344	0.0642674	0	0.0288625	0.26763	0	0.19602
kcat_14662	0.88116	1.1752	0	0	0.972564	0	0.396318	0	0	0	0.0486923	0.716343	0	0	0	0	0.509126	0.0646219	0.00514218	0.542306	0	0.413043	0	0	0.433272	0.724175	0.103291	0	0.439803	0.0178291	0	0.144515	0.47883	0	0	0.374277	0.408217	0	0.0648469	0	0.505318	0.0977088	0	0.418761	0	0.256217	0	0	0.782
kcat_14663	0.525597	0.793812	0.168265	0.0126153	0.97777	0	0.162348	0	0	0	0	0.725089	0	0	0	0	0.113443	0.34311	0	0.605218	0	0.464885	0	0	0	0	0.293383	0	0.205447	0	0.187744	0	0.663399	0	0	0	0.917625	0	0	0	0.108785	0	0	0.221835	0	0.546733	0	0	0.810903
kcat_8064	0.23271	0.975769	0.295691	0.268696	0.913317	0	0	0	0	0.0685823	0.315348	0	1.01472	0	0	0.0133986	0	0.215359	0	0	0	0	0.208912	0.241386	0	0	0.454997	0	0.0838472	0	0.787887	0.901313	0	1.0498	0	1.07719	0	1.51232	0	0.916713	0	0	0	0	0.195762	0	0	0	0
kcat_8065	0	0.819739	0	0	0	0	0	0.385535	0.0495503	0.711595	0.171847	0	0.70641	0.455819	0.336071	0	0	0.484314	0.512285	0.151748	0	0.00985976	1.08823	0	0.168249	0	0.444608	0.245219	0.736235	0.163586	0	0	0.911301	0	0.0920418	0	1.17819	0	0	1.21691	0	0.555081	0	0.024348	0.682551	0	0.53665	0	0
kcat_19333	0.413017	0	0	0.119115	0	0	0.449962	0	0.201855	0	0	0.216356	0	0	0	0	0	0.299422	0	0	0	0	0	0	0.907553	0.171595	0.131481	0.00480244	0	0	0	0	0	0.537895	0	0	0	0.358463	0.257075	0.0572455	0.449108	0	0	0.36232	0	0.467902	0	0	0
kcat_19334	0.247014	0	0.18151	0	0.118482	0	0	0.533765	0.197797	0.631349	0.0568895	1.16521	0	0	0.412059	0.967182	0	0.086607	0	1.16986	0.272943	0	0	0.0464187	0.160409	0	0	0.0816435	0.677253	0	0	0.0582559	0.0619853	0	0.33934	0	0.476669	0	0	0	0	0	0.176671	0.048828	0.285864	0.0687274	0.514682	0.519181	0.0420092
kcat_19335	0	1.29218	0	0.363157	0.228024	0.332217	0.334113	0.199487	0.219041	0.220216	0.214042	0.93725	0	0	0	0	0	0.133919	0	0.473125	0	0.0365694	0	0.592037	0	0.156946	0	0.624943	0	0	1.03896	1.0409	0	0	0	0	0.239819	0.218204	0.502654	0.664972	0	0.842772	0	0	0.37044	0	0	0	0.0650295
kcat_19336	0.167999	0.559806	0	0.736006	0.718277	0	0	0.302751	0	0.413338	0	0.0319284	0	0	0.584866	0	0.254498	0	0	0.476902	0	0	0	0	0.102102	1.09707	0	0	0.332219	0	0	0.203708	0	0	0	0.076612	0	0	0	0	0.735326	0	0.00400425	0.599581	0	0	0.239309	0.160184	0.856187
kcat_19337	0	0.494534	0.941429	0.667791	0.801724	0.068962	0	0.238032	0.126517	0	0	0	0	0.0345276	0	0	0	0.50242	0.118284	0	0.574828	0.385495	0	0	0.0465205	0	0.0896012	0.436019	0	0	0.367064	0	0.531056	0	0.038068	0.170755	0.345361	0.0259462	0	0	0	0	0	0	0.14101	0	0	0	0.211915
kcat_19338	1.27471	1.1052	0	0	0	0	0	0	0.557766	0.11535	0.582654	0.801198	0.13484	0.309655	0	0	0.181785	0.391296	0	0	0.425899	0.286988	0	0	0.251904	0	0.27853	0	0.328912	0	0.525328	0	0	0	0	0	1.04858	1.26186	0.0380896	0	0	0.50193	0.349812	0	0.204063	0	0.367679	0	0.0348561
kcat_20674	0.70931	0.00792018	0	0.0475561	0.810668	0.134262	0.127048	0	0.233427	0	0	0	0	0	0.47496	0	0	0	0.71421	0.32388	0	0.832739	0	0	0.334669	0	0	0	0	0.157815	0	0.122598	0.486498	0.108926	0	0.373902	1.11276	0	0.17052	0	0	0.170361	0	0.231698	0	0.222988	0.418664	0	0.9039
kcat_8167	0	0	0	0	0	0.329664	0.0540973	0.494532	0	0.284367	0.593731	0	0.839438	0	0	0.416794	0	0.239821	0.107525	0.266008	0.15333	0	0	0	0.110319	1.37504	0.358083	0.614835	0	0	0.446542	1.4434	1.26703	0.542607	0.291614	0	1.21734	0	0.230478	0.286242	0.0881362	0.519039	0	0.802537	0	0	0.284578	1.04871	0
kcat_8168	1.16159	0.402161	0.702163	1.67023	0	0	0.438651	0	0	0.312692	0	0.0340734	0.140357	0.819762	0	0	0	0.231663	0.453486	0	0	0.552796	0	0.664187	0	0	0.536307	0.307282	0.557208	0	0.487684	0	0.925015	0.122599	0	0.126484	0.540367	0.431563	0	0.016827	0.250115	0	0	0	0	0	0	0.322307	1.24694
kcat_8169	0	0	0.0187248	0	0.659779	0.353865	0.808012	0	0	0.431243	0.80619	0	0	0	0	0.0531745	0	0	0.489377	0	0	0.0645089	0	0.207385	0.0165757	0.0673421	0.397717	0.546226	0	0.205123	0.148939	0	0.775607	0.294163	0	0	0	0.8158	0.582974	0.272365	0.32784	0.252516	0.232084	0.393504	0	0	0.0996612	0.509784	0
kcat_8170	0	0	0	0.490849	0	0	1.02032	0	0.136758	0.194518	0.62299	0	0.353297	0	0.0917037	0	0.11096	0.0583681	0	0	0	0.974014	0	0.126749	0.471807	0.964127	0.082588	0.716943	0	0	0	1.39273	0.13545	0.55233	0	0	0	0	0	0.016964	0	0.58729	0	0	0.747644	0	0.0596369	0	0
kcat_8171	0.488518	0.214754	0	0.304407	0	0	0	0.00627357	0	0	0	0	0	0	0	0.531007	0	0	0	0.492631	0	0.0440131	0.817138	0.396783	0.479201	0	0	0.0866345	0.568239	0	0	0.832578	0.336599	0.516876	0	0	0	0	0	0.670942	0	0	0.464456	0.154901	0.0528182	0	0	0.171566	0
kcat_8172	0.671767	0	0.0875928	0	0	0.155119	0.10223	0	0.183229	0.723366	0.913705	0	0	0.377706	0.131558	0	0.856125	0	0.246322	0	0	0	0.0826863	0.558199	0	0.158851	0	0	0.635359	0	0	1.53656	0.620643	0.00770506	0.269164	0	0	0	0.663047	0	0	0.265962	0.571692	0.247039	0.423474	0	0.0764014	0	0
kcat_8173	0	0	0	0.596948	0.34534	0	0.474566	0	0	0.397203	0.486704	0.667318	0	0.610334	0.321682	0	0.732806	0.733038	0	0	0	0.596669	0.459224	0.710004	0	0.103747	0.0813316	0	0	0.702621	0	0.784071	0.219608	0	0	0.05036	0.130621	0	0	0.961884	0.543951	0.149194	0.876694	0	0	0	0	0	0.264251
kcat_8174	0	0	0	0.0768387	0.13598	0.0664771	0.551234	0	0	0.0574675	0.142844	1.58791	0	0.388113	0	0.581524	0.760553	0.0739425	0	0	0	0.584365	0	0	0.0579301	0	0.338422	0	0.926827	0	0.113648	0.439478	0.785077	0	0	0.291461	0	0.430422	0	0	0	0.34028	0	0	0	0.103282	0	0	0.208209
kcat_20462	1.11765	0.0204412	0.0311712	0	0.729096	0.280519	0	0.660922	0.873769	0	0.643504	0.966503	0	0.784161	0	1.52257	0.41746	1.45321	0.432696	0.980375	0.0208862	0	0.899372	0.619329	0	0.322828	0.0288184	0	0.74694	0	0.0743204	0.304588	0.0681572	0.74746	0	0	0.0238206	1.40113	0.378192	1.06257	0	0	0.722595	0.282738	0	0.592117	0.0737302	0.0509307	1.07737
kcat_10380	0.318651	0	0	0	0.912029	0.275389	0.03608	0.833614	0.0720793	1.09272	0.240132	0.149621	0	0.492447	0	0.210483	0	0.606346	0	1.22382	0	0	0	0	0	0.514969	0.278112	0.0775245	0.65407	0	0.075063	0	0	0	0	0	0.567124	0	0.446609	0	0	0.91581	0.291459	0	0.0938845	0	0	0	0.245739
kcat_10381	0	0.332242	0.0913679	0	0	0.124837	0	0.00613263	0	0	0.630289	0	0	1.31175	0	0.870962	1.32479	0	0.465607	0.391216	0	0	0	0.084745	0	0.970551	0	0.40512	0.183534	0.544309	0.340946	0.791548	0.117722	0.480025	0.198188	0	0	0.866903	0	0.344716	0	0	0.30813	0	0	0	0	0	0
kcat_10382	0.00396209	1.15663	0.0484759	0	0.0681054	0	0.280341	0.2551	0.863894	0	0	0	0	0	0.760526	0	0.472527	0.352666	0.413848	0	0	0.759219	0	0.00726896	0.459617	0.851952	0.0873166	0	0.0220658	0.0470003	0.291986	0	0.681847	0	0.28756	0.41924	0	0	0.457653	0.0100032	0.387439	0.501633	0	0.867129	0	0.145835	0	0	1.09865
kcat_17884	0	0.0831938	0.415886	0.0297415	0	0.00629263	0.334668	0	0.320444	0	0	0.202699	0	0.352317	0	0	0	0.459562	0.00994485	0	0.172247	0.570202	0	0	0	0.021199	0.188303	0.0536452	0	0	0.466692	0	0	0	0	0.321572	0	0	0	0.314088	0.436244	0	0.0336922	0	0.260903	0	0	0	0.373447
kcat_16231	0	0.170862	0	0	0.148909	0	0.2354	0.653727	0	0.186643	0.422603	0.773832	0	0	0	1.3652	0	0.383625	0	1.2754	0	0.502651	0	0.306398	0.51761	0.233984	0	0.435872	0.240241	0.52584	0	1.01269	0	0.476635	0.409651	0	0.509441	0.361528	0	0	1.13659	0.222062	0	0	0	0.948585	0	0	0
kcat_16232	0.320332	0	0	0.631533	0.617682	0.130834	0.166476	0.428613	0.498781	0.627853	0	0	0	0.195051	1.38419	0.227938	0	0.97523	0.825244	1.08222	0	0	0.119545	0	0	0	0.0461101	0	0	0.519581	0	0	0.448815	0.172691	0	0.685974	0.384072	0	1.72856	0	0.87807	0	0	0	0	0	0	0.570137	0
kcat_16233	0.0618149	0.0442447	0	1.7745	0.171092	0	0	0.750236	0	0	0	0.404206	0.701406	0	0.641127	0	0.00383566	0	0.531568	0	0.475453	0.737602	0	0	0	0	0.317745	0	0.0833838	0.293027	0	0.807487	0.373993	0.29874	0.278377	0	0.0374499	0	0	0	0	0	0.523828	0.397742	0.160864	0	0.246481	0	0.140244
kcat_17164	0	0.639303	0.183118	0	0	0	0.15613	0.532263	0	0	0	0.0185437	0	0	0.44214	0	0	0.430435	0	0.278206	0.0603474	0	0	0	0.0797157	0	0	0	0	0	0	0.322848	0.809769	0.0254607	0.31858	0.689095	0.0214523	0.158705	0.157382	0	0	0.727732	0	0.219843	0	0	0.298432	0	0
kcat_18797	0	0.0414737	0.333247	0.379035	0.234784	0	0	1.01098	0.0569449	0.559573	0	0.230036	0.427853	0.807168	0.511623	1.04368	0	0	0	0.216003	0	0	0	0.367626	0	0.0621319	0.444543	0	0	0.09865	0.173105	0	0.559278	0.430212	0	0	0.537959	0	0.509734	0	0.569335	0.175312	0	0.00984015	0	0.735554	0	0	0.234557
kcat_23174	0	0.377588	0.208339	0	0	0.356123	0	0	0	0.176205	0	0.105418	0	0	0	1.32316	0	0	0	0.985618	0	0	0.365789	0	0	0.0538182	0.19141	1.17982	0	0	0.178521	0	0.315974	0	0	0	0	0	0.745591	0	0.130394	0.660012	0.088319	0	0.287251	0	0	0.0270414	0
kcat_23175	0	1.55479	0.930229	0.941013	0	0	0	0.10775	0.12353	0.0574959	0	0	0	0	0	0.184977	0	0	0.00491616	0.0853778	0	0.850089	0	0.487146	0.263169	0	0	0	0.353267	0	0.310391	0.0691566	0.620707	0	0	0	0.455511	0	0	0.169556	0.599828	0	0.516961	0	0.643858	0.176548	0.434183	0.581235	0.0472472
kcat_2838	0.0849826	0.0410325	0.0107965	0	0	0	0.70977	0	0.738812	0	0.0946353	0	0	0	0	0.202979	0	0.00983309	0	0	0	0.0662433	0	0.127215	0.394863	0.295217	0.158303	0.627085	0	0.125113	0.0160381	0	0.592159	0.241251	0.219477	0.58294	0.227785	0.329765	0.365081	0.330866	0.0381993	0.0614709	0.204597	0	0	0	0	0	0
kcat_2839	0	0.83452	0.340564	0.00587145	0	0.287967	0	0.653534	0.541976	0	0	0	0	0	0	0	0	0.862211	0.745712	0	0	0	0.189033	0	0	0	0	0	0	1.37498	0	0.413995	0.427727	0.485161	0	0.254785	0	0	0	0.812237	0	0.424669	0	0	0	0.482086	0	0	0.902443
kcat_12122	0	0	0	0.417609	0	0	1.03851	0	0	0.574911	0.104516	0.340614	0.0598641	0	0	0	0.4254	0.182331	0.247084	0	0	0	0	0	0	0	0.620486	0.309635	0.168413	0.197719	0	0.846214	0.0789155	0.347013	0	0	0.176547	0	0.0632954	0.352516	0.317339	1.04065	0	0	0	0	0	0	0.280091
kcat_12123	0.272512	0	0	0.511317	0	0	0	0.166171	0	0.359134	0	0	0.14935	0	0	0.978351	0.649739	0	0	0.763854	0	0	1.07077	0.105148	0.0561407	0.133327	0	0	1.18428	0	0	0.699088	0	0.0113342	0	0.231814	0.652514	0	0.0232962	0	0.556066	0	0.243783	0.0416503	0.350175	0	0	0	0
kcat_12124	0	0.419475	0	0	0.527598	0.650188	0.730488	0.732284	0.143341	0.593755	1.47841	0	0	0	0	1.23484	0	0	0	0	0	0.317165	0	0.520831	0.458718	0.621957	0	0.857779	0	0.164511	0	1.2603	0.439859	0.731417	0	0	0	0.622423	0.743292	0	0.31192	0	0	0.332274	0	0	0	0	0
kcat_12125	0	0.398076	0.83263	0.386939	0	0.352562	0	0.0925479	0	0	0	0.174317	0.731107	0.0486374	0.891227	0	0.369292	0	0.103732	0.930951	0.42454	0.0366704	0	0.450043	0.0367138	0.436229	0	0.25869	0.695114	0	0	0	0	0.403365	0	0.499412	0.394422	0	0	0	0.521258	0	0	0.0156175	0	0	0.491964	0	0.786588
kcat_12126	0.338173	0.22748	0	0.518078	0	0	0	0.134788	0.213552	0.393255	0.654987	0	0	0	0.283553	0.457532	0.785566	0	0.351382	0	0.217799	0.22945	0.405962	1.10336	0.0548355	0.297617	0.191218	0.96514	0	0	0	1.20311	0.0536328	0.235286	0.635404	0	0	0	0.0369796	0	0	0.0603314	0.048047	0	0.177743	0	0.0295165	0	0
kcat_12127	0	0	0	0	0	0	0	0.356253	0.747284	0	0	0	0	0.914933	0	0	0.709271	0	0.669106	0	0	0	0.341728	0.0442451	0.373043	0.0540496	0	0.725635	0	0.343085	0	0.289591	0.412251	0.513627	1.16583	0	0.0288997	0	0	0.00300744	0	0	0.0275948	0.192899	0.827287	0	0	0	0.884898
kcat_12128	0	0.0322984	0.486103	0.73245	0	0	0	0.559245	0.203006	0.668245	0.15503	0.13983	1.72457	0.629044	0.246501	0.24143	0	0.784229	0.382935	0	0.733695	0	0	0	0	0	0.305895	0.410583	0.0457744	0.361533	0	0.254489	0	0	0	0.548416	0	0	0.155424	0.134614	0.374862	0	1.07671	0.0422279	0	0.615533	0.354651	0	0
kcat_12129	0	0	0.553971	0.934627	0.0139325	0.157845	0.637153	0	0.0131601	0.303689	0	0	0	0.213078	1.02105	0.581776	0	0.469601	0	0	0.513651	0	0	0.104972	0	0	0.796806	0.506025	0.162536	0	0	0	0.813926	0	0.630485	0.433475	0	0.144866	0	0.323103	0.0288991	0.565795	0	0	0	0	0.181319	0.698357	0
kcat_12130	0	0.407201	0	0	0.0411005	0	0	0.610917	0	0	0	0.314581	0	1.11178	0	0.0146865	0.802602	0.466493	0	0	0	0	1.09598	0	0	0	0	0	0	0	0.391379	0	0	0	1.00981	0.632299	0	0	0	0.152644	0	0.178082	0	0	0	0.203896	0.376303	0	0
kcat_12131	0	0.205457	0.707824	0.0262799	0.782629	0.388096	0	0	0.271966	0	0.626508	0.276904	0.255394	0.564072	0.242212	0	0	0	0.0171097	0.142827	0.239762	0	0.569443	0.375654	0.502821	0	0	0	0	1.11191	0.087382	0.442202	0	0	0.0937652	0.738135	0	0	0	0.489311	0.340109	0	0	0.160561	0.0372845	0.276696	0.801433	0.199044	0.106668
kcat_12132	0	0	0.0175779	0.448903	0.290543	0	0.0728713	0.551145	0	0.478772	0.180559	0	0.0663722	0	0	0	0	0.616452	0	0.00259669	0	0	0.65491	0.321147	0.358931	0.308138	0.00375069	0.751998	0.502471	0	0.147548	0	0	0.715279	0	0.46246	0.318393	1.04059	0.835552	0.603379	0.760821	0	0.445027	0.381631	0.21446	0.565655	0	0.0352118	0
kcat_12133	0	0.244582	0	0.92745	0.729568	0	0.0310973	0.0031828	0.125941	0	0	0	0	0	0.327678	0.0357509	0	0.00314978	0.343572	0	0.417096	0.0362537	0.441913	0	0	0.794793	0.521259	0	0	0.0188117	0	0.0125639	0.736161	0	0.529823	0.368878	1.04056	0.049427	0.147056	0	0	0	0.293126	0	0.609971	0.0394387	0.631349	1.06423	0
kcat_12134	0.234014	0.371577	0.958135	0.236788	0.720708	0	0	0.135971	0.0397707	0	0.552768	0	0.628473	0	0	0	0	0	1.06037	0	0	0.0262524	0	0	0.00102832	1.05387	0.308552	0.129264	0.431731	0	0.135281	0	1.42442	0.240346	0	0.0372068	0.585222	0.0273367	0.265521	0.0178292	0	0	0	0.193902	0.0527191	0	0.653466	0.928303	0
kcat_23468	0	0.248163	0	0.885207	0.292152	0.319254	0	0	0.020714	0.395642	0	0	1.44961	0	0	0.416895	0	0	0.361496	0	0.334284	0.259986	0	0.290081	0.474722	0	0.504074	0	0	0.472927	0.220865	0	0.970678	0	0.920044	0	0.407452	0.646698	0.30491	1.02971	0.448358	0.822701	0.288937	0	0	0.0217393	0	0	0.12914
kcat_23469	0	0.719409	0.559066	0.287647	1.07011	0.0157382	0	0	0.0902937	0.00493883	0	0	0.923156	0	0	0.239984	0	0.689085	0.00130704	0	0	0	0.531054	0	0	0	0.394545	0	0	0	0.403388	0	1.10102	0.119369	0.00864413	0	0	0	0	0	0	0.758705	0	0	0	0	0.524276	0.725182	0
kcat_23470	0	0.0551375	0.197113	0.27275	0	0.635381	0.0233003	0	0.286212	0.250587	0.896273	0.119899	0.28793	0	0	0	0	0	0.494456	0	0.638693	0.87985	0	0.144607	0.278967	0	0.369372	0	0.740092	0	0.0610151	0.557041	0.458454	0.457552	0	0.0218338	0	0.153891	0	0	0.65687	1.27669	0	0	0.0755483	0	0	0.100435	0.404556
kcat_23471	0.0694471	0	0	0	0.930877	0.0189827	0.515083	0.585306	0.112316	0.765802	0.538346	0.347842	0	0.09868	0	0.551268	0	0.309751	0	0.552296	0	0	0	0	0	0	0	0.42766	0.579949	0	0.261084	0	0	0	0	0	0	0	0.773114	0	0.00404107	0.783213	0.531712	0	0.104241	0	0	0	0.0186637
kcat_23472	0	0	0.333685	0	0.996659	0.437841	0	0.517267	0.206499	0.0960862	0	0.773737	0	0.840841	0	0	0	0.34541	0	0.34217	0	0	0.713629	0	0	0	0	0	0	0.103502	0	0	0	0	0	0	0	0	0	0.0191197	0	0	0	0	0.467917	0	0	0.185305	0.296454
kcat_23473	0.183727	0.941055	0.340623	0.250782	0.774554	0.251179	0.215275	0	0	0	0	0.672046	0	0	0.198278	0.479696	0.052977	0.519513	0	0	0.19148	0.343687	0.527328	0	0	0.265662	0	0	0.327352	0.0897567	0	0	0.358118	0.305498	0	0	0.452878	0	0	0	0	0.153544	0	0	0.306457	0	0.307204	0.193001	0
kcat_23474	0	0	0.738171	0.0382739	0.114937	0.177757	0	0.278981	0	0.557769	0.151687	0.865316	0	0	0	1.06979	0	0	0	0	0	0	0.323099	0.357573	0.502194	0.325561	0	0.369909	0.390757	0.21623	0.0557219	0.633587	0.345865	0.316148	0	0	0.652257	0.261887	0.619853	0.0198433	0.379559	0	0.080869	0	0	0.374824	0.163783	0.0098684	0
kcat_23475	0	0	0.0658112	0.0610307	0.475925	0	0	0.317845	0.220312	0	0.0494454	0.113675	0.23089	0.224197	0.95883	0	0.533164	0.223101	0.0405598	0	0	0	0	0	0	0.475967	0	0.0151404	0	0.0276842	0.134903	0.0599611	0	0.0513457	0	0	0	0	0	0	1.26787	1.20111	0	0.277594	0	0	0	0	0
kcat_23476	0	0.439062	0.541187	0	0.168576	0.332438	0	0.758336	0	0.0153217	0.667945	0	0	0	0	2.23502	0	0	0	1.47557	0.0362555	0.210644	0	0.412201	0	0.138131	0.23365	0.23681	0	0.219031	0.132764	0	0.236617	1.34012	0	0	0.109493	0	0	0	0	0	0	0.290989	0	1.26724	0	0	0
kcat_23477	0	0.911354	0.443816	0	0.00142419	0	0.243258	0	0	0.638842	0	0.772028	0	0	0.24035	1.14399	0.404831	0	0	0.00317238	0.585771	0.569731	0.956462	0.683743	1.07066	1.06245	0.203532	0.741115	0	0	0	0	0	0.0429045	0.151829	0	0.565852	0	0.541813	0	1.32063	0	0.878401	0	0	0.680379	0	0.409527	0
kcat_23478	1.01728	0	0	1.29812	0	0.0900554	0.670626	0	0	0	0	0	1.23582	0.126882	0.574768	0	0.349671	0	0	0	0	0	0.468807	0	0	0.0097721	0.189575	0	1.07945	0	0	0	1.44618	0.0296729	0.397914	0	0	0.0793181	0	0.341383	0	1.4002	0	0	0.535462	0	0.0682215	0	0.670274
kcat_23479	0.335254	0	0	0	0.66548	0.216571	0	0.824367	0.0699775	0.591166	0.373913	0.436315	0	0.737479	0	0.446429	0	0.468934	0	1.4024	0	0	0	0	0	0.200726	0	0.253762	1.23241	0	0.122741	0	0.32078	0	0	0.0304684	0.302207	0.0241108	0.14468	0	0.595879	0.548848	0.649393	0	0.172929	0	0	0	0.356347
kcat_23480	0.351015	0.158016	0.00880952	0	0	0.209151	0.783001	0.00939487	0	0	0.287199	0.305815	0	0	0.129699	0	0.479012	0	0	0.181598	0.316952	0.13453	0	0	0	0	0	0	0	0	0	0.177653	0.117629	0	0	0.828909	0	0	0	0.641015	0.616253	0	0	0.277746	0	0.122798	0.177366	0	0
kcat_23481	0.16356	0	0	0.317199	0	0.290473	0.55817	0.395283	0	0	0.131951	0	1.79974	0.313001	0.235314	0.0489248	0.331027	0	1.02073	0.182577	0	1.14485	0.281257	0	0	0.669349	0	0.0124411	0.440974	0	0.0692366	0.665474	0	0.35834	0	0	0	0	0	0	0	0.667034	0.0520713	0	0	0.092496	0.177078	0.530236	0.28814
kcat_23482	0	0	0.428159	1.007	0	0.10132	0	0	0	0.070422	0	0	0	0.0385142	1.10377	0	0	0	0	1.09568	0.835208	0.0029061	0.128717	0.370089	0	0.62221	0.356263	0	0.186062	0	0	0	0.496949	0	0	0.790786	0.600163	0	0.35489	0	0	0.961332	0	0.176319	0	0.0176771	0.799337	0.817833	0
kcat_23483	0	0	0	0.838411	0.0720223	0.691402	0	0	0.168944	0.141566	0	0.365512	1.8875	0	0.0803606	0.946817	0	0	0	0.757489	0	0	0	0	0	0	0.272634	0	0.278115	0.322299	0	0.106639	0	0	0	0.204958	0.400286	0	0	0	0.510877	0.74144	0	0	0.408861	0.280145	0	0	0
kcat_23484	0	0	0.291803	0	0	0	0	1.09157	0.120223	0.311093	0.00680098	0.747904	0	0.0977287	0	0.508219	0	0.621439	0.182175	0.180236	0	0.491178	0	0.257556	0	0.189961	0	0.398471	0.265925	0	0.274302	0	0	0.0227546	0.202627	0.257982	0	0	0	0	0	0	0	0.344184	0.797492	0	0	0.12212	0
kcat_23485	0.0600093	0	0	0.538736	0	0	0	0	0.148668	0	0	0	0	0	0	0.59712	0.167444	0.327461	0.286319	0.244061	0.300999	0	0	0	0.159013	0.443014	0.889501	1.13439	0	0	0.00277554	0	0.146503	0	0	0	0.117342	0.753273	0	0.118832	0	0	0	0	0	0	0.232498	0	0
kcat_3147	0	0	0.422472	1.05955	0	0.0804828	0	0	0	0.103234	0	0	0	0.0848751	1.0509	0	0	0	0	1.10206	0.800374	0.0273899	0.114739	0.395766	0	0.640924	0.366197	0	0.238709	0	0	0	0.522148	0	0	0.752355	0.634295	0	0.401331	0	0	0.947857	0	0.228951	0	0.0422017	0.778976	0.822892	0
kcat_3148	0	0	0.25591	0	0.451608	0	0	0.505619	0.201899	0.611006	0.413558	0	1.23107	1.07635	0	0.826898	0.974792	0.57199	0	0	0	0.610215	0	0.104852	0.778903	0	0.616565	0.981943	0.997698	0.0944746	1.22875	1.61694	0.310114	0	0	0	0	0.637852	0.307536	0.613809	0	0	1.53312	0	0.298804	0	0.332111	0.158645	0.587948
kcat_3149	0.350164	0	0	0.18022	0	0.0518538	0	0	0.0323577	0	1.01497	0	0.24454	0.947079	0	0.350904	1.01434	0	0.547821	0	0	0	0	0	0.489764	0.547253	0.0589544	0.0856781	0.975569	0.875179	0.0850357	0.392894	0	0.390629	0.39529	0	0.252793	1.22194	0	0.327448	0	0	0.803493	0.131175	0	0	0	0	0
kcat_3150	0.0190742	0.291079	0.0525309	0	0	0	0.527434	0	0.341548	0	0.122777	0	0.105882	0	0.321317	0	0	0	0.700733	0	0.072935	0.954318	0	0.463851	0.563051	0	0.179158	0	0	0.334167	0.356535	0.598799	0	0.588098	0	0.327529	0	0.395087	0.81457	0	0.30379	1.21688	0.13597	0.235057	0	0.0650459	0.270542	0.538028	0
kcat_3151	0	0.169471	0	0	0.413837	0.108213	0	0	0.124661	0	0	0.618688	0	0	0	0.461807	0	0.405447	0.228204	0	0	0.822738	0.282161	0.118319	0.0215067	0	0	0.129787	0.00839572	0.740158	0.00393266	0	0.838227	0	0	0.0134128	0.264216	0.350483	0	0	0	0.15854	0.00695758	0.394834	0	0.761349	0.0539869	0	0.105879
kcat_3152	0.146795	0.0292246	0.125407	0	0	0.666289	0.754275	0.35515	0	0	0.880928	0	0	0.429798	0.267857	1.53053	0	0	0	0.372545	0	0	0	0.318014	0.274818	0.562253	0	0	0	0	0.401728	2.12177	0	0	0	1.38714	0	1.23335	0	0	0	0	0.229047	0.323333	0.394842	0	0.7119	0.425894	0
kcat_3153	0	0	0	0	1.25565	0	0.03748	0	0	0.220002	0	0.4079	0.681895	1.51553	0	0	0	0.228691	0	0.485212	0	0	0.152469	0	0	0	0.0804755	0	0	0.0199746	0.203891	0	1.0047	0	0.00110615	0.617109	0.324559	0	0.0305367	0	0	0	0	0	0	0	0	0	0.0195069
kcat_3154	0	0	0.122549	0	0.0537389	0	0.179569	0.720687	0.608643	0	0	0.00712674	0	0.852913	0.129432	0	0.83847	0.12147	0.147243	1.03241	0	0.663408	0.43098	0.6105	0.559603	1.19822	0	0	0	0	0	0	0	0.31929	0.257153	0	0	0.407964	0.00939449	0	0	0	1.02577	0.51473	0	0	0	0	1.10612
kcat_3155	0	0	0.36489	0.659701	1.06179	0.189856	1.08962	0.0954181	0	0.862128	0	0.142746	0.645918	0.0168735	0.494776	0.231191	0	0.10746	0	0.561539	0	0	0	0.113342	0	0	0.246538	0	0.211904	0	0	0	0.814733	0	0	0	0	0.429348	0	0.332626	0.466786	1.12119	0	0	0.575534	0	0.806463	0.644594	0
kcat_3156	0.0983395	0	0.0255628	0.25111	0	0.107357	0.461576	0	0.195117	0.451956	0.533658	0	0.926306	0	0	0	0.367369	0	0	0.981139	0.0781425	0	0	0.255526	1.2841	0.236795	0	0.586818	0	0.0271578	0	0.724017	0.702457	0.575838	0	0	0.273619	0	0.722688	0.478743	0.211691	0	0	0.523986	0.103028	0	0	0	0
kcat_3157	0.336176	0.592486	0	1.05858	0.285319	0.350365	0	0	0	0	0.168654	0.308852	0.659895	0	0	0	0	0	0.512923	0	0	0.684601	0	0.024945	0	0	0.83836	0.106132	0	0.380286	0	1.15567	0	0.152706	0	0.373407	0.505535	0	0.145995	0	0	0	0.217775	0.374626	0.207644	0.417858	0.269686	0	0
kcat_3158	0.0402399	0	0.00628583	0.819585	0	0.266506	0.0126132	0.223881	0	0.711085	0.414704	0	0.286293	1.07845	0.351407	0.892882	0	0	1.03789	0	0.145119	0.0125044	0.347866	0.613955	0	0	0	0.456553	0.0290952	0.460083	0.416721	0.343233	0	0	0.418762	0.142127	0	0	0.836343	0	0	0	0.273378	0	0.295857	0.427419	0	0	0
kcat_3159	0.344547	0.323892	0	0	0.0197207	0	0	0	0	0	0	0	0	0.33714	0	0	0.53947	0	0.747759	0	0	0	0	0.531308	0	0.159671	0	0	0	0.194875	0.134265	0.689217	0.0355038	0.0459239	0	0.432057	0.739344	0	0.398208	0	0.404116	0.135305	0.202226	0.482871	0.000163	0.946975	0.0778085	0.419209	0.549163
kcat_3160	0.584047	0	0	0	0	0.110927	0	0.0448101	0	0	0.238326	0	0.239016	0	0	0.979375	0.14358	0.137793	0.100058	0.599499	0.209091	0	0	0.0360825	0.895456	0.230459	0.15005	0	1.04625	0	0.792275	1.72645	0.31241	0.542547	0	0.450804	0.0105707	0	0.199401	0.63122	0.443394	0	0	0.271724	0.194271	0	0	0	0
kcat_3161	0	0	0.0390346	0	0.219487	0.054387	0.221166	0	0	0	0.761675	0	0.34925	0	0.426955	0	0	0.199949	0	0	0.142516	0	0	0	0	0.0043934	0	0.131832	0.413401	0.450443	0.0762043	0	0	0.157341	0.324596	0	0	0	0.402069	0.0772186	0.488152	0.258006	0	0.237797	0	0.26549	0	0	0.414786
kcat_3162	0	0	0.354438	0	0.0670512	0	0.338735	0	0	0.765428	1.21752	0.13448	0.372559	0.0661627	0.152403	1.0838	0	0	0	1.08682	0	0.0691511	0.268893	0.88698	0	0.348681	0.204688	0	0	0.176992	0	0.701355	0.256944	0.132065	0.132126	0.056097	0.118731	0	0	0	0.309535	0	0.539671	0.130773	0	0.367513	0	0.398145	0
kcat_3163	0.786768	0.0994008	0	0.170361	0	0	0	0	0.142113	0	0	0.232926	0	0	0.225848	0	0.178466	0.550579	0	0	0	0	0.190682	0.605251	1.47444	0.376321	0	0.682547	1.012	0	0	0	0	0	0	0	0	0.512055	0	0	0	0	0	0.0933442	0	0	0	0	0.25947
kcat_3164	0	0.534752	0	0	0.208371	0.0433176	0.407885	1.11823	0	0.631433	0.103444	0.319241	0	0	0	0.999716	0.720609	0.232657	0	0.813276	0.225711	1.052	0.0305201	0.524887	0.200466	0	0	0.797986	0.000607488	0.509178	0	0.110661	0	0.452315	0.398296	0.285494	0	0.649212	0.623881	0	0.0156281	0	0.494699	0.0859569	0.0741032	0.915301	0	0	0.449946
kcat_3165	0	0.00895305	0.145465	0	0	0	0	0	0	0.452556	1.4966	0.61204	0.571806	0.841753	0	0	0.384839	0.25631	0	0.6955	0	0	0.912663	0.313227	0	0.50007	0.259537	0	0.362218	0.155042	0.351626	0.571856	0.145816	0	0.164239	0.32832	0	0	0	0.642189	0.464593	0	0	0.314147	0	0.569045	0.412267	0	0
kcat_3166	0	0.0752387	0	0.901658	0	0	0	0	0	0.448164	0.566132	0	0.461747	0.423895	0	0	0	0.273397	0	0	0	0.286041	0.208056	0.882387	0	0.072668	0.217294	0.0636532	0.964263	0.585792	0.428155	0.0418336	0.651338	0.00116297	0	0.000275823	0.132268	0	0.941177	0	0.0887065	0	0.327713	0	0.649493	0.0763222	0	0	0
kcat_3167	0.247929	0.271538	0	0	0	0.189085	0	0	0	0.0899418	0.667545	0	0	1.03809	0	0.808763	1.58227	0	0.323056	0.0414065	0	0	0	0.305502	0.863391	0.18701	0	0.747355	1.34062	0.752591	0.24801	0.478044	0.194813	0.400683	0.266175	0.249239	0.377171	1.03854	0	0.114406	0	0.0929536	0.473221	0.0227766	0	0	0	0	0.0639905
kcat_3168	0.474308	0	0	0.175921	0.0778705	0.0971189	0.135368	0	0.119867	0	0.212002	0	0	0	0	0.763616	0	0.00159049	0.765999	0.385831	0.182792	0.29631	0.414565	0.335348	0.219894	0	0	0.677261	0.218139	0.231981	0	0.406629	0.344489	0.444379	0	0	0.333718	0.52659	0.753872	0	0.296198	0	0	0.313481	0.1443	0.46027	0.0532048	0	0
kcat_3169	0.928275	0.674048	0	0	0	0.230092	0	0.506142	0.100416	0.259007	1.10141	0.221984	1.06116	0.132168	0	0	1.74505	0.158665	0	0.592953	0.959781	0.666078	0	0.170852	0.408233	0.255513	0	0	0.837638	0.235067	0.141774	0.583511	0	0	0	0	1.0796	1.46648	0	0	0	0.466578	1.31192	0.406588	0.10565	0.0300558	0.674136	0	0.0460297
kcat_3170	0	0.483051	0.225527	1.12147	1.42969	0	0.241339	0.506197	0	0.234761	0	0.093157	0.188114	0.997318	0	0.540562	0.643859	0.530566	0	0.384947	0.190585	0.124616	0.465774	0	0.246181	0.159133	0.50098	0	0.380766	0	0.593041	0	0	0	0.435882	0	0.696311	0	0.340428	0.0374348	0	0.12988	0	0.382079	0.502529	0	0.0295341	0	0.136209
kcat_3171	0	0.997417	0.493872	0	0	0	0	0	0.288899	0	0.0101261	0	0.457507	0	0.312059	0.500089	0.130112	0.262422	0.148666	0.186425	0.476199	0	0.149481	0	0.96932	0	0	0.156371	0	0	0	0	0	0.265336	0.330635	0.0662925	0	0	0	0.868668	0	0	0.00212802	0	0	0	0	0.187024	0
kcat_3172	0.821087	0	0.272881	0.712877	0	0.96561	0	0	0.211104	0.0949328	0	0.603039	0.535734	0.113224	0.571379	0.626569	0	0.255769	0	0.919076	0.459176	0	0.639638	0	0	0	0	0	0	0	0	0.662907	1.31562	0	0	0	0	0	0.515936	0	0	0	0	0	0	0	0.537056	0	0
kcat_3173	0	0.861215	0.194412	0	0.947637	0	0	0.323302	0	0	0	0.0643579	0	0.655865	0	0	0.786865	0.917597	0.270509	0	0.367668	0	0	0.415178	0.496553	0.0181269	0.0375259	0.201971	0.931674	0	0.910599	0.180187	0.164332	0	0	0	0	0.230795	0	0	0.141196	0	0	0	0.139802	0	0.263403	0	0
kcat_3174	0	0	0.0448173	0.0182285	0.118882	0	0.351434	1.01857	0	1.09901	0.689287	0	1.25957	0.588793	0	1.07061	0.78487	0	0.430558	1.20526	0	0	0	0	0.172323	0.125101	0.0915856	0.674366	0.447486	0.65638	0	0	0.169807	0.338875	0.345849	0	0.435484	0	0.538326	0.0796645	0.521944	0.0276903	1.2898	0.336062	0	0.679951	0.121274	0	0.00234105
kcat_3175	0	0.501448	0.0961709	0.287537	0.519185	0	0.0481921	0.124256	0.00756476	0	0	0	0	0	0.140562	0	0	1.02728	0	0	0	0.0278323	0.436659	0.0958069	0	0.617565	0.52563	0.202241	0.0430126	0	0	0	0	0	0	0.595306	0.554078	0.267228	0	0	0	0	0	0	0	0	0.578914	1.36793	0.320738
kcat_3176	0	0	0	0.235502	0.58519	0	0.108986	0.781119	0	0.154673	0.194551	0.358749	0	0	0	1.65159	0	0.533917	0.0162414	0.812689	0.225394	0.55923	0.0185975	0.730055	0	0.171093	0	0.820027	0.390071	0.828901	0	0.56907	0.282243	0	0.562495	0	0.547472	0.0346834	0	0.109416	0.991893	0.173974	0.0412673	0.235538	0.177464	0.8114	0	0.0115465	0
kcat_3177	0.238386	0.308003	0.0385574	0.00868069	0.333868	0	0	0	0	0	0.646974	0.288623	0	0	0	1.09531	0	0	0	0.0676483	0	0	0	0	0.0988597	0.84193	0	0	0	0.273439	0.167928	0.372406	0.206457	0.0613219	0	0.498802	0.495096	0.118237	0.486584	0.123186	0	0	0.281446	0.253418	0	0.064386	0	0.0206624	0
kcat_3178	0.0358494	0.0717938	0.0279355	0	0	0	0.705679	0	0.753371	0	0.0647602	0	0	0	0	0.199499	0	0.00504153	0	0	0	0.114713	0	0.130886	0.374123	0.258774	0.133549	0.633327	0	0.146888	0.0344909	0	0.585784	0.225437	0.229104	0.534041	0.237028	0.29763	0.305653	0.359247	0.0589863	0.0993456	0.250147	0	0	0	0	0	0
kcat_3179	0.914757	0.248478	0.642626	0.425153	0	0	0	0.0561237	0.131064	0	0	0.456952	0	1.16916	0	0.602037	0.728442	0	0	1.18168	0.184745	0	0	0	0	0	0	0.387453	0	0	0.0727384	0	0.952127	0	0.519413	0	0	0	0.167884	0	0	0.412144	0	0	0.380378	0.394191	0.451679	0.135661	0
kcat_3180	0.768065	0.073489	0	0.19404	0	0.185197	0.213676	0	0.570784	1.19543	0.712005	0.100242	0.342413	1.51364	0	1.44602	0.276782	0.00613711	1.20536	0.599613	0	0.0590244	0	0	0	0	0.00367478	0.735651	1.10501	1.01846	1.04698	0	0.038998	0	0.84603	0.76569	0.25512	0.910219	0.606283	0.426336	0	0.549764	1.11482	0	0	1.14883	0	0	0
kcat_3181	0	0	0.0935848	0	0	0.578467	0.804936	0	0	0	0	0.262257	1.71362	0	0.684745	0	0	0.112892	0	0.0468794	0.337217	0	0.0177251	0	0.6346	0.284843	0	0	0	0.839274	0.698333	0.341025	0.125193	0.542269	0	0.0414293	0.173485	0	0.255382	0	0.72581	0.66964	0	0.029786	0	0	0.28107	0.685684	0.402902
kcat_3182	0.6103	0	0	0	0	0.384598	0.174862	0.146479	0.01023	0.483592	0	0	0	0	0.864579	0.164276	0	0	0.704298	0.314679	0	0	0.0492238	0	0.087351	0	0	0.167998	0.148711	0	0	0.154296	0	1.07981	0	0.521469	0	0.866806	0	0.0502077	0.60125	0	0.845898	0.730387	0	0.231181	0	0	0.473887
kcat_23095	0	0	0.665004	0.187084	0	0	0	0.810774	0	0.783853	0.780539	0.291177	0.146885	0.389277	0	0	0	0.429958	0.661054	0.256164	0.0384064	0	0	0.502965	0	0.112851	0.704982	0	0	0.223561	0.406264	0.571514	0	0	0	0	0.100412	0	0.297911	0.376757	0	0	0.974097	0.207754	0.452237	0.455597	0.246919	0.134129	0
kcat_23096	0	0.298802	0.413805	0	0.313493	0.322739	0	0.564466	0	0	0.171339	0.249276	0.423021	0	0	0	0.0496778	0.080911	0	0.160984	0.527737	0.475369	0.690855	0.0475692	0.845442	0	0	0	0	0.615776	0.253395	0	0	0	0.413172	0.436753	0.109185	0	0	0.694819	0.0891876	0	0	0.0021521	0.128542	0.161196	0.806413	0	0.184509
kcat_23097	0.020843	0.0174314	0	0.545844	0.416552	0.139402	0.0700451	0.457407	0.586425	0.440297	0.0845608	0	1.13984	0.550654	0	0	0	0	0	0.033222	0	0.138297	0	0	0	0	0	0	0	0	0.254691	0.847679	0	0.48169	0.466097	0.274448	0.186175	0	0.527167	0	0	0.375501	0	0.0552814	0.377688	0	0	0	0
kcat_23098	0	0	0.204147	0.603493	0.0318158	0.0574644	0	0.501031	0	0	0.535205	0.788318	0.619398	0	0	0.532092	0	0.0190896	0	0.357389	0.0725307	0.286596	0	0	0.393127	0	0.239418	0.215223	0.347259	0	0.531729	0.837225	0	0	0.00926196	0	0.629036	0.958961	0	0.0731188	0	0.443929	0	0.664456	0.070662	0	0	0	0
kcat_23099	2.26866	0	0	0.382743	0	0	0	0.874063	0	0	0.0203706	0	0	0.358581	0.24263	0.381201	0	0.396301	0	1.056	0.0684583	0	1.04524	0	0.189246	0	0	0	0	0	0	0	0	0.219318	0	0.0207818	0	1.34	0	0	1.97372	0	0	0	0	0.365885	0	0	0.894444
kcat_23100	0	1.0017	0.443489	0.342782	0.111762	0	0	0	0	0	0	0.158439	0.910713	0	0.71614	0.0465414	0	0.266894	0.524735	0	0.143567	0	0.215108	0	0.293149	0.435471	0	0.121657	0	0	0	0	0.271634	0.271336	0	0.545238	0.703519	0	0.28806	0.225358	0	0	0	0	0.228138	0.0177587	0.802057	0.0350026	0.84258
kcat_23101	0	0.688684	0	0	0.579132	0	0	0	0.133063	0	0	0.718705	0.631232	0	0	0	0.212593	0.113623	0	0.20062	0.658432	0.516625	0.533357	0	0	1.12253	0.676729	0	0	0	0.450807	0	0	0	0.330846	0.419995	0.670276	0	0	0	0.393614	1.09796	0.519308	0	0.629107	0.85999	0.326504	0	0.182581
kcat_23102	0	0	0	0.941937	0	0	0	0	0	0.431891	0.539056	0	0.524704	0.48961	0	0	0	0.200867	0.0436213	0	0	0.191008	0.166199	0.821353	0	0.14284	0.234105	0	1.13071	0.711665	0.385246	0.191225	0.704812	0	0	0	0.163818	0	0.99393	0	0.160673	0	0.327491	0	0.666398	0.103578	0	0	0
kcat_23103	0.0614302	0	0	0.309087	0.360625	0	0.0878239	0	0	0	0	0	0.560707	0.535006	0.622101	0	0.367564	0	0	1.92216	0.363559	0	0.118613	0.146751	0.799298	0	0.269031	0	0.103867	0.121635	0	0	0.727372	0.0636408	0.338155	0.553174	0.607339	0	0.14576	0	0	0.63757	0	0.100145	0	0	0.588384	0.273991	0.384653
kcat_23104	0.71064	0.166585	0	0.356472	0	0.170562	0.466083	0.152859	0.106761	0	0	0.448136	0	0.640473	0.551538	0.271679	0	1.09352	0	0	0	0.0954702	1.149	0	0	0	0	0	0.538298	0	0	0	0	0.057302	0	0.705767	0	0.103096	0	0	0.686781	0.0273068	0	0	0	0.100577	0.162285	0	1.00661
kcat_23105	0.341761	0.454143	0	0	0	0.282555	0	0	0.32613	0.158784	0.21488	0	0	0.0171461	0.017741	0.151763	0	0	0.344889	0	0.111078	0	0	0	0	0	0	0	0.310786	0	0	1.10818	0	0.347108	0	0.404438	0.975733	0	0.631441	0.792726	0.0091511	0	0	0.0145131	0.224712	0.778188	0	0	0
kcat_23106	0	0.490426	0.373967	0	0	0	0	1.03357	0.327111	0.66896	0.386825	0.35665	0	0.852565	0	1.09857	0	0.998778	0.20874	0.486551	0.1648	0.177351	0	0.644758	0.532185	0	0	1.15797	0	0.373858	0.177716	0	0	0	1.37399	0	0.144248	0	0.449111	0.063907	0	0	0	0.243213	0	0.103704	0.136885	0	0.22713
kcat_23107	0.105892	0	0	0	0	0.514929	0	0	0	0	0.637598	0	0.204703	0	0	0.124408	0	0.0608396	0.873711	0.389319	0	0	0.391771	0.972069	0	0.873256	0	0.46756	0.343253	0.0261118	0	0.497811	0.35164	0.657029	0	0.223991	0	0	0.441354	0.441829	0.0123047	0	0	0.625493	0	0	0	0	0.723736
kcat_23108	0	0.356258	0.022455	0.578652	0.188449	0.142628	0.205653	0.633209	0.116773	0	0	0.701021	0.488765	0.211008	0.280738	0.94751	0.327967	0	0.246767	0.598004	0	0.599422	0	0	0.283792	0	0	0.606514	0	0.106596	0.0713187	0	0.08581	0.303765	0.816045	0	0	0.219626	0.470699	0	0	0	0	0.0274448	0.0861398	0.265766	0	0.0913284	0
kcat_23109	0.603455	0.929019	0.136333	0	0	0	0	0.236004	0.522389	0	0.118852	0	0	0.213858	0	0	0	0	0	0	0	0.233478	0	0	0	0.757655	0	0.108515	0	0	0.152791	0	0.317581	0	0.0379753	0.841374	0	0	0.0596459	0	0.127393	0	0	0	0	0.014348	0	0	0.307649
kcat_23110	0	0	0	0	0.00325172	0.220077	0.795717	0	0	0	0	0.227359	1.27711	0	0.347111	0	0.283292	0	0	0.0718725	0	0	0	0	0.357765	0	0.452065	0	0	1.07902	0.483447	0.904725	0.0959703	0.750428	0.0272998	0.166435	0.0546257	0.0632396	0	0	0.452844	1.54231	0	0.338924	0	0	0.0146868	1.00171	0.625018
kcat_23111	0	0	0	0	0.920397	0	0	0.599587	0.383353	0.687137	0.27108	0.389096	0	0	0.143392	0.165738	0	0	0.621291	0	0.172084	0	0	0.227835	0	0	0	0	0	0	0	0.100071	0	0	0.522203	0.686115	0	0.0708186	0.429373	0	0	0	0	0	0	0	0	0	0
kcat_23112	0.691156	0	0.0818743	0	0.00218283	0.596239	0.390682	0.236712	0.143631	0.144697	1.16826	0	0	0	0.502367	0.971338	0	0.309256	0	0	0	0	0.542562	0.224827	0	0.473367	0	0.936539	0	0.0806373	0	0	0.196827	0.979891	0	0.345433	0	1.11276	0.451748	0.405603	0	0	0.667935	0.733798	0	0	0.831165	0.693671	0
kcat_23113	0	0	0	0.491867	0.440286	0	0.954703	0.46511	0	0.234472	0.314348	0.204704	0.255609	0	0	0.677915	0	0.374091	0.0647393	0	0.196177	0	0	0	0	0	0.461236	0.0682643	0.108132	0.0887832	0.367647	0	0.668784	0.062326	0	0.0664357	0	0.116921	0	0	0	0.805385	0	0	0	0	0	0	0
kcat_23114	0.156745	0.00236982	0	0.316381	0	0	0	0.911894	0	0	0	0	0	0.113429	0.694782	0.0473771	0	1.25969	0	0	0	0	0.495051	0	0	0	0.503704	0	0	0.248902	0.364142	0	0	0.305908	0	0.957998	0	0.432588	0	0.110141	0.905551	0	0	0.104969	0	0	0	0	0.240621
kcat_23115	0	0.297964	0	0.693667	0.294487	0	0	0	0.171499	0	0.221728	0	0.928183	0.675628	0	0.139666	0.443487	0.99453	0	0.367291	0	0	0	0	0	0	0.420455	0	0	0.214841	0.305616	0	0.0397011	0	0.429904	0.318122	0.80182	0	0	0.373096	0	0	0.175728	0	0	0	0.311292	0	0.146432
kcat_23116	0	0.111677	0.329811	0.496587	0.819992	0.499958	0	0.471628	0	0	0	0.351418	0	0.384463	0.936348	0	0.346418	0.499624	0	0.717226	0.568014	0	0.551409	0	0.256083	0	0	0.00321099	0.401587	0	0	0.193315	0	0	0	0	0	0	0.167462	1.24953	0.273833	0	0	0.134382	0.341604	0	0.227742	0.396911	0
kcat_23117	0	0	0.782692	0	0.432405	0	0.453605	0	0	0.66181	0.748832	0.861994	0	0.91903	0	0.66932	0.323657	0.188808	0	0	0.393862	0.622602	0	0	0	0	0.285189	0.042818	0.0381768	0	0.0543185	0.260445	1.26451	0.437319	1.0977	0	0	0	0.028584	0	0	0	0.207235	0	0	0	0.843111	0	0
kcat_23120	0.185024	0.0926295	0	0.0677435	0	0.491896	0.338304	0.464106	0	0.00987792	0.220866	0.422903	0	0.992713	0	0.623984	0.131388	0.394204	0.319167	0.352234	0.0640713	0.5968	0	0.533385	0	0	0.555671	0	0.708434	0	0	0.646797	0	0	0.0227115	0	0	0	0.282669	0.084287	0	0	0.481029	0.0226939	0.277731	0.304169	0	0.021948	0.0193073
kcat_25777	0	0.303829	0.24689	0.0407251	0	0	0.335497	0.649712	0.203168	0.168777	0	0.811538	0	0	0.264862	0.7767	0	0.487208	0.520378	0	0.371707	0.143765	0	0.449048	0	0	0.113465	0.500906	0.151526	0.661356	0	0.0457249	0.233469	0.111693	0	0	0	0.673381	0	0.385744	0.950994	0	0.184799	0.174927	0	0.168024	0	0.104086	0
kcat_25778	0.654942	0	0	0	0	0.40234	0.0733022	0.45103	0	0	0	0	0.197272	0.6808	0.218637	0.55841	0.139306	0	0.604771	0.814982	0.08672	0	0.208935	0	0.5975	0	0	1.32558	0	0.287106	0	0	0.283627	0.504054	0	0	0.360375	0.953297	0	0.319173	0.735788	0.210873	0	0.467938	0.455893	0.922219	0	0.546385	0.765873
kcat_25779	0.0976461	0.356347	0.560158	0	0.297222	0.494368	0.0589236	0.0720903	0.317124	0	0.310081	0.562122	0	0.376586	0.606337	0.307569	0	1.11419	0.247618	0	0.242779	0.480699	0.85006	0	0	0.303655	0	0	0.472548	0	0	0	0.121287	0.170171	0.0975456	0.154016	0	0	0	0.232837	0	0	0	0	0	0.106845	0.339839	0	0.406001
kcat_25780	0.0509128	0.232381	0.0541385	0	0.0482635	0.223969	0	0	0	0.204007	0.104594	0	0.0504785	0.17782	0	0.543484	0.337284	0	0	0	0	0.755717	0	0.386191	0.644555	0	0	0.497251	0	0.124593	0.282669	0.815096	0	1.02959	0	0	0.106547	0.354638	0.00292212	0.950618	0	0	0.12522	0	0	0	0	0	0
kcat_25781	1.1633	0.172464	0.292977	0	0	0	0	0.521716	0	0	0.0482947	0	0	0	0	0	0	1.02429	0.286408	0	0.0263553	0.489066	0.250037	0	0	0	0	0	0.265629	0.665138	0.0853833	1.35611	0	0.102078	0	0.37879	0	0.271098	0	0	0	0	0.353492	0	0	0	0	0	0.26568
kcat_25782	0.588799	0.357799	0	0	0	0.343053	0.0227005	0.667063	0.651111	0	0.11002	0	0	0	0.281634	0.342799	0.0206135	0.120164	0.0197409	0	0	0.0352395	0.665244	0.308964	0.218674	0.309931	0	0.0334585	0.122235	0.226609	0.188558	0.00172689	0	0.194402	0	0.666066	0	0.47126	0.556646	0.196148	0	0	0.493613	0.072586	0	0.253594	0.69464	0	0.148027
kcat_4717	0.211708	0.941301	0	0.254035	0	0.624376	0	0	0.146687	0.134424	0	0	0.916735	0	0	0.922899	0	0	0	0	0.271228	0	0.0132249	0	0	0.654938	0	0	0	0.523024	0	2.15072	0	0.406272	0	0.498565	0	0.500292	0.0827962	0	0	0	0	0.155832	0.233556	0.782415	0	0	0
kcat_4718	0	0.316225	0.148919	1.14025	0.416915	0	0.0455435	0	0.04166	0	0.295847	0.00693556	0.743899	0	0.908202	0.0711131	0	0	0	0.272408	0	0	0	0	0.114145	0.361397	0.355514	0	0	0.802094	0.534063	0.203062	0.501721	0.324889	0.24932	0	0.834541	0.412316	0	0.112046	0	0.568994	0.107047	0	0	0.529164	0.468469	0.902327	0
kcat_4719	0	1.5666	0.224237	0	0	0.0951965	0	0	0	0	0.0662152	0	0.416422	0	1.19491	1.32863	0.109803	0	0.49395	0	0	0.191095	0	0	0	0	0.363139	0.00643686	0.610772	0.362901	0	0.185266	0.362904	0	0	0.653766	1.44285	0.34881	0.789872	0.62269	0	0	0.139262	0	0	0.605708	0	0	0
kcat_4720	0	0.840814	0.442128	0.451753	0	0.486157	0.491765	0.345243	0	0	0.292385	0.337391	0	0	0	0.461677	0	0.0703815	0	0.812808	0	0.424975	0	0	0.288717	0	0	0	0	0.845988	0.124756	0.263189	0.541252	0	0	0.282096	0.0987225	0	0	0	0.245234	0	0.0126734	0	0	0.243509	0.0744339	0	0
kcat_18936	0.547473	0	0.521815	0.438848	0.31867	0.30329	0	0	0.943232	0	0	0	0	0.116576	0.370484	0	0	0	0	0	0	0	0	0	0.000968619	0.516822	0.201752	0.437222	0.174739	0	0	0	0.811554	0	0	0.191063	0.145626	0	0.530755	0.567901	0	0.258552	0	0.271864	0.628832	0	0	0	0
kcat_18937	0	0	0	0	1.30171	0.203876	0.602585	0.617857	0	0.802468	0.481154	0	0	0.57029	0.330364	0.869548	0	0.680551	0.0895079	0.327467	0	0	0	0	0	0.522196	0.139327	0.506956	0	0.106522	0	0	0	0	0.0633347	0.206533	0.169271	0	0.907903	0	0.558871	0	0	0.383489	0	0.0687877	0	0.153908	0
kcat_18938	0	0.00879528	0.067208	0.365265	0	0.29274	0	0	0	0	0	0	0.447584	0.306126	0	0.362265	0	0	0.345197	0	0	0.441878	0.806946	0.632695	0	0.0122678	0	0.339867	0.288052	0.51754	0	0	0.00429222	0.162252	0	0	0	0.257723	0	0	0.905239	0.154984	0.309329	0.0438023	0.597404	0.776482	0.299226	0.540004	0
kcat_18939	0	0	0.6934	0	0	0	0	0	0.256057	0	0.268615	0	0	0	0	0.348537	0	0	0.179361	0	0	0	0.868463	0.00184555	0.708514	0.1637	0.03369	0.413129	0	0	0.0668325	0	0.274277	0.109424	0	0.393243	0.334006	0.282002	0	0.0583124	0.433705	0	0	0.155	0	0.15648	0.323099	0	0.140704
kcat_23270	0.273983	0	0.335845	0	0	0.591987	0.544372	0	0	0.264896	0.230024	0.0132026	0	0	0	1.40586	0	0	0	0	0	0.965296	0	0.777845	0.191683	0.0845679	0	0.605208	0.701986	0	0.310664	0	0.88955	0.138983	0	0	0	0.418941	0.303916	0.256702	0	0	0.527382	0	0.0168561	0.511015	0.186073	0.45286	0
kcat_23271	0.311472	0.355173	0	0.441495	0.655705	0	0.0959536	0.362064	0	0	0	0.393763	0	0	0.183551	0	0.201339	0	0.342766	0.0702034	0	0.249235	0	0	0.294274	0.871212	0	0	0	0	0.373306	0.0898405	0.993172	0	0	0.353987	0.689031	0.213372	0	0	0	0	0	0.0810698	0.127635	0	0	1.24628	0
kcat_23272	0.630956	0.368481	0.541994	0	0	0	0	0	0.145969	0	0	0	0.607559	0	0.200327	0	0	0	0.583398	0.547882	0.292791	0.548597	0	0.111813	0.468383	0.354265	0.230363	0	0	0.120123	0.160521	0	0	0.4365	0.222529	0	0.415411	0	0	0	0	0.99384	0	0.152213	0	0	0.152529	0	0.392636
kcat_23273	0	0.843844	0	0	0	0.322489	0	0	0.629434	0	0	0	0	0	0.196726	0.676463	0	0.278371	0.845709	0.984544	0	0	0.105426	0.184528	0.632	0	0	0	0	0.273501	0.0141963	0.824206	0.291755	0.611687	0.262156	0	0	0	0	0.259732	0	0.140657	0.0268231	0.525947	0	0.0864792	0.181634	0.188533	0
kcat_23274	0.402601	0	0	0.728154	0	0.183218	0	0	0.117223	0	0.310514	0.391779	0.710657	0	0	0	0.101148	0	0.449116	0	0	0	0	0	0	0.366432	0.09039	0	1.0693	0	0	0.111169	0	0	0	0.0466777	0.204025	0.132428	0.216495	0	0.339216	1.01649	0	0.109277	0.267586	0	0	0	0.468243
kcat_13288	0	0	0.473433	0.226867	0	0.608313	0.223243	0	0	0	0.275129	0	0.690496	0.798038	0.360152	0	0	0	0.404927	0	0.320801	0.630292	0	0.250991	0	0	0	0	0.399228	0.161703	0	0	0	0.242932	0	0.0440933	0	0.698019	0	0	0.244173	0.11691	0	0.351538	0.442324	0.215597	0.046573	0.836167	0
kcat_13289	0	0.931118	0	0.871615	0.936363	0	0.0198498	0	0.437138	0.704383	0	1.03977	0.95321	0.480204	0	1.19551	0	0.100115	0	0	0	0	0.315415	0	0	0.963724	1.41854	0.642466	0	0.0750503	0.417727	0	0	0	0.127957	0.284859	0.706746	0	0.28311	0.137681	0.402643	0.983766	0.648215	0	0	0.542272	0	0	0
kcat_13290	0.0665914	0	0.511218	0	0	0.195758	0.336932	0.479252	0.259041	0.584354	0	0.384852	0.192752	0.564227	0	0.196303	0	0.28853	0.682327	0.312608	0	0.909216	0	0.0213333	0	0	0.0615128	0	0.269478	0.110895	0.0334946	0.92081	0	0.436743	0.284846	0.249507	0	0.181194	0.0170409	0.853735	0	0	0.23095	0	0.551947	0.83012	0.318919	0.149796	0
kcat_13291	0.202002	0.00822991	0.0632719	0	0.76879	0.117874	0	0	0.0772635	0.0578413	0	0.0686911	0.472752	0	0	0.021316	0	1.14954	0	1.18028	0.175561	0	0.13151	0	0	0.154257	0.548484	0	0.00647178	0	0	0.208023	1.26634	0	0.276747	0	0	0.0811014	0.0741337	0.0363743	0	0	0	0.35486	0.500682	0	0.45681	0.0992212	0.144558
kcat_13292	0.116568	0	0.499502	0.338919	0.354246	0.296505	0.967641	0	0.0146103	0.360203	0.293267	0	0.476367	1.1909	0.173856	0	0	0.184682	0	1.02232	0	0	0	0	0	0	0.451384	0	0.659112	0	0	0	0.545235	0	0	0	0	0	0	0	0	0.692575	0	0.0464449	0	0	0.851998	0.646452	0
kcat_13293	0	0.253135	0	0.0897685	0.534809	0	0.642006	0.170523	0	0.312636	0	0.889668	0	0.0268065	0.486212	0	0.475057	0.260481	0	0	0.0529102	0.360044	0	0.00870261	0.51465	0.158571	0.116562	0	0.773996	0.321713	0	0	0.942682	0	0	0.123202	0	0	0.569389	0.265982	0.901107	0.423289	0.12478	0.0255343	0	0	0	0	0.177773
kcat_83	0	0	0.157391	0.433275	0.429263	0	0.396087	0	0	0.430682	0.562099	0.197709	0.343407	1.2411	1.05779	0	0	0.173854	0	0	0	0	0	0.39949	0	0	0.342888	0	0.712737	0	0	0	0.907908	0	0.401224	0	0	0	0.0438311	0.554981	0	0.0897192	0.456974	0.298481	0.436852	0	0.364716	0	0.184978
kcat_84	0	0	0.276185	1.60866	0.629407	0	0.261235	0.215874	0	0.501176	0.0917102	0	1.43161	0	0	0.973483	0	0.348341	0.0108475	0.155805	0.727749	0	0	0.14559	0	0	0.369032	0.796865	0.206723	0	0.624166	0.594817	0	0	0	0.539445	0.000416396	0	0	0.218786	0	0.305018	0	0.566396	0	0	0	0.0575228	0.0490483
kcat_12036	0	0	0	0	0.89713	0	0.497778	0	0	1.2023	0.767609	0	0.396814	0	0	0.333438	0	0	0	0.0971862	0	0	0.066538	0.255405	0	0	0.484841	0.0980948	0	0.155127	0.696403	0	0	0.456255	0.103771	0.0778984	0.525163	0.103111	0.372158	0.0338346	0.834451	0	1.27075	0	0.130171	0	0	0	0
kcat_19190	0.357302	0.457555	0.00414165	0.279162	0	0.468851	0	0	0	0.112014	0.586072	0.059979	0.168318	0.170326	0.516144	0	0	0	0.2005	0	0	0	0.00776109	0.0598381	0	0	0.154821	0	0.0229338	0	0	0.674246	0	0.407144	0	0.584375	1.42272	0.0773246	0.291521	0.670531	0.0177282	0	0	0.164361	0	0.764802	0	0	0
kcat_19191	0.762317	0	0.113368	0.0570317	0.384605	0	0.108219	0.464684	0	0.57904	0	0	0	0	0	0.546738	0.498695	0	0	0.734715	0	0	0.839573	0.125924	0.105015	0	0	0.572854	1.62814	0	0	0.125614	0.08687	0.41845	0.331497	0.00967335	0.0723295	0	0	0.188895	0.495352	0	0.163551	0	0.0308453	0.113849	0.205518	0	0
kcat_19192	0.0497003	0.776873	0.939195	0	0.618012	0	0	0.252166	0	0	0.14034	0.349848	2.07065	0.234709	0	0	0.0697858	0	0	0.155131	0	0	0	0	0	0.934959	0.438929	0	0.305786	0	0.213642	0	1.23171	0	0.190137	0	0.976656	0	0	0	0	1.15034	0	0	0	0	0.28734	0.62796	0.144837
kcat_19193	0.617897	1.28307	0.336234	0.184721	0.722753	0	0.313187	0.444185	0	0	0.143106	0.201113	0	0.167068	0.00714769	0	0.544935	0.163681	0	0	0.0571277	0.130113	0.0341077	0	0	0.445104	0.0333187	0	0.510698	0	0	0	0.432022	0.0760949	0.496393	0.213968	0	0	0	0	0	0.822728	0	0	0	0	0.173186	0.332763	0.836717
kcat_19194	0.356195	0.0858342	0	0	0	0.225848	0.733056	0	0	0	0.31308	0.263304	0	0	0.100031	0	0.514384	0	0	0.297804	0.265201	0.202045	0	0	0	0	0	0	0.0351244	0.0727698	0	0.341994	0.136414	0	0	0.754869	0	0.0508558	0.0213103	0.661984	0.589009	0	0	0.368163	0	0.195453	0.0734962	0	0
kcat_4096	0	0	0	1.04432	0	0	0.275248	0	0.0776046	1.0465	0.460828	0	0.414528	0.095222	0	1.56675	0	0	0.142228	0.705972	0.115896	0.0404129	0	0.135411	0	0.151264	0	0.387668	0.04212	0.325591	0.0353319	1.34753	0.14862	0	0.612556	0	0.269538	0.0929451	1.35788	0	0	0	0.627904	0.445092	0.207504	0	0	0	0
kcat_14439	0	0	0.22054	0	0	0.289426	0.30497	0	0.485599	0.299415	0.410917	0	1.12226	0.106104	0.289862	0	0	0.476306	0.301012	0	0.22241	0.339238	0.287402	0.443918	0	0.477318	0	0	0	0.417569	0.244744	1.00954	0	0.143768	0.204659	0	0	0.57854	0.0132528	0	0	0.359122	0.804628	0.0680873	0	0	0.388482	0.948568	0.961852
kcat_14440	0.232244	0.934746	0.282615	0	0.365698	0	0	0.350506	0	0	0	0	0	0.572524	0.553956	0	0	0.913408	0.18943	1.23439	0	0.0965417	0.197679	0	0	0.283394	0.722702	0	0	0	0	0.000850755	0.754578	0	0.0968342	0	0.0745619	0	0	0	0	0	0	0	0.0174059	0	0	0.230076	1.59138
kcat_14441	0	0.708421	0.512195	0.534304	0.355056	0	0.185416	0	0	0.5796	0	0.122748	1.03255	0.0600922	0	0	0.618072	0	0	0	0	0	0	0.376891	0	0	0.901567	0.000730741	0.168601	0.152957	0.896162	0	0	0	0	0	0.707681	0.0650428	0	0	0.541727	0.463334	0.174033	0	0	0.182128	0.148459	0	0
kcat_14442	0.055973	0.099127	0	0.220139	0	0.334319	0.361637	1.02319	0.141157	0.110798	0.446434	0	0	0.0422431	0.0209476	0.337131	0.0806328	0	0	0.247194	0	0	0	0.33716	0	0	0	0.209403	0.332693	0	0	0	0.211785	0	0.474662	0	0.109612	0.118509	0.790952	0.101351	1.47368	0.184115	0	0.272792	0.273992	0.135437	0	0	0.297767
kcat_14443	0.862189	0	0	0	0	0.0320535	0.318443	0	0	0	0	1.88396	0	0.53635	0	0	0	1.71914	0	0.350343	0.823527	0.297171	0.941677	0	0.261109	0.416588	0	0	0	0	0.234517	0	0.819626	0.128816	0.703514	0.601056	0	0.0147124	0	0	0	0	0	0	0.109243	0	0	0	0.305805
kcat_14444	0.706499	1.29861	0.106558	0.0689542	0	0	0.192915	0	0.189396	0	0	0.123151	0	0.0847819	0	0.932766	0.0209864	0.955337	0.723762	0.0901265	0	0	0	0.420153	0	0	0.17767	0.892357	0	0	0.490397	0	0	0	0	0	0.191247	0	0.277666	0.936097	0	0.265221	0.469352	0	0	0	0.125712	0.11631	0.403158
kcat_14445	0	0	0	0.487954	0	0	0.108306	0.406966	0	0.554831	0.897588	0	0.926425	0	0.122969	1.18455	0	0	0.679165	0	0.224379	0	0.0491177	0.0304702	0.0179712	0	0	1.01252	0	0.49672	0.0948757	1.09189	0.213244	0.357892	0	0	0	0.223187	1.35859	0	0	0	0.494838	0	0	0	0	0	0
kcat_14446	0.841495	0	0	0	0	0.0682321	0	0	0	0	0	0	0	0.138091	0	0	0	0.876085	0	0	0	0.204497	0.37473	0	0.221643	0.0601023	0.252513	0.566648	1.69999	0	0	0	0	0	0	0.14849	0	1.53976	0	0.679769	0	0	0	0.351562	0.285052	0	0	0	0
kcat_25700	0.624081	0	0	0	0.226838	0	0	0.403625	0	0	0.410409	0.328028	0	0	0	0.650536	0	0	0.739313	0.782592	0.172233	0.476534	0.0175942	0.248843	0.398512	0.670744	0	0	0	0.222258	0	0.388742	1.23126	0	0.240565	0	0.188968	0	0.0949544	0	0	0	0	0.286833	0.034507	0	0	0.97962	0
kcat_25701	0.991679	0	0	0	0	0	0	0	0	0	0.0899498	0.458682	0	0.570438	0	0	0	0.4656	0	0.21784	0	0	1.43799	0	0	0.938845	0.0704822	0	0.759923	0	0	0	0	0	0.699329	0.401629	0.201258	0.0223922	0	0.194109	0.069269	0	0	0	0.0735144	0	0	0	0
kcat_3953	0.0515605	0	0	0.0927008	1.17664	0	0.0311561	1.04365	0	0.75409	0	1.12152	0	1.30936	0.133501	1.13165	0	0	0	0	0.0388941	0	0.504986	0.144038	0	0	0	0	0	0	0.192035	0	0	0	0.386799	0	0.0894662	0	1.12651	0	0	0	0	0	0.0457996	0.0555208	0	0	0
kcat_3954	0	0	0	1.12954	0	0.827319	0.22156	0	0.15491	0	0	0	0.970311	0	0.463436	0	0	0.11369	0.712846	0	0.390782	0	0	0.61216	0.13833	0.0594393	0	0	0	0	0.270385	0.0544121	0	0.804953	0	0.382564	0	0	0.0962124	0.155227	0	0.300586	0	0	0.305245	0	0.142614	0.679858	0
kcat_3955	0	0.811645	0.744758	0	0.113639	0.200539	0.975875	0.0549647	0.57807	0	0.107489	0.503544	0.122621	0	0	0.845662	0	0.798577	0	0.13592	0.31115	0.479791	0	0.536928	0.309264	0	0.0784518	0.556186	0	0.1096	0.362122	0	0.0256944	0	0.480343	0.517141	0	0	0.789858	0.195733	0.231173	0	0	0.229719	0	0.286072	0	0	0.535032
kcat_3956	0	0	0.414595	0	0.144653	0.103769	0	0.303463	0	0	0	0	0	0	0	0.0834528	0	0.0598841	0.290043	0	0.650689	0.12578	0.190648	0.0271544	0.130446	0.420099	0	0.658935	0	0	0.490407	0	0	0.0125829	0.138309	0.0417077	0.0500114	0	0	0	0.229334	0.207252	0.0739954	0	0.267423	0	0	0	0
kcat_9225	0	0.849092	0.424809	0.259762	0.950851	0	0	0.253368	0	0.932013	0.989874	0.374044	0.610962	0.0936972	0	0.0178443	0.40896	0	0	0.0505682	0.178901	0	0.580929	0.261073	0	0	0.424117	0	0	0.41984	0.49261	0	0	0	0	0.685765	0	0	0	0.011987	0.0405868	1.24434	0.101924	0	0	0.499435	0.805494	0	0.122496
kcat_9226	0.602395	0	0	0.156521	0.0843796	0.172725	0	0	0	0	0	0.447274	0	0	0	1.03573	0	0	0	0.615105	0	0	0.573064	0.0319073	0.884362	0	0.516267	0.880064	0.567168	0	0	0	0.794978	0	0	0	0.284368	0.992633	0.149434	0	1.10579	0	0.232632	0	0	0.398403	0	0.291609	0
kcat_9227	0	0.593866	0.299986	0	0	0.559078	0	0	0	0.0824107	0	0	1.35324	0	0	0.252097	0.127381	0	0	0	0.243915	0	0.152423	0.0662051	0.250817	0	0	0.411958	0.536363	0.834443	0	0.151488	0	0.34197	0	0	0	0.770289	0	0	1.29582	0.922042	0.25531	0.39044	0.603596	0.930949	0.202368	0.203629	0
kcat_9228	1.07403	0.0411068	0	0.353616	0	0	0	0	0	0	0	0.450318	0	1.20229	0	0.696266	1.25841	0.439015	0	0.302218	0.0798829	0	0	0	0.846862	0.0821234	0	0	0.879059	0	0.184055	0	0.128506	0	0	0	0	0.722815	0	0	0	0.159609	0	0.537767	0.0613982	0	0	0	0
kcat_9229	0.362514	0.434268	0	0	0	0.28681	0	0	0.32903	0.15249	0.228361	0	0	0.0109857	0.00114071	0.140386	0	0	0.356927	0	0.0889718	0	0	0	0	0	0	0	0.347645	0	0	1.14664	0	0.362052	0	0.361411	0.986645	0	0.646358	0.806159	0.00458008	0	0	0.0411844	0.23349	0.786724	0	0	0
kcat_9230	0.245555	0.590346	0.24627	0	0	0	0	0.627473	0.56928	0	0.186901	0	0.205417	0.670949	0	0.682505	0.631167	0	0	0.773871	0	0	0.827336	0.951449	0	0	0.586827	0	0.102935	0	0.614961	0.580752	0.257818	0.514793	0	0.302553	0	0.262399	0.75868	1.38612	0	0	1.25267	0	0	0.231651	0.336244	0	0.567457
kcat_24981	0.0696199	0.601035	0.654899	0.476654	0.810531	0	0.0428234	0	0	0.634709	0.534318	0	0.141681	0.284789	0	0	0.769071	0.626273	0	0.704274	0	0.561927	0.0541253	1.04088	0.420673	0.012007	0.196493	0.283395	0.680361	0.642437	0.942946	0.517241	0	0.733038	0	0.361777	0	0.690052	0	0	0	0	0	0	0.271442	0.242278	0	0.318381	0
kcat_24982	0	0	0.136777	0.274754	0	0.220999	8.892984e-05	0	0	0.791357	0.320552	0	0	1.15106	0.151652	0.828787	0.265334	0	0.904008	0	0.174535	0	0.943452	0.526784	0	0.0058978	0	0.62115	0.0590752	0.531277	0.171182	0.0436155	0	0.0128653	0.908417	0.285068	0	0	1.44719	0	0	0	0.695256	0.0304172	0.0210223	0.497384	0	0	0
kcat_24983	0.107272	0.721816	0.547149	0	0	0	0	0.440192	0	0.211695	0	0	0	0.12879	0.695728	1.02331	0.676157	0	0.621484	1.37275	0.221852	0	0.663891	0	0	0	0	0	0.0965947	0.991186	0	0.520444	0.247983	0	0	0.913676	0	0	0.727609	0	0	0.262715	0.201247	0.355015	0	0.7957	0	0.692976	0.0384779
kcat_24984	0	1.32635	0	0	0	0	0.0157406	2.07825	0.066742	1.27811	0.61647	0.149959	1.06296	0	0.253994	0	0.403308	0	0	0.144458	0.339975	0	0.0598652	0.0542168	0	0.579474	0	0	0.247619	0	0.14833	0.527471	0	0	0	0.340049	0	0.162399	0	0	0.0918311	0.620221	0	0.141324	0.461106	0.747193	0	0	0
kcat_24985	0.344391	1.29187	0	0	0	0.240136	0	0	0	0	0	0	0.24338	0	0	0.13356	0.40272	0.0305423	0.140402	0	0	0	0	0.0075169	0.65398	0	0	0.306673	0	0.544005	0	0	0	0.626107	0	0	0.310581	1.1263	0	0.250386	0.317475	0.399063	0	0	0	0.42205	0	0	0
kcat_24986	0	0	0	0	0	0.248741	0	0.361215	0	0.0720636	0.0383799	0	0	0.697019	0	0	0	0.801642	0.825188	0.337977	0.368053	1.11295	0	0	0	0	0	0.94213	0.191965	0.143311	0	0	0	0	0	0.205572	0	0	0	0	0	0	0.419348	0.226514	0.230455	0.207125	0	0.614265	0.839193
kcat_2124	0.825115	0	0	0	0.486303	0.262593	0.120633	0.512618	0.578545	0.479602	0.447733	0.551543	0	0.607698	0	0.846905	0.0334197	0.698549	0	0.965536	0	0	0	0	0	0	0	0	1.09288	0	0	0	0.0286206	0.0235482	0	0	0	0.688926	0.795445	0	0	0.812568	0.468088	0	0.241238	0	0	0	0.0644027
kcat_13156	0	0	0	0	0	0	0.433803	0.47236	0.0127875	0.101892	0.409329	0.0565946	0.613992	0.174957	0.997997	0	0.0804837	0.0835735	0	0.240254	0	0	0	0.615267	0.288467	0.372153	0	0	0.0353253	0	0.499999	0	0	0	0	0.285676	0.527096	0	0.406626	0.377287	1.51577	0.658042	0	0.254485	0.018988	0.11162	0	0.0481853	0
kcat_13157	0	0	0.0883773	0	0.0302751	0.0685349	0.68138	0.443483	0	0.307561	0.678533	0.389983	0	0	0	0.888386	0.231257	0	0.626755	0	0.218488	0.474158	0	0.343866	0.551346	0	0.422826	1.4366	0.513698	0	0.0158903	0.389375	0	0.098829	0	0.330088	0	0.396585	0	0.539793	0.504791	0	0.0976115	0	0	0.659775	0	0.165346	0
kcat_8509	0	0.320298	0.325347	0.256386	0	0	0	0.133976	0	0	0	0	0.922691	0	0.496809	0	0	0	0.148504	0	0	0	1.43491	0	0.243677	0	0	0.307501	0.23959	0	0	0.86507	0	0.37559	1.03094	0.202623	0.562837	0.0491837	0	0.012303	0	0	0.202228	0	0.169066	0	0	0	0
kcat_8510	0.560301	0.382382	0	0	0	0	0.0106934	0	0	0	0	0	0.930087	0	0	0	0.388654	0.154892	0	0	0	0	0.789856	0.321222	1.15708	0.932221	0.202619	0	0	0	0	0	0	0	0.192451	0.0303416	0	0	0.734724	0.688066	0	0	0	0.158102	0	0	0.781566	0	0
kcat_2873	0	0.410548	0	0.243055	0.324303	0.171969	0.275751	0.203694	0	0	0.511544	0	0	0	0	0	0	0.697693	0	0	0.0109884	0.0179549	0	0.178006	0.509507	0	0	0	0.630907	0.828999	0.0107573	0.42691	0	0.0322026	0	0	0	0.0012154	0.141754	0	0.181191	0.114777	0.209428	0.112948	0.190443	0.133803	0	0	0.259425
kcat_2875	0.209393	0	0	0	0.00738865	0.281431	0	0.970694	0.490471	0	0	0	0.110941	0.283906	0	0	0	0.405259	0.667229	0.68828	0.231595	0.375683	0.292312	0	0.414377	0	0.493435	0	0	0.0803849	0.499073	0	0.990316	0.593669	0.826973	0	0.179136	0.938664	0	0	0	0.506059	0	0.0404159	0	0	0.0849335	0.908432	0.519438
kcat_4323	0	0	0	0	0.494686	0	0.143736	0	0	0.126219	0	0	0.739312	0	0	0.347743	0	0	0	0.309572	0.138178	0.0241863	0.0735825	0.0876507	0.371828	0.153869	0	1.24036	0	0.80378	0	0	0	0	0	0.0937132	0.433521	0.485232	0.18339	0.575065	0.102302	0.0344001	0	0.286805	0.235711	0.105435	0.419729	0.365349	0
kcat_4324	0.109642	0	1.05917	0	0	0.3444	0.138035	0.611381	0	0	0	0.0649629	0	0	0.287954	0.219454	0	0	0	0.0113061	0.43247	0	0	0.0600347	0.205538	0.659654	0	0.167985	0.563699	0	0.523381	0.466675	0	0.864501	0	0.675046	0.0742621	0.0621711	0.0215217	0.280641	0.391427	0	0	0.00947116	0	0.132183	0	0.180041	0.240948
kcat_4325	0.00279239	1.03846	0	0.308674	0	0	0	0	0	0	0	0	1.09193	0	0.0493397	0.138426	0	0.0457912	0.186508	0.0974211	0.184191	0.533181	0	0.0107901	0	0.794842	0.472278	0	0.301795	0	0	1.24415	0	0.138079	0.108909	0.00997894	1.31927	0.116719	0	0	0.141592	0.661351	0	0.0619736	0	0.0703983	0.824332	0.351061	0.0264582
kcat_4326	0.879132	0	0.117405	0	0.188502	0	0.410613	0	0	0.25551	0	0.764164	0.0925476	0	0.174412	1.03794	0.791185	0.0162183	0	0.677743	0.107413	0.865545	0	0	0.347812	0	0.16976	0.937242	0.96037	0	0	0.70911	0	0.325628	0.574303	0.0669491	0	0.684766	0.31131	0.230886	0.830028	0	0	0	0	0.486446	0.251241	0.419957	0.7395
kcat_4327	0	0	0	0.275191	0	0.398721	0.284585	0.191696	0.00542991	0	0	0	0.306658	0	1.23923	0	0	0.286089	0.212086	0	0.233995	0	0.220993	0	0	0.00159252	0.199873	1.18424	0	0.80449	0.084908	0.734531	0	0.513315	0	0.617685	0	0	0.192756	0.0273585	0.877747	0.401665	0	0.251294	0	0.755159	0	0	0.385316
kcat_4328	0	0	0	0.901175	0	0	0	0.0329677	0	0.413761	0.613125	0	0.259923	0.450619	0	0	0.196434	0.305509	0.0857339	0.369209	0	0.68412	0	0.672385	0.0234077	0.302119	0.3254	0.657809	1.1394	0.573529	0.345175	0	0.912552	0.259107	0	0	0	0.146566	0.348631	0	0	0.0636527	0.547369	0.321707	0.591146	0	0	0	0
kcat_4329	0.658726	0	0.121084	0	0	0	0	1.26754	0	0	0.29855	0	0	0	0	1.17007	0	0	0.495156	0.35183	0.0400599	0	0.533267	0.0285715	0	0	0	0.970141	0.168782	0.0503352	0	0	0	0.727407	0.0556604	0	0	0.155434	0	0.427411	0.565135	0	0	0	0.101161	0.164766	0.137766	0.237658	0.532554
kcat_4330	0	0.271501	0.405936	0.412364	0.252124	0.32152	0	0.775483	0.0671323	0	0.280705	0.532086	0.163434	0.525536	0	0	0.153655	0	0	0.640191	0.0140113	0	0	0.179738	0.615799	0	0.250462	0	0	0.76786	0.189259	0.0129953	0	0.00878097	0	0	0	0	0	0.491332	0.10133	0	0	0.223204	0	0.0340638	0.493139	0.0142847	0.245964
kcat_4331	0	0.79918	0	0	0	0	0	0.73656	0	0.393989	0	0	0.480454	0	0.939787	0	0.119378	0.0301471	0.244729	0.0234945	0.548993	0.512895	0	0.428501	0.682483	0	0.515972	0.34079	1.09455	0.518679	0.461948	0	0.956078	0.133091	0	0.353942	0.22037	0.878242	0	0	0.454435	0.779474	0.331815	0.236491	0	0	0.421926	0.334155	0
kcat_4332	0.234523	0	0	0.305377	0	0	0.0141376	0.963193	0	0	0	0	0	0.155337	0.73364	0.0717489	0	1.31552	0	0	0	0	0.543903	0	0.0138881	0	0.501479	0	0	0.219687	0.340641	0	0	0.32464	0	1.00981	0	0.472711	0	0.0564191	1.00365	0	0	0.118019	0	0	0	0	0.314131
kcat_4333	0.588698	0.0765099	0.0996398	0.63394	0.528795	0.265733	0.0619866	0.240506	0.173977	0.402615	0.123942	0	0.46121	0	0.245519	0	0.194698	0	0	1.09117	0	0	0	0	0.87202	0.502909	0	0	0	0	0	1.03692	0	0.628632	0.784287	0	0.44661	0.616701	0.25189	0.444194	0	1.1683	0	0	0.0592609	0	0.347496	0.862613	0.249034
kcat_4334	0.433522	0	0	0.324828	0.800125	0	0.819357	0	0	0.517654	0	0.270417	0.136537	0	0	1.27423	0.154161	0	0	0.917002	0	0	0	0	0	0.360225	0.549594	0.117334	0	0	0.410504	0.119804	0	0	0.69632	0.382559	0	0	1.59113	0	0.305161	0.372487	0.480269	0	0.869426	0.165875	0	0.752512	0
kcat_4335	0	0.443072	0.12165	0	0.504929	0	0.0976859	0	0.0300146	0	0	0	0.355356	0.0264019	0.281261	0	0.0262476	0.504177	0	0	0.714339	0.108826	0.0254037	0	0.525699	0	0	0	0.79871	0.584134	0	0	0	0	0	0.321207	0	0	0.050899	0	0.136952	0	0.493855	0.050654	0	0.152898	0.0759946	0	0.445694
kcat_4336	0.415705	0.266511	0	0	0	0	0.0840389	1.21272	0.458889	0	0.66704	0.592618	0	0	0	0	0	0	1.08332	0	0	0	0	0.709392	0.0176727	0.0510628	0	0.354979	0	0.496861	0.389929	1.0122	0.232484	0.100361	0	0.513208	0	0.207588	1.14913	0	0.208225	0	0.515707	0.183012	0.00278446	0.481984	0	0	0.959976
kcat_4337	0	0	0	0.118894	0	0	0.017318	0.916198	0	0.0902568	0.176878	0	0.623786	0	0.472602	0	0.543873	0	0.81253	0	0.456446	0.560943	0	0.373154	0.434178	0.826034	0	0.259719	0.465577	0.533793	0	0	0.657284	0.11108	0	0	0.214898	0.446678	0.65726	0.0765238	1.69098	0	0.766825	0.646142	0.201715	0.647159	0	0.153702	0.424372
kcat_4338	0	0.587178	0	0.53314	0	0.409771	0	0.381431	0.038836	0.583275	0.231114	0	0	0	0	1.38925	0.304113	0	0.279954	0.202357	0	0.402834	0	0	0	0	0	0	0	0	0	0.485367	0.527313	0.268214	0	0.787941	0	0	0.804909	0	0.285934	0	0	0.0438032	0	0	0	0	0
kcat_4339	0.930596	0	0.494702	0.47972	0.483004	0.349347	0	0.697402	0	0	0.22445	0	1.64245	0.127983	0	0	0	0	0.307982	0	0	0	0	0.389758	0	0.897435	0.0162477	0	0.338856	0	0.0510019	0	0	1.34142	0.0883853	0.0667672	1.21307	0.241604	0	0	0	1.2492	0	0.0571815	0	0	0	1.2592	0.565945
kcat_4340	0.724385	0	0	0.170769	0	0	0	0	0	0.170069	0.0628239	0.298891	0	0.343651	0	0	0.221644	0.923795	0	0	0	0.327454	0.127977	0.485861	0.252311	0	0	0.514821	1.09233	0	0.0712779	0	0	0	0.149313	0	0.0822279	0.38287	0	0	0	0	0.572677	0.0277457	0	0.475476	0	0	0.682072
kcat_4341	0.138956	0	0	1.57351	0	0.274578	0.254876	0.517991	0.571555	0	0.308627	0	0	0	0.217232	1.12543	0	0	0.53586	0	0.235182	0	0.518058	0.51166	0.148926	0	0	0.845126	0	0.250741	0	0	0.0856734	1.32069	0	0.294733	0	1.32842	0	0.201404	0.768912	0	0.208076	0	0.260489	0	0	0	0
kcat_4342	0.80428	0	0.0173455	0.180232	0	0.0596629	0.647797	0	0	0	0.276789	0.236205	0	0	0.302329	0	0.245125	0	0.380217	0.514658	0	0.712865	0	0.131344	0.0996565	0	0.131644	0.197511	0.424693	0	0	0.343398	0.591232	0.365284	0	0.0632628	0.11195	0.480606	0.442486	0	0.0838518	0	0	0.441364	0	0.195618	0	0	0.339155
kcat_10624	0	0	0.0911817	0.00669264	0	0.566398	0.777358	0	0	0	0	0.255068	1.70874	0	0.691511	0	0	0.111897	0	0.0656588	0.336267	0	0.00410102	0	0.643156	0.301253	0	0	0	0.832851	0.690108	0.336902	0.11488	0.533283	0	0.0361896	0.188455	0	0.249373	0	0.737381	0.684998	0	0.0153967	0	0	0.277959	0.678935	0.376122
kcat_16923	0	0	0.380583	0	0.805117	0.592261	0.135824	0	0.691127	0	0.410284	0	0	0	0.200352	0.435717	0	0.158714	0	0.0901548	0	0.288423	0	0	0	0.705032	0.887271	0	0	0	0	0	0.903158	0.59786	0	0	0.469611	0.357786	0.160126	0	0	0.749838	0.0128729	0	0.418365	0	1.01498	0.153399	0
kcat_16924	0.0639966	0.794518	0	0	0.20526	0.141781	0.000188541	0	0	0	0	0	0.533471	0	0	0	0.260302	0	0.0177271	0.0179169	0	0	0	0	0.38297	0.0969543	0	0.207543	0.167611	0.216221	0.132164	0.548203	0.35183	0.435227	0	0	0.126584	1.01643	0.0622177	0	0.297895	0.607713	0.0986722	0	0	0.664602	0.0884617	0	0
kcat_20514	0.0781304	0	0.0220057	0.482224	0	0.41115	0.0370803	0	0.0488345	0	0	0.0968485	0	0	0.536432	0	0.110563	0	0	0	0.61764	0.141106	0.495425	0	0.0171573	0.677664	0	0.344371	0	0	0	0	0	0.344591	0	0.293546	0.76615	0.427837	0	0.127203	1.13828	0	0.371066	0.040332	0	0	0	0.183511	0.161056
kcat_20515	0	0	0	0.76672	0	0.796912	0.973352	0.873194	0.476842	0	0.48457	0.863705	0.524583	0	0.22866	1.18133	0	0.638988	0	0.0416144	0.249975	0	0	0	0.229151	0	0	0.120878	0	0	0.26664	0.281844	0	0.124619	0.296684	0.135941	0	0	0.629932	0	0.0116491	0.00149136	0	0.0559367	0.189018	0.208431	0	0	0
kcat_20516	0	1.15167	1.01299	1.00664	0.583047	0.333819	0	1.35435	0.891504	0.46679	0.343153	0.436381	0	0.648703	0.764365	0	0	0	1.05865	0	0.134708	0.487155	0	0.0825471	0.537232	0	0	0	0	0.603538	0	1.08693	0.357367	0.990861	0.388197	0.397635	0	0	0	0	0	0.888706	0.69822	0	0	0	0	0.372874	0.125381
kcat_24341	0	0	0	0.0309771	0.0821981	0	0.0530117	0	0.390264	0	0.00566172	0.426259	0	0	0.28506	0.0171075	0	0.977421	0.120511	0	0	0	0.689323	0.0868657	0.370559	0.458376	0.539619	0	0	0.0946511	0.529668	0.356078	0.236922	0	0.227517	0.259843	0	0	0.442731	0.127476	0.242137	0.251343	0	0.210698	0	0.447398	0.00360244	0.00619852	0.660223
kcat_24342	0.432498	0.394599	0.0865954	0.124572	0.140831	0	0	0.85816	0.345189	0.619943	0	0	0	0.827433	0	0	0.664388	0.540657	0.430344	0.150753	0.102949	0	0.0723846	0.417082	0	0	0	0.382316	0.00693177	0	0	1.21794	0	0.352079	0	0	0	0	0.493186	1.11984	0.225356	0	0.609046	0.421596	0.117006	0	0	0	0.661885
kcat_24343	0.0428544	0	0.0860492	0.837811	0	0.293077	0.108725	0	0.20532	0.113945	0.127007	0.218048	0.567728	0	0.265421	0	0.0017653	0	0	0	0.392597	1.20833	0	0.0779657	0.0449618	0	0.108556	0	0	0	0	0	0.866754	0.672212	0.430663	0.217513	0	0.749793	0	0	0.131496	0.552412	0.0368496	0.287834	0	0	0	0.145416	0
kcat_24344	0	0.627376	0	1.40757	0.516142	0.083698	0	0.64911	0	0.586283	0	0.21582	2.10071	0	0	0.419189	0	0	0.200528	0	0.145251	0	0	0.228898	0	0.432508	0.0817905	0	0.367694	0	0.349685	0.640248	0.276589	0	0	0.0947125	0.0801472	0	1.21928	0.553991	0.399392	0	0	0.343367	0.135174	0	0	0	0
kcat_24345	0	0.115282	0.349332	0.397308	0	0.43329	0	0.580855	0.605108	0	0	0	0	0	0.0481401	0.30812	0	1.58083	0.575425	0	0.545341	0	0.225634	0	0.0290142	0.115729	0.236529	0.806834	0	0.465115	0.347839	0.275747	0.235984	0.473718	0	0.00969776	0	0	0	0.587462	0	0	0	0	0	0.0518205	0	0	0.492359
kcat_24346	0	0.56407	0.268444	0	0	0.0937362	0.160155	0.455732	0.0975856	0	0.762429	0.0728594	0	0.244837	0	0.765429	0.38345	0	0.422298	0	0	0.978295	0	0.398059	0.25167	0	0	0	0	0.482592	0.0660459	0	0.809602	0	0	0.377908	0.098178	0.995937	0.900453	0.473179	0	0.187929	0.671705	0	0.144497	0.373812	0	0	0
kcat_24347	0.623584	0.63222	0.856997	0.286796	0	1.3365	0.246838	0	0	0.0505367	0	0	0	0.987559	0.856504	0	0	0	0	0	0.257337	0	0	0	0	0	0	0	0	0	0	0.176377	0	1.62506	0.0853083	0	0.234421	0	0	0.0723996	0.226459	0.825517	0	0	0	0	0.609354	0	0
kcat_24348	0	0.356831	0	0	0.272213	0.0181278	0	0.150209	0	0	0	0	0	0	0	0	0	0.421208	0.454873	0.746462	0.279601	0	0	0.566703	0.307621	0.295301	0.15201	0.272672	0	0.0108487	0	0.0193451	0.063358	0	0	0.097716	0.410837	0	0	0.260753	0.559976	0.239821	0.346082	0.666891	0	0.535461	0	0.377568	0.209031
kcat_24349	0.595696	0	0	0.415313	0	0	0	0.9784	0	0.541396	0.139488	0.284293	0	0	0.37294	0.618033	0.206193	0.227079	0.266226	0.689792	0.271326	0.470615	0	0.0621134	0	0	0	0.943425	0.474076	0	0	0	0	0	0	0	0.628036	0.572855	0	0.190301	0.047445	0	0.265243	0.374045	0.163543	0.0717124	0.0260946	0.306506	0.467526
kcat_24350	0	0.114984	0	1.70731	0.343559	0	0	0.611873	0	0	0	0.384137	0.609842	0	0.588064	0.0324356	0	0.0816968	0.446941	0	0.422668	0.737313	0	0	0	0.0287938	0.329845	0.0491906	0.0426517	0.131133	0	0.535477	0.321938	0.158382	0.519546	0	0.0255494	0	0.0350977	0	0	0	0.568631	0.291927	0.0545303	0	0.227386	0	0.161215
kcat_24351	0.600053	1.19036	0.311803	0.0348934	0.983383	0	0.543658	0	0.418377	0	0.298519	0.526087	0.20657	0	0	0	0	0.10269	0.0454452	0	0	0.102305	0	0	0	0.735641	0.495218	0	1.23832	0	0	0	1.19341	0	0	0.111186	0.899482	0	0	0.239891	0	1.61362	0	0	0.000889264	0	0	0.44724	0.119276
kcat_24352	0.550683	0.0945913	0.0715014	0.0918347	0.0897203	0.35762	0.108677	1.18369	0	0.298975	0.992497	1.17015	0	0.43839	0.136354	1.31719	0.737091	0.654408	0.546458	0.732013	0.407569	0.991459	0	0.452574	0.330573	0	0.379717	0.956842	0.86193	0.0736224	0	0.182369	0.408335	0.193604	0	0	0.289097	0.784269	0	0.251351	0	0	0	0.108512	0.240927	0	0.0271171	0	0
kcat_24353	0	0.732831	0.552636	0.519665	0.368576	0	0.136944	0	0	0.595042	0	0.0950447	1.01631	0.020229	0	0	0.564782	0	0	0	0	0	0	0.337778	0	0	0.883361	0	0.0134642	0.183731	0.893297	0	0	0	0	0	0.704156	0.044629	0	0	0.48568	0.461509	0.134008	0	0	0.145695	0.139932	0	0
kcat_24354	0.440189	0	0.230472	0.362496	0	0.228398	0	0	0.439306	0	0	0	0.429943	0.4994	0	0.711539	0.244992	0.158833	0.515073	0	0.0795575	0.823915	0.458987	0	0.691748	0.0140736	0	0	0	0.0514846	0.215679	0	0	0.155166	0.26914	0	0	0.456078	0.13174	0.305107	0	0.184415	0	0	0	0	0.337539	0	0
kcat_24355	0	0.176078	0.79932	0	0	0	0	0.0211298	0	0	0	0	0	0	0	0.694625	0	0	0.193763	0	0.718527	0	0.17143	0.0970612	0.194268	0.635282	0	0.910905	0.776226	0	0.461498	0	0	0.0653519	0	0	0.0676316	0	0	0.383559	0.125192	0.177629	0	0	0.275146	0	0.197254	0	0
kcat_24356	0	0	0	0	0	0	0.395201	0.17298	0	0.550091	0	0	0	0	0	0.652226	0.315158	0.0268229	0	0	0.614444	0	0.307873	0.330517	0.475373	0.546947	0.246813	0.484492	0	0.113689	0	0.454887	0	0	0	0	0	0	0.212644	0	0.10411	0.379464	0	0.142548	0.406772	0	0	0.00306926	0
kcat_24357	0.114393	0.566923	0	1.03938	0.311872	0	0.190548	0.318715	0.184543	0.115467	0	1.45606	0	0	0	0	0.444288	0.549125	0	0.495372	0	0	0.774585	0	0.386058	0	0	0	0	0	0	0	0	0.0141058	0	0.560875	0	0	0	0	0	0	0	0	0	0	0.476633	0	0.352534
kcat_24358	0.46291	0	0	0	0	0	0.126024	0.992567	0.208015	1.58026	0	0	0.584389	1.0331	0	0	0	0	0	1.57104	0	0	0	0	0.0808042	0.905489	1.02154	0	0.0271935	0.593369	0.0356104	0.0457783	0	0	0.0535265	0.988591	0.662301	0	0	0	0.354307	0.500415	0	0.0198803	0	0	0.15677	0	0.439532
kcat_24359	0.0719091	0	0.00156735	0	0	0.574934	0.136865	0	0.0696164	0	0	0.505589	0	0.0563037	0.539786	0.320163	0.296333	0	0.370577	0	0.19982	0.344894	0	0.110671	0.087019	0	0.067676	0	0	0	0	0.739707	0.0954171	0.618069	0	0.0388847	0	0	0.264168	0.220115	0	0	0	0	0	0	0	0	0
kcat_24360	0	0.218079	0.540933	0.433755	0.249581	0	0	0.540901	0.110603	0.292551	0.440718	0.889583	0.396011	0.669629	0	0	0.166737	0	0.332828	0	0.289736	0.242278	0.286493	0	0.114271	0	0.822329	0	0.713631	0.220694	0.24702	0	0.254985	0	0	0.195855	0.322301	0	0	0.532678	0	1.38206	0.294876	0.0181138	0	0	0	0	0
kcat_24361	0	0.719862	0	0	0	0.1464	0.157971	0.00683012	0	0	0.312637	0	0	0	0	0	0	0.0206742	0.276661	0.184007	0	0	0	0.335623	0.499563	0.268986	0	0	0	0.000743362	0.327667	0.135991	0.699615	0.13708	0	0.373563	0	0	0	0.380371	0.054531	0.957277	0	0.131188	0	0	0.48748	1.14289	0.162512
kcat_24362	0.524483	0	0.00495046	0.23961	0	0.218742	0.74138	0.39294	0	0.439593	0.378928	0	0.191287	0	0	0.371893	0.180244	0.657577	0	0.792027	0	0.561684	0	0.50158	0.534613	0.0342667	0	0.319843	0	0	0	0.354734	0	0.66152	0	0	0	0	0.652081	1.0635	0	0	0	0.526852	0	0	0	0	0
kcat_24363	0.616282	0	0	0	0.249202	0.625915	0.284797	0.0877152	0	0.32617	0.67867	0	0.685806	0.0436625	0	0.250873	0.368939	0	0.0410855	0	0.36445	0	0.012738	0.368615	0.893982	0	0	0.475624	0.153024	0	0.24264	0.297471	0	0.470224	0	0	0	0.632841	0.597977	0.759269	1.19825	0	0	0.293691	0	0.22996	0	0.349847	0
kcat_24364	0	0	0	0.375782	0	0	0.688406	0	0	0	0	0	0.698694	0	0.551548	0	0	0	0	0	0	0	0	0.033586	0	0	0.236438	0	1.70443	0	0.00179771	0	0.873326	0	0	0	0.23736	0	0	0.663739	0.76706	1.17873	0	0	0	0	0.284194	0	0.45808
kcat_24365	0.061538	0.316464	0	0.683881	0	0.0120865	0.846797	0	0	0	0	0	1.2899	0	0.064861	0	0	0.018081	0.102609	0.0775491	0.147465	0	0.0490071	0.269138	0	0	0.493642	0	0.348702	0	0	0	0	0.262614	0.192761	0.561697	0.0276092	0	0	0.0877495	0.568913	1.03308	0	0.979888	0	0	0.4342	0.704636	0
kcat_24366	0.110492	0	0	0.551307	0.89657	0	0.00195187	0.283717	0	0.772	0	0.286764	0	0	0	1.14331	0.113889	0	0	0.602819	0	0	0.72093	0.253194	0.44869	0	0.0569894	0	0.596523	0	0	0	0.250479	0	0.188713	0	0.00522589	0	0	0	0	0	0.562996	0	0.123336	0	0.0757437	0	0
kcat_24367	0	0	0	0	0.0232194	0.0740988	0.0993126	0	0.341258	0.105894	0.118917	0	0	0	0.103688	0	0	0.199936	0.0539577	0.0369015	0	0.29136	0.52465	0.09174	0	0.360015	0	0.80731	0	0.0641291	0.280725	0	0.180449	0	0.479605	0	0	0.825518	0.18886	0.355777	0.628733	0.0412043	0.85098	0.210796	0.315141	0	0.173681	0.49863	0
kcat_24368	0	0	0.341205	0	0.979134	0.450992	0	0.547047	0.194173	0.112225	0	0.794741	0	0.849936	0	0	0	0.325308	0	0.374208	0	0	0.693232	0	0	0	0	0	0	0.132011	0	0	0	0	0	0	0	0	0	0.0387116	0	0	0	0	0.468738	0	0	0.161772	0.320638
kcat_24369	0	0.0522462	0.198685	0	0.0154515	0.287544	0	0	0	0.214005	0.169666	0	0.608752	0	0.0723525	0	0	0.632966	0.560989	0	0.322581	0.184255	0.507999	0	0	0.337362	0.35612	0	0	1.03282	0.137441	0.985943	0.512347	0	0	0	0	0	0.0516997	0.191428	0	0.00712341	0.335468	0.0901011	0.280804	0.00846842	0.126568	1.29428	0
kcat_24370	0.706816	0	0	0	0	0.392558	0	0.644341	0.440536	0.829907	0.922118	0	0.167836	1.00969	0	1.83395	0	0	0.894821	1.02804	0	0	0	0	0	0	0	0.256672	0.661097	0.0115543	0	1.41343	0	0.407578	0.0654613	0.231986	0	0.320607	1.20562	0	0	0	1.1241	0	0	0.0827856	0	0	0
kcat_24371	0	0.149452	0	0.257606	0.459852	0	0.0113791	0	0.0237084	0.058593	0	0	0	0.404458	0	0	0.242141	0.277187	0.251789	0	0	0.696506	0.178999	0.0156923	0	0.231708	0.129418	0	1.02927	0.0140167	0	0	0	0	0.114373	0.633357	0.784139	0	0.741489	0.0938491	0	0	0	0	0	0.748927	0.232807	0	0
kcat_24372	0.811782	1.05385	0.0906289	0.0933906	0	0	0.982615	0.93428	0.000208523	0.227333	0.570722	0	0.635721	0.83898	0	0	0.525234	0.474217	0.701505	0.53775	0	0.775467	0.14508	0.278988	1.10864	0.371973	0.168311	0.638716	1.27792	0	0.163671	0	0	0.698869	0.371002	0.533104	0	0.710429	0.150684	0.958843	0	0	0.330985	0.368788	0	0	0.631337	0	0.260078
kcat_24373	0	0.2994	0.554157	0	0	0.0834786	0	0	0.19743	0	0	0.00319628	0	0	0	0.327644	0	0.0158814	0.0366987	0	0.399854	0.573714	0.0153867	0.240176	0	0.926104	0	0.451185	0.122562	0	0.632561	0	0	0.0743814	0	0.0213323	0	0	0.195115	0.441169	0.0408884	0	0.0239839	0.11804	0.594908	0	0	0	0
kcat_24374	0.266806	0	0	0	0	0.0137332	0.234116	0	0.104166	0.657967	0.905001	0	0.0152699	0.191714	0.0565852	0	0.663646	0	0.267016	0	0	0	0	0.774497	0	0.1315	0	0	0.713719	0	0	0.980956	0.0093403	0.0823829	0.139395	0	0	0	0.870066	0	0	0.388042	0.212043	0.209383	0.451297	0	0.100249	0	0
kcat_24375	0	1.86899	0	0	0.739579	0	0	1.10129	0.930887	0.973213	0	0	0	0	0	0	0.364587	0.778541	0.826867	0.31882	0	0	0	0	1.37799	0.329113	0.325579	0	0	0.647849	0.283256	0.0862182	0	0	0.883052	0.0380675	0.278518	0	0.601259	0.980827	0	0	0.0486383	0	0.22454	0.804491	0	0.0360014	0
kcat_24376	0.102208	0	0.487472	0	0	0.641548	0.379597	0	0	0.277743	0.258549	0.0439333	0	0	0	0.918454	0	0	0.176508	0	0.00346042	0.69233	0.0850015	0.65733	0.88104	0.180504	0	0.362823	0.333744	0.0789667	0.171205	0	0.621838	0.328642	0.0694159	0	0	0.547512	0.126005	0	0	0	0.307181	0	0.145582	0.504429	0.0959329	0.679589	0
kcat_24377	0	0.0915658	0	0.732468	0.0166596	0.117216	0.00940806	0.0197815	0	0.377538	0	0	1.7503	0	0.396932	0.0700146	0	0	0.535372	0.324018	0	0	0	0.343215	0	0.28041	1.03357	0	0	1.01693	0.0117824	0	0	0.636365	0.219205	0.137945	0.523114	0.75491	0	0	1.0222	0.695751	0.0460086	0	0	0.227218	0	0	0.255375
kcat_24378	0	0.0355015	0.636081	0	0.505821	0.240497	0	0.538649	0	0	0.327902	0.255784	0.0961576	0.0424596	0	0	0.294297	0	0	0.516761	0.71616	0	0.322904	0.187479	0.907623	0	0	0	0	0.772732	0.230798	0	0	0	0.208181	0.565016	0.172614	0	0	0.542131	0.349821	0	0	0.052745	0.254476	0.0607657	0.680148	0.283962	0.235166
kcat_24379	0.606405	0	0	0.144312	0	0	0.20212	0	0.676604	0.686454	0.408822	0	0.0629944	0.575112	0	0	1.30504	0	0.88319	0.94027	0	1.18305	0.541288	0.276325	0.736772	1.58696	0	0.658107	1.16767	0	0	0	0.237829	0.676997	1.41129	0	0.354085	0.263748	0.752231	0	1.03594	0.262566	0.732831	0	0	0.824662	0	0	0.403243
kcat_24380	0.24181	0.349071	0.551286	0	0	0	0.185212	0.842925	0	0	0	0	0.440306	0.454905	0.69878	0	0.33025	0.273907	0.247125	0.645168	0.663542	0	0	0	0.108679	0	0	0.328704	0.0391805	0.269032	0	0.223697	0.27635	0.0755151	0.138301	0.436983	0.46787	0.36646	0	0.0860025	0.421791	0	0	0.152965	0.204193	0.0257435	0.26366	0.0710299	0.665983
kcat_24381	0.313457	0.374851	0	0.390156	0.933461	0	0	0.230231	0.42059	0.471076	0.0387014	0.124858	0	0	0	0	0	0.264168	0	0.378111	0.48854	0	0	0	0	0	0.0725483	0	0.0780733	0	0.0711052	0.601637	0.451719	0	0.361151	0.294598	1.27454	0	0	0	0	0	0.260513	0	0.203818	0	0	0	0.330867
kcat_24383	0	0	0	0	0	0.275955	0.345172	0.262697	0.0553035	0.635306	0.592548	0.323665	0.477653	0.123578	0.538033	0	0.00417297	0	0	0.231768	0	0	0	0	0.0368192	0.196564	0	0	0.418145	0	0.62445	0.27606	0	0.107089	0.0332994	0.591915	0.421776	0	0	0.102314	1.40267	0.365038	0	0	0	0.167855	0.167063	0	0.287467
kcat_24384	0	0.253927	0	0	0	0	0	0.132965	0	0	0	0	0	0.215525	0.489088	0.510632	0	0	0.422672	0.7565	0	0	0.117046	0.432973	0	0	0	0.767301	0.397596	0	0	0	0.366034	0	0	0.586285	0.153912	0.230956	0	0.222546	0	0.0354695	0.165625	0.688466	0.0926004	0.645938	0	0.196748	0
kcat_24385	0	0.181561	0.479897	0.600125	0.559006	0.309283	0	0.709605	0	0	0	0.856394	0.113308	0.150257	0.748919	0.172258	0.185822	0.511781	0	0.7882	0.20189	0	0.285677	0	0.133602	0	0	0	0.38857	0.341355	0	0.22857	0	0	0	0.0409518	0	0	0.373881	0.938463	0.521409	0	0.0386239	0.326259	0.0709937	0	0.394352	0.423731	0.205795
kcat_24386	0.00277106	0.0680981	0	0	0.0036269	0	0.11943	0.423733	0	0	0.579849	0.316662	0	0	0	0	0.546269	0.266847	0.348032	0.0350501	0.359007	0	0	0	0.368355	0.278928	0	0	0	0.581796	0	0.46238	0.637013	0	0	0.38063	0	0.0849255	0.307768	0.872725	0	0	0	0.34818	0	0	0.559421	0.494516	0
kcat_24387	0	0.89929	0.741892	0	0.327002	0	0	0	0.00899967	0.586837	0	0.494291	0.501359	0	0	1.57651	0.108754	0	0	0.231049	0	0	0.326443	0	0	0.14368	0.041578	0.136049	0	0	0.814031	0.299134	0	0	0	0.132964	0.682621	0	0.0550968	0	0	0	0.0421262	0	0	0	0.7193	0	0
kcat_24388	0	0.587232	0.195915	0.0537866	0	0	0	0	0.313154	0	0	0.585887	0	1.17628	0	0	0.478679	0	0	0.664435	0	0	0	0.118007	0	0.472248	0	0	0	0	0.370036	0.439814	0	0	0	0	0.0873466	0	0	0	0	0	0	0.100557	0.467391	0	0.16579	0	0.00376963
kcat_24389	0	0.65766	0	1.13382	0.7724	0	0	0	0	0	0	0.649069	0.725946	0	0.14476	0.155177	0.423695	0.215382	0	0.0658934	0.099745	0	0	0	0	0.220271	0.76524	0	0	0	0.278539	0	0	0.313355	0.349074	0	0.663367	0	0.249684	0	0	0.463902	0.251326	0	0.639447	0	0.653132	0	0
kcat_24390	0	0	0.998073	0	0.10291	0.609892	0.54658	0.65167	0	0.221452	0.187129	0	0	0	0.413833	0	0	0.186927	0	0.26215	0.43358	0.690497	0	0	0	0	0.106978	0	0	0	0	0	0.386619	0.433905	0.118065	0.354936	0.00451833	0	0.293455	0	0.012575	0.0951284	0	0.158918	0.231173	0	0.799516	0.379043	0
kcat_24401	0.668886	0	0	0	0.0961858	0.147786	0	0	0.383367	0.810902	0.928686	0	0.342602	0.629795	0.420287	0	0	0.959779	1.23508	0.0416815	0.487701	0	0.0671626	0.5022	0.825259	0	0	1.33368	0	1.30238	0	0.830323	0	1.38246	0.481053	0	0	1.40446	0.940677	1.17853	0	0	0.957132	0.714274	0	1.35359	0.321335	0	0.0431183
kcat_26667	0.716698	0	0	0	0.511953	0.543603	0	0.0733958	0.283567	0	0.366251	0	0.606722	0.466819	0	0	0.44332	0	0	0	0.756459	0.00702279	0.316618	0.308555	0	0.864463	0	0	0	0	0.245097	1.02023	0.370113	0.30106	0.00543098	1.02399	0	0.119275	0.145829	0	0	0	0	0	0.379506	0	0.413777	0.54606	0
kcat_26668	0.174857	0	0	0	0	0.177182	0.481224	0.0647929	0.412854	0.119917	0.899129	0.344791	0	0.173297	0	0	0.225167	0.127413	0.388174	0.373855	0.00149719	0.904533	0.0895433	0.192029	0	0.125608	0	0.413405	0.968185	0	0.253763	0.494318	0	0.101557	0.890866	0	0.0988651	1.16997	0	0	0	0	0.0338092	0	0.00252881	0	0	0	0
kcat_22703	0	0	0.368107	0.435845	0.679882	0.569775	0	0.436392	0	0	0	0.373723	0	0.290941	0.948103	0	0.202584	0.507295	0.00881377	0.700714	0.584381	0	0.623137	0	0.224157	0	0	0	0.237163	0.0243162	0	0.209618	0	0.0127838	0	0.0489841	0	0	0.0343705	1.17978	0.104415	0	0	0.145887	0.472738	0	0.265292	0.55599	0
kcat_22704	0	0	0	0.633199	0	0	0.575383	0.755983	0	0	0	0.043898	0.231623	0.146568	0.232129	0.361405	0.0368373	0.631385	0	0	0	0	0.210141	0.150114	0.28071	0.876425	0.403206	0.210868	0.300874	0	0.518529	0.592002	0	0	0.0734244	0.118975	0	0	0.0424681	0	0	0	0.322789	0.222812	1.01579	0	0	0	0
kcat_22705	0.412098	0	0.249283	0.183386	0.569135	0.288574	0.607696	0	0	0.0686384	0	0.113469	0.354002	0	0.628002	0.612729	0	0	0	0.178879	0.292751	0	0	0.105207	0	0.647296	0.21962	1.0699	0.63921	0	0.0139311	0	0	0	0	0.225371	0	0.0326058	0.480555	0.0177633	0.239397	0	0	0.124616	0.404792	0.474887	0.385762	0.597	0
kcat_22706	0.824146	0.73605	0	0	0	0.759051	0	1.64684	0.333243	0	0.825075	1.13738	0	0	0	0	1.40593	0	0	0	0.459241	0.293206	0.400193	0	0.301449	0.226703	0	0	0	0	0	0.643297	0	0	0	0.180518	0.655491	0.126014	0.690937	0.955373	0	0.262805	0.399733	0.541258	0	0	1.11356	0.143557	0.2729
kcat_22707	0	0	0	0.699003	0.152049	0	0.413942	1.13436	0.434411	0.0992629	0	0.225042	0.458708	0.841493	0	0.255755	0.275794	0.434195	0	1.26505	0	0	0	0	0	0	0.409694	0	1.06627	0	0.43684	0.826708	0	0	0	0	0.310832	0	0	0.0581268	1.22006	0.994505	0	0.379634	0.578998	0	0	0	0.649831
kcat_22708	0	0.21266	0	0	0.261828	0	0.878979	0.286815	0	0	0	0.499525	0	0	0.501446	0	0.0386149	0.508143	0	0	0	0.294652	0	0.155096	0.470314	0	0.0144252	0	0.634072	0.0768697	0	0	0.468279	0	0	0.402333	0	0	0	0.160472	1.11197	0.0435342	0	0	0	0	0	0.0101067	0
kcat_22709	0.360534	0	0	0.171479	0	0.184797	0	1.05176	0	0.430942	0.26518	0	0	0	0.0196355	0.061198	0	0.214834	0.362308	0.623777	0.0826759	0.612299	0	0.45669	0	0	0	0.710503	0.479939	0.601655	0	0.581532	0	0.3819	0	0.12816	0.103285	0.522088	0	0.162226	0.684785	0	0.32697	0.535052	0.674235	0.862583	0	0.185004	0.596554
kcat_22710	0.753944	0.213979	0	0	0.496976	0	0	0.930759	0.338814	0	0.0551007	0.602975	0	0	0	1.04938	0	0.3433	0.720924	1.55147	0	0.860996	0	0.267519	0.197222	0	0	0.171099	0.802249	0.252625	0.660023	0.88408	0.746356	0.0980316	0.277214	0	0.0475318	0.976855	0	0.682072	0	0	0	0.40201	0.112593	0	0	0	0.0484196
kcat_22711	0	0	0.094796	0.0920294	0.822732	0	0.168458	0	0.0625905	0	0	0.202541	0.248368	0.43649	0.592431	0.158063	0	0.233752	0	0.806145	0	0	0	0	0.0295487	0.310799	0	0.155047	0	0	0.020427	0	0	0.505016	0	0	0.201502	0	0	0.0693812	0.973626	1.24555	0	0.238807	0	0	0	0.508489	0
kcat_22712	0.317623	0.679208	0.274348	0.81668	0.0175987	0	0	0	0	0	0	0	0	0	0.275079	0	0.184456	0	0	0	0	0.351928	0.234095	0.156601	0	0	0.278762	0	1.12301	0.147143	0.188961	0	0	0	0	0.602264	0	0	0	0.299793	0	0.0917217	0	0.176179	0.406481	0	0	0	0
kcat_22713	0.347619	0	0	0.786568	0	0	0	0.76606	0.202675	0.693201	0	0	0	0	0.385304	0	0	0.76121	0.181405	0	0	0	0.192949	0.148135	0	0	0.0292054	0.55357	0.527393	0	0	0.102906	0	0.527581	0	0.493263	0.459839	0.407038	0	0.409489	0.113124	0	0.590567	0.517654	0.371013	0.144857	0	0.238439	0.711784
kcat_22714	0	0	0	0	0.585947	0	0.082122	0.451496	0.0436711	1.58219	0.501579	0.0993189	0.189264	1.08104	0	0.590675	0.636348	0.0202917	0	0.648679	0	0	0	0	0.173886	0.626021	0.673548	0.229962	0	0	0.363875	0	0.865483	0	0.502611	0	0.27959	0	0.31612	0	0.125641	0.318109	1.04405	0.20806	0	0.944158	0.32255	0	0.219902
kcat_22715	0.276141	0.950723	0.313436	0.317179	0.672506	0.290292	0.262591	0	0	0.035268	0.101103	0.765161	0	0.0559511	0.0858002	0.681013	0.0377545	0.699978	0	0	0.155111	0.415416	0.582467	0	0	0.350241	0	0	0.605329	0	0	0	0.394944	0.118496	0	0	0.309574	0.0828189	0	0	0	0.0126869	0	0	0.22682	0.0840603	0.341138	0.160619	0
kcat_22716	1.35223	1.7583	0	0	0	0.349398	0	0.947821	0	0	0.0932387	0.794951	0	0	0.0892511	0	0	0.075454	0	0.549213	0.612522	0.239331	0.314662	0.0332452	0	0.540201	0	0	0.232965	0	0.416266	0	0	0	0	0	0	0.944056	0	0	0	0	0	0	0	0.115466	0.39956	0.346861	0.0492382
kcat_22717	0.523217	0.00847394	0	0	0	0	0.0741591	0.388533	0.398312	0	0.114227	0.174308	0.752498	0.407153	1.13188	0	0.306282	0.00182694	0	0.425235	0.0267027	0	1.21971	0.196942	0	0	0	0.391142	0.0181376	0.282578	0	0	0.652245	0	0.565119	0.45038	0	0.161759	0	0	0	0.238194	0.636242	0	0	0	0.412393	0	0.338118
kcat_22718	0	0.681717	0.209666	0.397645	0.709888	0	0.697158	0	0.0932924	0.305765	0	0.144963	0.132098	0	0	0.122526	0	0.601295	0.0764911	0	0	0	0	0	0	0	0.825906	0	0.24165	0	0.250327	0	0.0968087	0	0	0.190191	0.678493	0.0598028	0	0.156241	0	0	0	0	0	0.10561	0.100938	0	0
kcat_22719	0.029565	0.423598	0	0	0	0	0	0.55542	0	0.137891	0.438031	0	0	0.549635	0	1.01319	0.0597247	0.367691	0.122638	1.18139	0	0	0	0.239392	0.632201	0	0.0481249	0.685566	0	0	0.916546	0.0627382	0.268278	0	0.343791	0.20666	0.831799	0	0	0.00645429	0	0	0	0.541029	0	1.01962	0.606876	0	0
kcat_22720	2.31448	0	0	0.104153	0	0	0	0.023445	0.186293	0.363188	0	1.17193	0	0.541348	0.838978	0.0270974	0	0	0	0	0	0.182864	0.680295	0	0	0.398538	0	0	1.07482	0	0	1.15803	0.545292	0	0	1.07312	0	0	0	0	0	0	0	0.491514	0	0.955689	0	0	0
kcat_22721	0	0	0.077123	0	0.0638109	0	0.353395	0	0	0.13863	0	0.550214	0.261641	0.41937	0	0.0571472	0.927895	0.347215	0.362873	0	0	0.403177	0.225273	0	0.161439	0.990152	0	0.0515864	0.0385945	0	0	0.638626	0.60471	0	0	0	0.523252	0	0.801256	0.546694	0	0	0	0	0.0546333	0.0345688	0.394976	0	0
kcat_22722	0.0320677	0.0364401	0	0.0842307	0.14042	0.180809	0.182582	0	0	0	0.250427	0	0.569799	0	0	1.03145	0.075733	0.250961	0.540377	0	0.461736	0	0.92695	0.229046	0.0747319	0	0	0.568697	0	0	0.259905	0	0.372841	0.158303	0	0.540692	0	0.363289	0	0.917379	0	0	0.0139691	0	0.0866511	0	0.628481	0	0
kcat_22723	0.247619	1.13393	0.282099	0	0	0.0454444	0	0	0	0	0	0	0.0633646	0	0.129082	0	0.844786	0	0.212412	0	0	0	0	0	0.609525	0	0	0	0	0.853661	0	0	0	0.317231	0	0	0.315953	0.632086	0	0.0600096	0.501656	0.0535172	0	0.0193867	0.0586104	0.616372	0.045346	0.347324	0
kcat_22724	0.103148	0	0	0.480281	0.549049	0	0	0	0	0.552766	0	0.0549431	0	0	0	1.51913	0.321554	0	0	0.21719	0	0	1.03366	0.435817	0.549371	0	0	0	0.70189	0	0	0	0.529942	0	0.464155	0	0.28844	0	0	0.0412373	0	0	0.366582	0	0.191395	0	0	0	0
kcat_22725	0	0	0.45264	0	0.17774	0.245073	0.356614	0.390905	0	0.250327	0	0.608713	0.405092	0	0.392274	0	0	0	0	0.137072	0.457578	0	0	0	0	0.73537	0	0	0.348439	0	0.124991	0.367494	0	0.433702	0	0.121889	0.404232	0	0	0	0.458975	0.699264	0	0	0	0	0.197	0	0
kcat_22726	0.765036	0	0.129741	0	1.02575	0.0464641	0	0.151326	0.010488	0.454192	0	0.0481488	0	1.01345	0.51238	0	0	0	0.985752	0	0	0	0.0637532	0	0.339479	0.913318	0.532299	0.225229	0.198322	0	0.434458	0	0.674354	0	0.594119	0	0.239931	0	0.36007	0.873872	0	0.475467	0	0	0.716767	0	0	0.204317	0.00819923
kcat_22727	0	0	0.252442	0	0	0	0.340825	0	0	0	0	0.379489	0	0.608664	0	0.220827	0.676276	0.785243	0	0.690753	0	0.461954	0	0	0.640506	0	0	0	0.162507	0	0	0	0.133476	0.422227	0.219888	0.095486	0	0	0	0	0	0	0	0.305432	0.21059	0.354705	0	0	0.345471
kcat_22728	0.335616	0	0.638153	0.67257	0	1.01638	0	0	0.332483	0	0	0.104879	0.348881	0.378597	0.176095	0.36718	0	0.429779	0	0.899675	0	0.00355946	0	0.0769666	0	0.758807	0	0	0	0	0	0.0307625	0.793183	0.0134885	0.242308	0	0.00235496	0	0.0755414	0	0	0	0	0	0.0793121	0	0.5691	0.179636	0
kcat_22729	0	0.423821	0.789457	0	0.630778	0	0.0511418	0	0.685836	0.945954	0	1.60295	0	0	0	0.0948652	0	0.582902	0	0	0.658519	0.578645	0.5118	0.271791	0	1.60319	1.03714	0	0	0	0.0474941	0.215697	0.233439	0	0.372525	0	0.204856	0	0.0779156	0	0	0.751818	0	0.115597	0	0.277994	0.405325	0	0.0328837
kcat_22730	0.331979	0	0.330768	0.424314	0	0.293955	0.331136	0	0	0	0.308701	0	1.28039	0	0.38135	0	0	0	0	0.545919	0.466327	0.0201226	0.00138803	0.02768	0	0	0.51699	0	0.0245553	0.157617	0.475099	1.05693	0	0	0.328529	0.609073	0.258294	0	0	0	0	0.161817	0.124718	0.0766907	0.0469168	0.21636	0.708608	0.383156	0.655169
kcat_22731	0	0.566706	0.0675819	0	0.650356	0	0.210542	0.23526	0.0103999	0.281748	0	0.863217	0.378276	0.44033	0	0.794188	0.466943	0	0	0.893496	0	0.164634	0	0.0390227	0.335038	0	0.254625	1.03399	0.216072	0.00755007	0.29895	0	0.411608	0	0.459474	0	0.91006	0.142734	0.816474	0	0.531375	0	0.251344	0.156838	0	0.550298	0	0	0
kcat_22732	0	1.41485	1.38754	0	0	0.129579	0	0	0	0	0.355608	0.528728	0	0	0.0695764	0.177955	0.147763	0.194784	0.068466	0	0.432958	0.19607	0	0.20737	0.87205	0	0.0670265	0	0	0	0.628215	0	0.288741	0	0.0594023	0	0.0457309	0	0	0	0.91735	0	0	0.040174	0	0.132738	0.449012	0.453335	0
kcat_22733	0	0	0.299374	0	0	0.212924	0	0	0	0.241131	0.119877	0	0.23862	0.535299	0.268027	0.412336	0	0	0.487344	0	0.0988021	0	0	0.249156	0.678952	0	0	0.649483	0	0.682869	0	0.526623	0	0.936889	0	0	0	0.419724	0	0.924554	0	0	0.268647	0.194955	0	0	0	0	0
kcat_22734	0	0.105306	0.67528	0	0.466954	0.283198	0	0.430204	0	0	0.309911	0.329277	0.329765	0	0	0	0.194848	0	0	0.429245	0.757732	0	0.355373	0.122662	0.829544	0	0	0	0	0.749317	0.250279	0	0	0	0.234103	0.623381	0.10437	0	0	0.464932	0.366123	0	0	0.0643022	0.234309	0.090761	0.744444	0.32393	0.268095
kcat_22735	0	0	0	0.43245	0	0	0.343503	0	0	0.24067	0	0.781739	0.756757	0.354922	0.821085	0.178316	0	0.870642	0	0	0	0	0.00360416	0	0	0.619826	0	0	0.236987	0.416828	0.700239	0	0.533428	0.113557	0	1.06435	0	0	0	0	0	0.661859	0	0	0.713349	0.0292184	0	0	0.129042
kcat_22736	0	0.193568	0.481849	0.389802	0.374157	0.149332	0	0.532158	0	0	0.118598	0.822734	0.543278	0.402725	0	0	0.215002	0	0	0.222735	0.308083	0	0	0.241551	0.410058	0	0.208029	0	0	0.597973	0.237017	0	0	0	0	0.028378	0	0	0	0.287345	0.19151	0	0	0.240972	0.138815	0.119174	0.688614	0.243732	0
kcat_22737	0.338821	0	0	0	0	0.358415	0.0784243	0	0	0	0.40277	0	0.559479	0	0	1.0108	0.56846	0	0.472527	0	0	0.115295	0	0.00556151	0.819324	0	0.106073	0.125144	0	0.107255	0.403339	0.258862	0	0.431396	0.0586269	0	0	0.614881	0.0997797	0	0	0.144343	0.35428	0.20676	0.422153	0	0	0.513475	0
kcat_22738	0	0	0.317129	0.640925	0	0	0.394102	0	0	0	0.862153	0.83044	1.32804	0	0.38786	0.527457	0	0.344571	0	0.297394	0.118219	0	0	0.5416	0	0.274431	0.475281	0.0716082	0.343532	0.123947	0	0	1.17973	0	0	0	0	0	0	0.461966	0	0	0	0	0	0	0.14404	0	0.225931
kcat_22739	0.252317	0.616849	0	0.53484	0.257301	0.219533	0.440925	0.106424	0	0	0	0	0.277982	0.0383446	0	0	0	0.994738	0.446361	0	0	0	0.120693	0.143517	1.09503	0	0	0.397472	0	0	0.571537	0	0	0.641616	0	0.000987705	0.568517	0.20558	0.0707256	0.901879	0.435915	0.592287	0	0.0318385	0.185575	0.22035	0	0.183274	0.922545
kcat_22740	0.221025	0	0	0	0	0	0	0.935503	0.0718802	0	0	0.786318	0	0.642834	0	0	0	0.886379	0	0.470998	0.269006	0	0.709603	0	0.493788	0	0	0	0	0	0	0	0	0	0.214587	0.481461	0	0	1.11069	0	0	0	0	0	0	0.198816	0	0	0.35679
kcat_22741	0.527836	0	0	0.172469	0.5646	0	0.0829134	0	0	0.530882	0	0.820167	0.39344	0	0.0832071	0	0.475304	0	0	0	0	0.0462857	0.305456	0.0341234	0	0	0.59398	0.486839	0.921136	0	0.0873681	0	0.00615837	0	1.013	0.359779	0	0	0	0.274788	0	0.355778	0.499903	0	0	0	0	0.894587	0.878022
kcat_6889	0	0.0139886	0.333113	0.299075	0	0	0	0.382801	0.231643	0.528876	0.481256	0.432665	0	0.94836	0.161994	0	0	0.594505	0.548633	0	0	0	0.158191	0.364125	0.0347001	0	0.354873	0	0.170045	0.230794	0.265384	0.274907	0	0	0.183487	0.207526	0.175126	0	0.79426	0.574076	0	0	1.32172	0.206854	0.197067	0.277478	0.0210654	0	0
kcat_6890	0	0	0.315632	0	0	0.307017	0.0301809	0	0	0	0	0.599077	0.846991	0.0907996	0.21047	0	0.367739	0	0	0.614023	0.649729	0.340424	0.557914	0.412257	0.775088	0	0.164491	0.477981	0.489281	0.607317	0	0.798858	0.0343288	0.244208	0	0.0702407	0.368522	0.445374	0	0	0.962674	0.326605	0.013535	0.409873	0	0.760051	0.287768	0.38577	0.169549
kcat_8725	0	0.103833	0.236814	0	0	0.845693	0.0653149	0	0.326747	0.310499	0	0.828222	0	0.265013	0.0519586	0	0.205683	0	0	0.259489	0.0895931	0.35196	0	0.567389	0.448398	0	0	0	0	0.205019	0	0.375112	0.827841	0	0.202913	0.086902	0	0	0.794788	0	0	0	0.280702	0.264724	0	0.294208	0.36683	0.282407	0
kcat_8726	0.0597317	0	0.0427184	0	0.668984	0.212513	0.440529	0	0	0	0.0642819	0	0	0	0.148668	0	0	0.421778	0.230651	0	0.0237511	0	0	0.173115	0	0	0.0478375	0.331525	1.20722	0	0.517362	1.2365	0.118593	0.948187	0.0060909	0	0.733091	1.08135	0	0	0.821736	0.237702	0	0.0647412	0	0	0.0336119	0.0434777	0.580103
kcat_24038	0.619521	0.430152	0	1.28344	0.344683	0.812627	0.528449	0	0.252769	0	0.129954	0	0.696572	0.231242	1.16613	0	0	0.37735	0.082283	0	0	0.288457	0	0	0	0	0.435509	0	0	0.186814	0	0.622864	0.454717	1.11831	0	0	0.749859	0	0.222335	0	0.728986	0.194169	0	0	0	0	0.503839	0.0920471	0.412253
kcat_1818	0	0.551944	0	0	0.0582656	0	0.123399	0.139822	0	0.173051	0	0.694095	0	0	0	0.67134	0.553636	0.0673177	0	0.0659915	0	0.10118	0.333128	0.645532	1.01062	0.409304	0	0.144112	0.0294704	0.100113	0	0	0	0	0	0.257128	0	0	0	0	0.461912	0	0.587684	0	0	0.515502	0	0	0
kcat_6531	0	0	0	1.16534	0.538026	0	0	0.303044	0.216904	0	0	0	0	0	0	0	0	0.18705	0	0	0	0.106909	0	0.0454333	0.27285	0	0.170091	0.361399	0	0.150381	0.419589	0	0	0	0.0999203	0	0	0.410453	0.292038	0.120016	0	0.565532	0	0.093959	0.0859569	0.028841	0	0	0.0286769
kcat_11137	0	1.06556	0.598746	0	0	0.0537906	0	0	0	0	0.191392	0	1.14098	0.390271	0	0	0	0	0	0	0	0	0	0.257869	0	1.26498	0.437129	0	0	0	0.341087	0	0.467217	0.176586	0.596434	0.40293	0.768549	0	0	0	0	0.749703	0	0.44196	0	0	0.499958	0.556946	0.559052
kcat_11138	0	0	0	0.581495	0	0.6747	0.314349	0.514947	0.343021	0	0	0	0.295268	0	0.769277	0	0	0.488817	0	0	0.422052	0	0.32621	0	0	0.221887	0	0.526963	0	0.30217	0	1.01631	0.192549	0.574052	0.0937479	0	0	0	0.515222	0.460338	0.546025	0	0	0.0843359	0.0182602	0.403125	0	0	0.246805
kcat_11139	0.00169268	1.02364	0	0.312919	0	0	0	0	0	0	0	0	1.08128	0	0.0602263	0.136904	0	0.0461361	0.175868	0.100659	0.184483	0.524733	0	0.00332967	0	0.798923	0.472334	0	0.293855	0	0	1.22651	0	0.12734	0.103069	0.00797933	1.33313	0.10962	0	0	0.149625	0.673867	0	0.0636787	0	0.0599894	0.818188	0.346069	0.0303534
kcat_11140	0	0.696945	0.246099	0	0	0.0938222	0.119623	0	0	0	0	0.0894902	0	0	0	0	0.548773	0	0	1.37736	0.652387	0.365174	0	0	0.215962	0.16449	0.313461	0	0	0	0	0.0313712	0.166898	0.271837	0	0.7086	0.163134	0	0.441456	0	0.334496	0.285188	0.132914	0	0.0182702	0	0.316264	0	0
kcat_11141	0.241727	0.112119	0	0.0495063	0.0367795	0.292118	0.555461	1.05602	0	0.313962	0	0	1.07491	0.369584	0.273973	0.827035	0	0	0.705351	1.03888	0	0	0.37378	0	0.0510652	0.288912	0	0.456665	0	0.486091	0	0	0.511273	0.826533	0	0	0.429651	0.937198	0.803881	0.42721	1.0598	0.320185	0	0.573249	0	0.539593	0.107605	0.483522	0.958493
kcat_11142	0	1.25054	0.320496	0.802219	0.862193	0	0.316791	0	0	0	0	0.109479	1.5385	0	0	0.450473	0	0.552502	0.0619187	0.0656211	0.561666	0	0	0	0.757252	0.362177	0	0	0	0.232846	0	0	0.469771	0.844438	0.854935	0	0	0	0.185657	0	0.0439911	0	0	0	0.0210614	0	0.413816	0.523918	0
kcat_11372	0.732125	0	0.199892	0.698104	0.0203582	0	0.774399	0	0	0	0.840088	0.590029	0	0	0.453068	0.875306	0	0.38122	0	0	0	0	0	0.445174	0	0.359175	0	1.2595	0.946309	0	0.0695505	0.561848	0	0	0	0	0	0	0.118903	0.228657	0	0	0	0	0.545016	0	0	0	0.223869
kcat_11374	0.00866084	0	0	0.51	0.298696	0	0	1.83525	0.186615	0.741912	0.347396	0.0949434	0	1.10803	0	0.0885411	0	0.649216	0.368512	0	0	0	1.00031	0.105582	0	0.13746	0.188861	0.0735523	0.110639	0	0.160671	0	0.251275	0	0.418699	1.29661	0.127175	0	0	0	0	0	0.00180483	0	0.261558	0	0	0.374092	0
kcat_11375	0	0	0.36761	0.664005	1.0769	0.195219	1.08892	0.0982627	0	0.856925	0	0.137516	0.620272	0.0212704	0.498873	0.241856	0	0.121098	0	0.565652	0	0	0	0.118802	0	0	0.242085	0	0.218739	0	0	0	0.805324	0	0	0	0	0.430567	0	0.336014	0.477287	1.12073	0	0	0.560265	0	0.802241	0.645485	0
kcat_11376	0	0.020019	0	0.589218	0.669685	0.0130146	0	0	0.363958	1.02255	0.0255142	0	0.806138	0.0875287	0	0	0.121991	0	0.37647	0	0	0.647393	0.199603	0	0	0	0.224653	0	0.312777	0.694716	0.617667	0.368168	0	0	0.060847	0	0	0	0.176428	0.156747	0	0	0	0	0	0	0.189613	0	0.0387619
kcat_11377	0	0	0	0.415438	0	0	0	0.0167135	0.638384	0	0.0930894	0	0	0.268294	0	0.738385	0.24282	0.531964	0	0.759827	0	0.228385	0.971013	0	0.420769	1.16353	0.0551639	1.28493	0	0.0435556	0	0	0	0	0.207852	0.000112742	0	0	0	0.105008	0	0	0.119969	0	0	0	0	0	0
kcat_11420	0.727472	0	0	0	0	0.487963	0	0	0.251323	0	0.612119	0	0.202429	0	0	0.451925	0.935462	0.0800112	0	0.480556	0	0.347465	0	0.0607423	0.865207	0.52738	0	0.0532913	0.643316	0	0	1.05553	0	0.808879	0	0	0.133804	0	0.245011	0.49544	0	0.020262	0	0.119634	0	0	0	0	0.158734
kcat_11447	0.815087	0	0.592117	0	0.348163	0	0	0	0.325144	0	0	0	0	0.0786375	0.0546702	0	0.0898129	0	0	0.445219	0.145948	0.0449375	0.139481	0	0.32197	1.0251	0	0	0.709966	0.0888482	0	0.514517	0.850777	0	0.585779	0	0	0.821172	0.325754	0.313371	0	0.0968916	0.615985	0.234423	0.479324	0	0.291414	1.40817	0
kcat_11448	0.982916	0	0.0168321	0.29074	0.557176	0.405727	0	0	0.506984	0	0	0.582709	0	1.24629	0	0	0.651265	0	0.67142	1.07595	0	0	0.199249	0.537339	0.83711	0	0	0	0	0.0533836	0.47411	0	0	0	0.176508	0.0387283	0	0.292123	0	0	0	0.748221	0.409354	0.051671	0.196064	0.312618	0	0	0.305714
kcat_11484	0	0.0202312	0	0	0.265224	0	0.283628	0.900152	0.573174	0.0494826	0	0.233347	0	0.621157	0.406494	0.73145	0.142654	0.512862	0.0916585	0	0.00558205	0	0.175338	0	0.966508	1.1079	0.0747816	0.238352	0	0	0	0	0	0.264276	0.866294	0	0.42927	0	0.218199	0	0.0578261	0	0.0535358	0	0	0	0	0	0
kcat_18346	0	0	0.411226	0.328399	0.167566	0.300338	0.0267214	0	0	0.108122	0.683106	0.606487	0.019759	0.453426	0.0927858	0	0.666667	0	0	0	0.392186	0.728787	0	0.31982	0.519809	0	0.0803278	0	0.463217	0.58853	0.496922	0.371057	0	0	0	0.0026459	0	0	0	0.518636	0.435488	0	0.356823	0.470516	0.113091	0.249341	0	0	0.0347869
kcat_18347	0	0.839063	0.0470299	0.141483	0.535451	0	0.293299	0.0934837	0.0886611	0	0	0.780776	0.126082	0	0	0	0.221275	0	0.604244	0	0	1.76333	0	0	0	0.459044	0.543265	0	0	0.0283346	0.321331	0.125275	1.07422	0	0.285328	0.662331	0.0542133	0	0	0	0	0	0	0	0.115676	0	0.270697	0	0.214306
kcat_18348	0	0	0	0.378245	0	0.0285546	0	0	0.211257	0.55884	0.116179	0.383238	0.547822	0.117614	0.832862	0	0.0062245	0	0	0	0.331197	0.0984874	0.377661	0.0824131	0	1.05981	0.680429	0	0	0.125625	0	0.212186	0	0	0	0	0.440268	0	0	0.454937	0	0.963213	0	0	0.587604	0	0	0.55059	0.182602
kcat_18349	0	0.832124	0	0	0	0	0	0.366199	0	0	0	0.172543	0	0	0	0.162972	0	0.0494728	0	0	0	0	0.199181	0.0645825	0.0557977	0	0	0.00599567	0	0.109225	0.377655	0	0	0	0.0447667	0.880386	0.810409	0	0	0	0.137371	0	0	0	0	0.480418	0.790798	0	0
kcat_18350	0	0	0	0.981903	0.589594	0	0.697236	0	0	0.50646	0.0933138	0	1.33174	0.744485	0.638168	0	0.268661	0.243902	0	0.582151	0.26587	0	0	0	0	0.109115	0	0.105497	0.29983	0.31965	0	0.0721951	0	0.672451	0.0152919	0	0	0	0	0	0.521201	1.09919	0	0	0	0.11021	0	0	0
kcat_17883	0.349657	0	0	0	0.826251	0.251784	0.0271658	0.61208	0.0696092	1.11462	0.0734112	0.274919	0	0.456589	0	0.076037	0	0.450031	0	0.931623	0	0	0	0	0	0.461246	0.128008	0.123431	0.964771	0	0.0341628	0	0	0	0	0	0.403998	0	0.484818	0	0	0.962718	0.19348	0	0.160122	0	0	0	0.120289
kcat_13967	0.225699	0.205769	0	0.0691167	0	0	0	0.240641	0	0.998709	0	0.151454	0.182784	0.590858	0	0	1.1861	0	0	0.629313	0	1.20608	0	0	0	0.275834	0.219919	0	0.349125	0	0.434263	0.544426	0	0	0	0.378813	1.04028	0	0	0	0	0	1.23199	0.0353197	0.866876	0.320805	0.206756	0	0
kcat_13968	0.0524248	0.242368	0	0.530103	0	0.262846	0	0	0	0	1.01862	0.217827	0.770384	0.904996	0.124889	0	0.339596	0	0.365174	0	0.179539	0	0.086087	0	0	0.0537516	0	0	0.0983729	0.772141	0	0.817011	0	0.226212	0	0.390593	0.0214775	0	0.133616	0	1.14953	1.28344	0	0	0.689809	0	0	0	0.966239
kcat_13969	0.182067	0	0.199391	0.156016	0	0.405691	0.460568	0	0.182828	0.302873	0.683134	0.580171	0.652739	0.857206	0	0	0.705426	0	0	0	0.242801	0.684764	0.228504	0.386912	0	0	0	0	0.795373	0	0.0155159	0.266036	0.185234	0	0	0.0792619	0	0	0.132946	0	0	0.826708	0	0.387015	0.798304	0	0.00372154	0.155931	0
kcat_16229	0	0	0	0.88323	0.184458	0.692977	0	0	0.193723	0.137734	0	0.357329	1.8819	0	0.11887	0.925073	0	0	0	0.757526	0	0	0	0	0	0.0087688	0.279205	0	0.241274	0.304587	0	0.106065	0	0	0	0.203698	0.417074	0	0	0	0.48728	0.757198	0	0	0.435007	0.277907	0	0	0
kcat_24851	0	0	0	0.0440382	0.65428	0	0.714338	0.596144	0.189915	0	0.141761	0.265577	0.0612835	0	0	0	0.294686	0	0.158254	0	0	0.263323	0	0	0	0	0.710914	0	0	0.182972	0	1.24631	0.168362	0	0.464871	0.342151	0.404988	0.0789219	0.573314	0	0	0.26037	0	0.27771	0	0	0	0.379928	0.129221
kcat_24852	0.507318	0.326502	0	0	0	1.11501	0.170431	1.34926	0.140851	0.140228	1.11294	0	0.475374	0	0	0	0	0.173149	0	0.131821	0.490364	0.831309	0	0.720247	1.00307	0	0	0.144024	0.200933	0	0.390362	0.281764	0	0	0	0	0	1.25674	1.88913	1.97627	0	0	0.460897	0.241323	0	0.2089	0.59959	0.146731	0.494984
kcat_24853	0	0.256314	0.214019	0	0.554071	0	0	1.11583	0.472465	0.121815	0	0.428757	0	1.15802	0	0	0	0.477758	0	0.506125	0	0	0.239706	0	0	0.233075	0.0449637	0	0.0352611	0.23935	0.683852	0	0.555691	0	0.355261	0	0	0	0.232862	0.460628	0.288214	0	0.00838206	0.0695496	0	0	0	0.298306	0
kcat_24854	0.0999704	1.25232	0.82439	0	0.153859	0.242896	0	0.0911883	0	0	0.00842838	0	1.29735	0.277276	0	0	0	0.262525	0	0.164083	0	0	0	0	0.099376	1.04713	0.726422	0	0	0	0.611397	0	1.05932	0.0204889	0.541314	0.410741	1.15944	0	0	0	0	1.38421	0	0.00346969	0	0	0.431681	1.09523	0.181508
kcat_24855	0	0	0.661219	0.648716	0	1.2905	0.113594	0	0	0	0.41416	0	0.713665	0.0858344	0.58839	0.0199943	0	0	0.104288	0	0	0	0	0.0339564	0	0	0	0	0	0	0.306972	0.664759	0	1.07766	0.233225	0.275564	0	0	0	0	0.0705753	1.35921	0	0	0	0.0917716	0.138968	0.322924	0
kcat_24856	0	0.0506069	0.043693	0.0774506	0.21025	0.0560161	0.483978	0.721545	0	0.0111428	0.120304	0.19809	0.818992	0.756662	0.0836502	0.034645	0.471581	0	0.927444	0	0.0997943	0	0	0	0.0997187	0.166229	0.420296	0	0.607273	0	0.108188	0.115585	0.299647	0.429527	0	0	0	0.111669	0	0	0	0.73002	0	0.00100001	0	0.217597	0	0.137735	0
kcat_24857	0	0	0	0.882134	0.316152	0.586592	0	0.851831	0.115209	0.236628	0	0.0722394	0.830907	1.40964	0	0.178869	1.07106	0.762043	0.238257	1.2447	0	0	0	0.251796	0	0	0	0.197922	0	0.253704	0.449167	0.73395	0	0	0	0	0	0	0	0.45277	0.072432	0	0	0	0	0.745209	0	0.26238	0
kcat_24858	0.958977	0.760254	0.209772	0	0.508223	0	0	0.206026	0.175857	0	0	0.762721	0.246216	0	0.286372	0.0399748	0.706674	0	0.316667	0	0	0.55818	0	0	0.754938	0.443892	0	0.0106052	0	0	0.381672	0	0.224322	0.186797	0.517337	0	0.000975755	0	1.27404	0	0.580172	0.637074	0.0549229	0	0	0	0.439509	0	0.254044
kcat_9179	0	0	0	0.667246	0	0	0.390996	0.307703	0.0691861	0.17004	0	0.202046	0.628312	0.313177	0	0.651859	0.15158	0	0	0.0870844	0	0	0.270066	0.0619803	0.183412	0.835181	0.475642	0.16875	0	0.0623694	0.640343	0.14219	0	0	0.3658	0.368753	0	0	0.293384	0.156235	0.519244	0.463456	0.290576	0.241013	0.774929	0.0348872	0	0	0
kcat_9180	0.301967	0	0	0.534807	0.30863	0.23788	0.461542	0	0.0456927	0.762445	0	0	0.741487	0.0158339	1.17152	0	0	0.3701	0	0.734081	0.202408	0.00845951	0	0	0	0	0.437123	0	0	0	0	0	0.96434	0.0608168	0.328188	0	0	0.154977	0.987325	0.421671	0.605184	0	0	0.107863	0.276011	0	0.582433	0	0
kcat_9181	0.128211	0	0.258839	0.516971	0	0.168115	0.103492	0.574936	0	0	0	0.502705	1.10141	0.594968	0	0.518607	0	0.0797164	0.0873967	0	0	0.111501	0.00742555	0	0	0	0	0.857564	0.750687	0	0.861811	0	0	0	0.298508	0	0.0552794	0	0	0.942966	0	0.550421	0	0	0.175369	0.283166	0.412435	0.207847	0
kcat_9189	0.0633606	0	0.263012	0.53317	0	0.330139	0.247888	0	0	0	0	0	1.37765	0	0.0995042	0	0	0	0	0	0.807423	0.69794	0.634163	0	0.848947	0.548822	0	0	0	0.855094	0.142594	0.124404	0	0.19033	0.197459	0	0	0	0	0.203666	0.220511	0.287645	0	0.119452	0.558293	0	0.307356	0.422097	0.165151
kcat_13716	0	0	0	0.181472	1.32996	0	0.982196	0	0.204717	0.838616	0	0.444911	0.656276	0.800402	0.171017	0.0499805	0.509053	0.716164	0	0.723555	0	0	0	0	0.482865	0.221365	0	0	0	0.115833	0.20843	0	0	0.68681	0.226751	0	0.0334074	0	0.737211	0	0.185555	0.930186	0	0	0.459275	0	0	0	0
kcat_13717	0	0	0	0	0.0522928	0.14222	0.189652	0	0	0.0960542	0.488936	0	0	0	0.15945	0	0	1.0576	0	0	0	0.677736	0	0	0	0	0.276794	0	0	0.142724	0	1.44147	0	0.734346	0	0	0	0.666051	0	0	0.350344	0.269528	0	0	0	0.336489	0	0.391714	0
kcat_27029	0.144752	0.579487	0	0	0.573878	0.143518	0.130109	0	0.00302742	0	0.185948	0	0.0381643	0	0	0.434631	0	0.190938	0.211298	0.0205936	0	0.280957	0	0	0.698337	0	0	1.21093	0	0.458158	0	0	0	0.140096	0	0	0.530695	1.05871	0	1.0097	0.165748	0.286157	0	0.00183168	0.293663	0.127365	0.357135	0	0
kcat_27030	0	0	0	0	0.221371	0	0.0462293	0.380158	0.594454	0.658939	0.698357	0.771057	0.0237483	0.0869472	0.529611	0.542173	0	0.222618	0	0.253535	0	0	0.501469	0.331821	0.190295	0.31218	0	0.396929	0	0	0.060135	0.606381	0	0	1.00585	0	0.182459	0.0145878	0	0	0.800049	1.14378	0	0	0	0	0	0.161732	0.133595
kcat_27031	0	0.406298	0	0.782433	0.313024	0.254227	0	0	0	0.39967	0	0	1.36012	0	0	0.376923	0	0	0.450455	0.00204203	0.238878	0.222596	0	0.414527	0.612593	0	0.519388	0.202902	0	0.547074	0.28449	0	1.03847	0	0.840272	0	0.567966	0.476075	0.128606	1.04157	0.408129	1.07248	0.184711	0	0.068565	0	0	0.08718	0.0946291
kcat_27032	0.11063	0.155455	0.437817	0	0.126622	0.0312604	0	0	0.232418	0.166255	0	0.696928	0	0	0	0.905107	0.140886	0	0	0.185093	0	0	0.281069	0	0.090643	0.215765	0	0.551071	0.284985	0	0.81687	0.149638	0.0323008	0	0	0.0530921	0.609978	0	0.358259	0.0233991	0	0	0	0	0	0	0.00551768	0	0
kcat_27033	0	0	1.23372	1.55909	0	0	0	0.306922	0.133529	0.104546	0.0198181	0	1.7858	0	1.1212	0.0470736	0	0.136707	0	0	0.561697	0	0.393337	0	0.0759443	0.326394	0.492078	0	0.948498	0	0.455998	1.87283	1.39834	0.00120875	0	1.36304	0.643015	0	0	0	0	0.0181978	0	0	0.809606	0	0	0.313061	0
kcat_27034	0	0	0	0	0.162225	0	0	0.826401	0.0828752	0	0	0.49209	0	0.215459	0	0.341964	0	0.651574	0	0.143347	0.175856	0	0.348129	0	0.0964016	0.149613	0	0	0	0	0.0565649	0	0	0	0.667852	0.309419	0.244713	0	0.790041	0	0	0	0	0	0.1458	0.00408988	0	0	0
kcat_27035	0	0	0.240228	0.0933786	0	0.166235	0	0.512181	0	0.200374	0	0	1.49181	0	0.876267	0.416981	0	0	0.413685	1.1105	0.380439	0	0	0	0.433627	0.0754826	0	0.509802	0	0.740237	0	0	0.429806	0.921372	0	0	0.825693	1.28701	0.366289	0	0.952284	0.00383005	0.532322	0.772481	0	0.766024	0.232207	0.504488	0.650486
kcat_27036	0	1.18941	0	0.194803	0.352091	0	0.118733	0	0	0	0.223359	0.0446969	0.142525	0	0	0.899944	0.838904	0	0	0.34325	0.0207391	0.314302	0	0	0.42935	0.370324	0.355694	0	0	0.139776	0.405806	0.461069	0	1.50731	0	0.0560105	0.501728	0.0853404	0.243988	0	0	0.0292179	0.311242	0	0.669179	0	0	0	0
kcat_27037	0.55543	0.759992	0	0	0	0	0.137022	0.476834	0	0	0	0.503982	0.380223	0.849282	0.267407	0.732871	1.26853	0.0104786	0.604275	0.489629	0.266439	0	0	0.252742	0.569307	0	0.042171	0.38117	0.70702	0	0.356452	0	0.0894208	0.0572345	1.0892	0.0460741	0	0	0	1.12848	0	1.01643	0	0.306314	0	0	0.315723	0.510983	0
kcat_27038	0	0	0	0	0.615294	0	0.349089	0	0	0.847655	0	0.697073	0	0	0	0.428115	0.616987	0	0	0	0.0371545	0.492501	0	0	0.811874	1.0883	0.0755459	0	0.288222	0	0.202868	0	0	0	0.570346	0.174273	0.434793	0	0.321421	0	0.151459	0	0.751474	0	0	0	0	0.364253	0.0263223
kcat_14256	0	0	0	0.180189	0.14861	0.0159825	0.568518	0	0	0.193965	0.259829	1.62109	0	0.245048	0	0.507466	0.65711	0.0247713	0	0	0	0.462751	0	0	0	0.0979177	0.286969	0	0.80998	0	0.214488	0.526409	0.631154	0	0	0.173978	0	0.25581	0	0	0.0402757	0.553418	0	0	0	0.118962	0	0.121985	0.291294
kcat_14284	0.147754	0.165734	0.62421	0.493307	0.133881	0	0	0	0	0	0.234366	0	0	0.0195856	0.828976	0	0	0.214111	0.695986	0.0699339	0.526047	0.0842626	0	0	0	0.384811	0.28008	0.643037	0.131607	0	0.346381	0	0.794661	0.0156823	0	0	0.494248	0.330671	0.159602	0	0	0.22144	0	0.266368	0	0	0.61077	0.872037	0
kcat_8428	0	0	0.196347	0	0	0.0248107	0.214406	0.0581936	0	0	0.215329	0.165765	0.0458295	0	0	1.13217	0.48795	0	0	0.2534	0.199284	0	0	0	0.457337	0.406258	0.0569208	0.428989	0.510493	0.0861387	0	0.115788	0	0	0	0	0.0911027	0.326796	0.0852817	0	0.289091	0	0	0.384115	0.128736	0.106427	0	0	0
kcat_8429	0.136159	0	0	0	0	0	0.861224	0.326452	0	0	0.788845	0	0	0.0941101	0	0	0.304616	0	0	0	0.041295	0	0	0	0	1.41655	0.0886847	0	0	0	0	0.868089	0	0.731705	0.766744	0	0	0.404435	0.405451	0	0.974087	1.3204	0	0	0	0	0	0	0.585748
kcat_11675	0	1.05013	0.5739	1.35106	0.819448	0	0	0.115925	0	0.225646	0.0474651	0.427732	0.17379	0	0	0	0.0797511	0	0.158428	0	0	0	0.0140369	0	0	1.05444	0.424009	0	0.0945349	0	0	0	0.891926	0.0243325	0	0.700455	0	0	0	0.120921	0	0	0.488742	0	0	0	0.467104	0.674063	0
kcat_11676	0.427515	0.543502	0	0	0	0	0	0	0.0143961	0	0	0	1.47896	0	0.497154	1.8326	0	0.567679	0.662687	0.196242	0.007953	0	0	0	0	0	0	0.565683	0	0	0	0	1.12278	0.14611	1.1055	0	0	0.514328	0.817693	0.239734	0	0.29277	0	0	0	0	0.210909	0	0
kcat_11677	0	0.740439	0.247059	0	0.0954388	0.142577	0.25468	0	0.280259	0	0.519391	0.251006	0	0	0	1.46338	0	0.0608496	0	0	0	0	0	0	0.0099641	0.3874	0.027543	0.251477	0	0.274744	0.288452	0	0.127088	0	0.704726	0.460644	0	0.0962044	0.542359	0.216261	0	0	0.0102608	0	0	0	0	0	0
kcat_13780	0.290583	0.305379	0	0.0172343	0	0.404947	0	0.074207	0.11763	0	0	0.943887	0	0.666331	0	0	0	0.866158	0.888924	0	0.264922	0.21638	1.2894	0	0.806006	0	0.0533717	0	0	0.694839	1.1079	0	0	0	0.285238	0.279668	0.112783	0	0	1.22729	0	0	0	0	0.10929	0	0.14738	0	0.605111
kcat_13781	0.149451	0	0	0	0.203346	0.336421	0.905819	0.247723	0	0.247338	0.00400356	0.540517	0	0.623306	0.151055	0.374665	0.488933	0	0	0	0	0	0	0	0.0986772	0.894104	0	0.301625	0	0	0	0	0	0.440051	0.741529	0.136061	0	0.259556	0.0266268	0	0.953541	1.36837	0	0.0129751	0	0.326679	0	0.036736	0.306672
kcat_13782	0.934872	0	0	1.28574	0	0.293578	0	0	0	0	0.414326	0.0185106	0	0.171599	0.60849	1.86318	0	0.992347	0.671388	0.231502	0.375079	0	0.498753	0	0	0.524639	0.0895349	0.6365	0	0	0.164584	0.0994739	0.484626	0	0	0	0.367526	0.150668	0.836631	0.656146	0	0	0	0	0	0	0	0	0.0869981
kcat_13783	0.268796	0	0.398901	0	0.617443	0.43305	1.26762	0.074024	0.0892226	0.554419	0	0	0	0.781979	0	0.330324	0.179684	0.939094	0	0.889178	0	0.422259	0	0.0693787	0	0	0.424176	0.666463	1.51582	0	0	0	0.822418	0	0	0	0	1.04901	0	0.340816	0	0.814869	0	0	0.2974	0	0.848997	0.752188	0
kcat_13784	0	0.642509	0.178937	0	0.598452	0	0.440523	0	0	0	0	0.619036	0	0.15155	0	0.107325	0.360974	0	0	0	0.210657	0.314002	0	0	0.198918	0.166361	0	0	0.67432	0	0	0.118147	0.427379	0	0	0.301181	0	0	0	0	0	0.548719	0	0	0	0	0	0.24649	0.143396
kcat_13785	0	0	0	0.0650703	0	0	0.112301	0	0.0368732	0.0603065	0	0.0245748	0	0	0	1.39712	0	0	0	0	0	0.332963	0.42133	0.505324	0.0958788	0	0	0.0519183	0.615159	0	0.17265	0.604142	0.435303	0	0.322391	0	0	0	0	0	1.26522	0	0.594604	0	0.385205	0.387127	0.112124	0.806619	0
kcat_13786	0	0.500931	0	0	0.112142	0.340096	0.102259	0.236544	0	0	0.610864	0	0.129751	0	0	0	0	0.324611	0.606311	0.558601	0	0	0	0.466671	0.307907	0.180876	0.0689435	0.0823949	0	0.152159	0.196129	0	0.199727	0.615532	0	0	0	0	0	0.580754	0.198862	0.967882	0.467097	0.405854	0	0	0.0303534	0.464188	0.442401
kcat_13787	0	0	0	0.0616886	0.744994	0	0.489914	0.0676785	0.031677	0.329398	0	0.313567	0.194076	0.767461	0	0.955976	0	0.122729	0	0.368179	0	0	0.494823	0	0	0.594507	0.645899	0.358969	0	0.141828	0.808375	0	0	0	0.281334	0.522319	0	0	0	0.286248	0.23446	0.724007	0.276555	0	0.427985	0	0	0	0.0730961
kcat_13788	0.120223	0	0.750238	0.901896	0	0.351791	0.410471	0.211472	0.0600136	0.00662457	0.219256	0	1.11688	0.0502095	0	0.158732	0	0	0	0.00705238	0.505406	0.0612499	0	0.126517	0.170441	0	0.150685	0	0	0	0.687443	0.623729	0	0.0328998	0	0	0	0.0863823	0	0	0.125074	0.725779	0	0.0748332	0.20371	0.105106	0.57356	0.67325	0.226253
kcat_11373	0	0.79377	0	0.532298	0.738503	0.0714728	0	0.198479	0.175794	0.143477	0	0	0.947477	0	0	0	0	0	0.148562	0	0	0	0	0	0	0	0.0953129	0.437249	0	0.00661965	0	0	0	0	0	0	0.0640485	0	0.523811	0.230008	0	0.08443	0	0.0555791	0.855307	0.0459721	0	0	0
kcat_12913	0.355645	0.0895826	0	0	0	0.229076	0.732987	0	0	0	0.313309	0.236468	0	0	0.102403	0	0.512341	0	0	0.298849	0.26645	0.215383	0	0	0	0	0	0	0.0294689	0.0944028	0	0.348892	0.123281	0	0	0.754245	0	0.060869	0.0121282	0.660202	0.581682	0	0	0.378843	0	0.185911	0.0639565	0	0
kcat_12914	0	0	0	0	0.0415594	0.329189	0	0	0	0.599581	0.195806	0	0	0.807524	0	0.693668	0	0	0	0.779358	0	0	0.291019	0.267509	0.276223	0	0	0	0.0237054	0	0.0693865	0.90962	0.493249	0	0	0.289316	0.649266	0	0.952864	0	1.56544	0	0	0.270535	0	0	0	0	0
kcat_12915	0	0	0	0	0	0	0	0.563514	0.470531	0.485964	0.0828817	0.73245	0.00114575	0.599362	0.170479	0.605476	0.433444	0.0407916	0	0	0	0	0.0369929	0.377787	0.209182	0.536284	0.634963	0.183596	0	0.482344	0.525619	0.47275	0	0.0716827	0.644628	0.15864	0	0	0.431411	0	1.0717	0.100948	0.682058	0.122838	0.0948627	0.326993	0	0.174623	0.305374
kcat_12916	0	0	0	0	0	0.0760322	0.139387	0.241474	0	0	0.902016	0.661185	0.0755068	0.279594	0	0	0.517896	0.639457	0	0	0.260406	0	0	0	0.114396	0	0	0	0.725175	0	0.376206	0.47433	0	0	0	0.559989	0	0	0	0	0.467253	0.250054	0	0.111027	0	0.124643	0.158762	0	0.41497
kcat_12917	0	0.589808	0	1.12378	0.730776	0	0	0	0	0	0	0.583661	0.841428	0	0	0.0831472	0.466101	0.101676	0	0.0587433	0.102711	0	0	0	0	0.269368	0.66666	0	0	0	0.173938	0	0	0.483994	0.47687	0	0.60426	0	0	0	0	0.434955	0.154739	0	0.636243	0	0.664763	0	0
kcat_12918	0.140376	0	0	0.301197	0	0.467673	0.230737	0	0	0	0	0	1.49327	0	0.0766298	0	0.0999052	0.167227	0	0	0.555028	0.10499	0.78905	0	0.516819	0.771653	0	0	0	0.503724	0.221873	0	0	0	0.764908	0.0562983	0	0	0.0521611	0.417084	0.196002	0.572599	0	0	0.517878	0	0.336207	0.786595	0.115233
kcat_12919	0	0.999874	0	0.0547315	0.258867	0	0	0	0	0	0	0.636136	1.53234	0.156223	0.058199	0	0.089639	0.864751	0	0.483542	0	0	1.32585	0	0.264936	0	0.839634	0	0	0.452872	0.577062	0	0.123537	0.197252	0.256329	0.450539	0	0	0	0	0	1.32972	0	0	0	0	0	0.349551	0.392647
kcat_12920	0	0.420924	0.752619	0.852764	0.720308	0.286466	0.130144	0.861855	0	0.223453	0	0.187871	0	0.0926832	0	0.53165	0	0	0.603216	0.116254	0	1.13325	0.198886	0.80576	0.166656	0	0	0	0.519964	0.0025822	0.403563	0.0335366	0	0.0512482	0	0	0.15822	0	0	0	0	0	0.648716	0	0.512868	0.588837	0.0197903	0.397364	0.374715
kcat_12921	0.217018	1.42977	0	0.554515	1.00525	0.32341	0	0	0	0.355321	0.185892	0.112845	1.1974	0	0.141615	0.927284	0	0.250439	0	0.0856278	0	0	0.373862	0	0	0.821773	0.679392	0	0	0	0.278535	0	0.0571112	0.420601	0.368333	0	1.09829	0	0.638936	0	0	0.311144	0.212515	0	0.00462356	0.431936	0	0.136521	0
kcat_12925	0	0	0.193191	0	0	0.205997	0	0	0.0884083	0.0477055	0.261646	0	0.48791	0	0	0	0	0.298735	0.427851	0	0.407058	0.957267	0.473906	0	0	0.576763	0.573982	0	0	0.591154	0	1.81325	0.6959	0	0.101292	0	0	0.184621	0	0	0	0	0.793516	0	0.707156	0.00985526	0.387626	1.11839	0
kcat_12926	0	0	0	0	0.984329	0.382992	0.382594	0.770247	0	0.685869	0.918205	0	0	0.218626	0	0.327565	0	0.0494888	0.275421	0.235188	0	0	0	0	0	0.866119	0	0.400496	0	0.154369	0	0	0.519381	0	0.0357474	0	0.330751	0.0433496	0.316967	0.152579	0.538964	0.416876	0.261878	0.627575	0	0.41331	0	0.430326	0
kcat_12927	0	0.0683865	0	0.106187	0.933078	0	0.23432	0.453411	0	1.01479	0	0.199251	0	0	0	1.88504	0.898071	0	0	0.570176	0	0	0	0	0.28818	0.143138	0.266049	0	0	0.316523	0.0033913	0.215519	0	0.792382	0.382732	0.483903	0	0	0.709691	0	0.000266861	0	1.12461	0	0.48838	0	0	0	0
kcat_12928	0	0.38083	0	0	0	0	0.65888	0.950349	0.370318	0.877874	0.541753	0.529767	0	1.31189	0.183945	1.34445	0.464631	0.726508	0.326289	0	0	0	0	0.24244	0	0.287966	0.67776	0	0.189651	0	0.0660796	0.043756	0	0	0.420332	0	0	0	1.22897	0.343172	0	0	0.282652	0	0.0817938	0.0929129	0.272199	0.207273	0.791106
kcat_12929	0	0	0.329753	0.0254743	0	0.16568	0	0	0	0	0	0	0.410127	0	0.73087	0.0551078	0.258512	0.0172351	0.124525	0.672803	0.828186	0	0.524003	0	0	0	0	0.522734	0.406285	0.269576	0.0354387	0	0	0.00449863	0	0.624684	0.966322	0.366243	0	0.422762	1.2834	0.703366	0.157018	0.196738	0	0	0.315548	0.0442919	0
kcat_12930	0.0479571	0.879255	0.199353	0	0.823635	0	0	0	0.220671	0	0	0	0	0	0.28317	0.255454	0	0.578707	0.105614	1.29876	0	0	0.379052	0	0	0.732449	0.792347	0	0.135671	0	0	0	0.451539	0.0276154	0.11328	0	0.18133	0	0	0	0	0	0	0	0	0	0	0.465724	0.601259
kcat_12931	0	0.167093	0.0457563	0	0.247444	0	0.0124368	0	0.857455	0	0	0.337968	0.825709	0.506574	0.0919918	0	0.388633	0	0.00339227	0	0.284039	0	0.674638	0	0	0	0	0	1.03629	0.676838	0	0.18638	0	0	0.753352	0.378802	0	0	0	0.249536	0	0	0.332933	0	0.615272	0.0931279	0	0.452576	0
kcat_12932	1.65935	0	0	0.806912	0	0.313951	0.654701	0	0	0.28617	0.101171	0	0	0	0.243288	0	2.13613	0	1.31502	1.17036	0	0.324152	0	0.432671	1.07698	0.00571487	0	0	0.137507	0	0.0794716	1.20149	0	0.903447	0.637504	0.0445291	0	0	0	0.10656	1.36369	0	0.448541	0	0	0.59781	0	0	1.54898
kcat_12948	0	0.752144	0	0	0	0.297238	0	0	0.908019	0.588531	0.881101	0.616128	0.571589	0	0	0	1.49449	0	0	0	0	0.856055	0.175028	0.017179	0	0	0	0	0.994946	0	0.672703	0.312003	0	0.356607	0	0.514592	0	0.775031	1.09434	0.2045	0	0	0.917756	0	0	0.402018	0	0	1.39131
kcat_26965	0.412743	0.53769	0	0.0909754	0	0.130788	0.0555209	0.313451	0	0	0.21474	0	1.11185	0	0	0.00757446	0.15873	0	0.945242	0.196009	0.156181	0.50833	0	0.226497	0.297075	0	0.715131	0.599977	0.143818	0.273044	0	0.166509	0.430825	1.00648	0	0	1.03275	0.706091	0	0	0.0222683	0.600732	0.326262	0.408442	0	0.0119284	0.257458	0.531185	0
kcat_26966	0	0	0.425184	0.0349339	0	0.12674	0	0	0	0	0	0	0.361236	0	0.723953	0.0510579	0.0667452	0.0458946	0.174141	0.545728	0.909522	0	0.527154	0	0	0	0	0.646977	0.242909	0.228911	0.109513	0	0	0	0.0669318	0.720195	0.978297	0.299222	0	0.476821	1.21477	0.727199	0.201284	0.150526	0	0	0.400342	0.130727	0
kcat_26967	0.020329	0	0	0.33458	0.414338	0	0.0857422	0.00757655	0	0	0	0	0.612633	0.507529	0.58575	0	0.230227	0	0	1.90346	0.461487	0	0.124224	0.157954	0.776316	0	0.274274	0	0	0.0565064	0	0	0.711855	0.09718	0.359458	0.616061	0.59059	0	0.0774195	0	0	0.639688	0	0.0446705	0	0	0.64018	0.351205	0.301693
kcat_26968	0.669015	0	0.579005	0.896396	0	0.418909	0	1.00715	0	0.277228	1.06899	0	1.06137	0	0.247063	0.00770616	0.505023	0	0.335313	0.336939	0.784381	0	0	0.385971	0	1.34446	0	0.137464	1.275	0.233504	0.436828	0.962235	0	0	0	1.01328	0.451763	0	0.0655273	0.911741	1.23586	0.685638	0	0.522562	0	0.10495	0.317483	0	0
kcat_26969	0	0	0.214076	0	0	0	0	0.648732	0.297302	0.948302	0.355389	0	0.915845	0.31222	0.412791	0.893069	0	0	0.326651	0.0974789	0	0	0	0.435068	0.367937	0	0	0	0.638439	0.850035	0.0993026	1.27147	0	0.664483	0.242427	0.162179	0	0.580059	0.639554	0.624444	0	0	0	0	0	0.524064	0	0	0
kcat_26970	0.536365	0	0.862025	0.216549	0	0.426177	0	0	0	0	0.1993	0	1.12312	0	0.466346	0	0	0	0	0	0.34716	0	0	0	0	0	0.66203	0	0.600154	0.588136	0	0.663102	0	0.749952	0	0.697358	0	0.438113	0.15116	0	0.718683	0.75286	0	0.647595	0.367792	0.426802	0.173425	0.441938	0.185499
kcat_26971	0.00438414	0.608514	0	1.15601	0.762711	0	0	0	0	0	0	0.59189	0.851884	0	0	0.0827514	0.486925	0.0875395	0	0.0568552	0.0981322	0	0	0	0	0.295572	0.679525	0	0	0	0.170349	0	0	0.505513	0.453663	0	0.62522	0	0	0	0	0.447319	0.196982	0	0.651021	0	0.640106	0	0
kcat_26972	0	0.580973	0	0.16403	0	0	0	0	0	0.315218	0	0.284245	0	0.246631	0	0	0	0.612336	0	0.93914	0	0.428536	0	0	0	0.206564	0	0	0.660308	0	0.263607	0.240188	0	0	0	0.539615	0.286941	0	0	0	0.12157	0	0	0.219301	0	0	0	0	0.822541
kcat_16613	0	0	0.608881	0.416778	0.698782	0	0.285069	0	0.321208	0.581912	0	0.294134	0	0	0.617806	0.608928	0	0.491982	0	1.07464	0	0	0	0.0829965	0	0.504552	0.582094	0.299349	0	0	0	0	1.10595	0	0.234396	0	0.129276	0	1.53612	0.299564	0	0	0	0	0	0	0.951675	0	0
kcat_16614	0.343939	0	0.54246	0.790204	0.528103	0.0810357	0.0879582	0.0358903	0.00677739	1.16327	1.07551	0.164486	1.27954	0	1.26657	0	0	0	0	0	0	0	0	0.0322186	0	0	0.420554	0	0	0	0	0	0.869588	0	0	0	0	0	0	0	0	0.456518	0	0.0927638	0	0	0	0.39701	0
kcat_16615	0	0	0.304268	0	0	0	0	0.0576738	0.572101	0.287445	0.390795	0.203193	0.0597119	0	0	1.10895	0	0.576068	0	1.12011	0	0.647241	0.297429	0	0	0.46981	0	0	0.916392	0	0.0317697	1.14125	0	0.811773	0.035607	0	0.502821	0	0.289798	0.624823	0	0	0	0.895195	0	0	0	0	0
kcat_17870	0	0.124768	0	0.0921626	0.391899	0.381761	0	0.490398	0.437367	0.651944	0	0	0	0.139126	0	0.756869	0	0.238875	0.54851	0.0146123	0	0	0.212368	0	0	0	0	0	0	0.236999	0	0.895912	0.918465	0.125971	0	0	0	0	0.964808	0	0	0	0.758622	0	0	0	0.174429	0	0.131838
kcat_17871	0.0193593	0.00367317	0	0.0327419	0	0	0.252211	0	0.923772	0	0.0537805	0	0	0	0	0.734304	0	0.634434	0.198998	0	0.284246	0.297701	0.744214	0	0.659308	0.843941	0	1.06513	0	0.356258	0.0607335	0	0.181711	0.074645	0.71984	0.29059	0	0.221251	0.578799	0.721055	0	0.0976172	0.0238236	0	0	0	0.157438	0	0
kcat_17872	0	0	0.959302	0.107812	0.0895611	0.384056	0.0552418	0	0	0.418832	0.848504	0.661163	0	1.49352	0.992792	0	0	0.226272	0	0	0.951699	1.40554	0	0.0339552	0	0.426968	0.232554	0	0.731853	1.1754	0.296907	0	0	0	0	0.0693911	0	0	1.06004	0.00407971	0	0.0918198	0	0.0506168	0	0.039802	1.28194	0.217402	0
kcat_2148	0.586914	0	0	0.0411935	0	0.389583	0	0	0	0.270554	0	0	0	0.342562	0	0	0	0	0.438365	1.00605	0	0	0	0	0	0	0	0.15973	0	0	0	0	0	0	0	0	0.393284	0	0.672408	0	0.67311	0.466614	0	0.568549	0.176535	0.442974	0.0861738	0	0
kcat_2149	0	0.795556	0	0	0.364413	0.390682	0	0.624602	0.195342	0.321238	0	0.563964	0	0.153338	0	0.337051	0.649036	0.223618	0	0.437746	0.122044	0.206273	0.484415	0.621913	0.689309	0.0614808	0	0.62549	0.790753	0	0.098238	0.992193	0	0.146457	0	0.657107	0	0	0	0	0	0	0.244828	0	0	0.268763	0.12188	0	0.239225
kcat_2529	0.382504	0.0239701	0	0.188063	0	0.201657	0.358204	0	0.0659766	0.78763	0.696118	0	0.339312	0	0.190823	0.0681307	0.792228	0	0.135928	0	0	0	0.287655	0.919595	0.569889	0.107089	0.0259858	1.08346	0	0	0	0.379677	0.0258001	0.822331	0	0	0	0.481805	0.233898	0	0.133053	0.159497	0.124917	0.0284005	0.308759	0.0591666	0	0	0.297184
kcat_2530	0	0	0	0	1.47255	0.452999	0.795857	0.774011	0	0.954809	0.920235	0	0	0.17879	0	0.816895	0	0.429968	0.260704	0.526959	0	0	0.211515	0	0	0.431134	0.0589653	0.345693	0	0.396471	0	0	0	0.342389	0.114443	0	0.0739638	0.0339539	0.659794	0.0707567	0.192874	0	0.146185	0.320886	0	0	0	0.197416	0
kcat_2531	0	0	0	1.30469	0.770397	0	0	0	0.112644	0.307197	0	0.585067	0.517472	0	0	2.41474	0	0	0	0	0	0	0.864782	0.40404	0	0.331229	0.74234	1.04188	0.778777	0	0.138752	0	0	0	0.227624	0.601815	0.69048	0.130894	0	0.852587	0	0	0	0	1.48303	0.349314	0	0	0
kcat_19332	0.448117	0	0	0.331434	0	0.00559609	0.284729	0	0	0.00495948	0	0	0	0	0.0468721	0.0783427	0.0556789	0	0	0	0	0.581033	0	0.102303	0	0.528872	0.679318	0	0.75037	0	0	0.429026	0.731748	0	0.347005	0	0	0	0	0	0.548741	0	0	0	0	0	0	0.899394	1.07516
kcat_9518	0.459783	0.195316	0.574993	0	0.045768	0.198957	0	0	0.0213285	0	0.0407713	0	0	0.586671	0.339509	0.656165	0	0.289487	0.230133	0.176866	0.3123	0	0.129709	0.0771176	0	0	0	0.515228	0	0.106879	0	0.764951	0.320183	0.0709761	0	0.365891	0	0.167334	0	0	0	0	0.0415362	0.378963	0	0.568411	0.0115684	0	0
kcat_9519	0.710113	0	0	0.0475944	0.804867	0.124337	0.126221	0	0.234981	0	0	0	0	0	0.471359	0	0	0	0.722224	0.332814	0	0.835987	0	0	0.360264	0	0.000134076	0	0	0.180873	0	0.11416	0.489378	0.112988	0	0.369504	1.11401	0	0.159479	0	0	0.169043	0	0.247559	0	0.228842	0.405163	0	0.921964
kcat_2271	0	0	0	0.312332	0	0.40182	0.60531	0	0.0256675	0	0.48543	0.320465	0.496008	0.263126	0.171897	0.0991124	0.223834	0	0.0033778	0	0.58858	1.13127	0	0.364924	0	0	0	0	1.36576	0	0.109013	0	0.939433	0	0.0861393	0	0	0.425191	0	0	0.869284	1.40734	0	0	0.253303	0.232399	0	0.433219	0.406742
kcat_2272	0	0	0.015134	0.419193	0.302003	0	0.0886466	0.542205	0	0.491769	0.160338	0	0.0586138	0	0	0	0	0.613972	0	0.040652	0	0	0.646511	0.332112	0.363569	0.321092	0.00932491	0.769287	0.539113	0	0.151603	0	0	0.673673	0	0.416149	0.329567	1.01045	0.822026	0.591241	0.782015	0	0.498914	0.380472	0.220876	0.591712	0	0.0383214	0
kcat_10445	0	0	0	0.460392	0	0	0.320417	0.365808	0	0.473964	0.383876	0	0.671981	0	0	0.243353	0	1.04136	0	0.119884	0.365941	0	0	0.630667	0	0.0783265	0.200201	0	0	0.765634	0	0.811971	0.526374	0.253226	0	0	0.72129	0	0	0	0	0.169969	0.149946	0	0.491837	0	0.00521663	0	0
kcat_10446	0.152698	0.555328	0	0	0.554454	0.169067	0.107597	0	0	0	0.199986	0	0.0279732	0	0	0.449625	0	0.165858	0.217895	0.0517202	0	0.27974	0	0.00195786	0.723906	0	0	1.22717	0	0.479088	0	0	0	0.162572	0	0	0.512417	1.10688	0	1.01196	0.186265	0.249182	0	0.048985	0.291518	0.146514	0.320157	0	0
kcat_10447	0	0	1.28781	0.290842	0.654946	0.214099	0.439453	0	0	0.404626	0.384537	0.331678	0.114058	1.03008	1.01352	0	0	1.01215	0	0	0.129019	0.227037	0	0	0	0	0.0102374	0	0.297797	0.356378	0	0	0.354882	0	0	0	0	0	0.193312	0.976344	0	0.65499	0	0.198179	0	0	0.991179	0.485005	0
kcat_23444	0.288272	0	0.0586015	0.176393	0.194784	0.214665	0.143568	0	0	0.00685511	0.396846	0	0.445922	0.0406369	0	0.94821	0.236151	0	0.307678	0.269148	0.0503909	0.0348676	0	0.130469	0.371048	0.155483	0.114385	0.504017	0	0	0.383533	0	0.0915004	0.0844225	0	0.082048	0	0.499855	0.0723593	0.470101	0	0	0.481579	0.0208524	0	0.134808	0	0	0
kcat_17341	0	0.0665084	0	0.85396	0.29385	0	0.0741232	0.698205	0.1659	0.279341	0	0	0	0.627068	0.688871	0.198297	0.43297	0	0.281748	0.536775	0	0	0	0.609552	0.112421	0.415562	0.103325	0	0	0.173805	0	0.562001	0.210048	0.124705	0.0473294	0	0.195699	0	0.261373	0.0127221	1.19808	0	0.5749	0	0.674674	0	0.374585	0.262539	1.31473
kcat_17342	0.27685	0	0.509542	0.315897	0.36053	0.0101044	0.0998085	0.557426	0	0.439175	0.579999	0.728807	0	0.605321	0.364941	0.192713	0.372413	0	0	1.04671	0	0	0	0.43723	0	0	0.0385452	0	0.0851764	0	0	0	0.495021	0.0359226	0	0	0	0	0	0	0.534372	0.777163	0.386938	0.214177	0	0	0	0	0.0947099
kcat_17343	0.115834	0.469826	0.198855	0.397293	0.577124	0	0.454387	0.116051	1.04613	0.141319	0	0	0.0458568	0	0	0.209478	0	0.0559754	1.22157	0.431139	0	1.2678	0	0.496565	0.130692	0	0.226673	0	0.380513	0	0.288275	0	0.449404	0.464903	0	0	0	0.769211	0.801643	0.17945	0	0.0839568	0.412485	0.325331	0	0.465291	0.0424729	0	0.0397894
kcat_17344	0.446915	0	0	0.150829	0.642406	0.324915	0.481465	0.578818	0	0	0.654035	0.54307	0	0.194371	0.260977	0.260179	0.402735	0.0270423	0.238674	0.164755	0.341124	0.477714	0	0.359065	0.684254	0	0.0726699	0.203908	0.783584	0	0.162279	0	0.556223	0	0	0.0657314	0.422562	0.30797	0	0.313692	0.226009	0.164685	0	0.0734651	0.0573308	0	0	0.070568	0
kcat_8518	0	0.631559	0.919623	0	0	0.127853	0	0	0.516929	0	0.0106556	0.153082	0	0	0	0.211042	0	0.0092623	0	0	0.359008	0.759239	0.476537	0	0.144502	0	0	0	0	0.0413093	0	0	0.46954	0	0	0.517486	0.608535	0	0	0.26342	0	1.03071	0	0	0	0.0928273	0	0.157157	0
kcat_21360	0	0	0.690791	0.523414	0.485972	0.87884	0.1336	0	0	0.150893	0	0.939171	0.938891	0	0.724979	0.157242	0	0.10831	0	0.666884	0.33799	0	0.0778428	0	0.01714	0	0.0120985	0	0	0.119285	0	0	0.306974	0	0	0	0	0	0	0	0.0439697	0	0	0	0.0688976	0	0.798226	0.289536	0.0240016
kcat_21361	1.09649	0.930744	0.494296	0	0	0	0	0	0.241128	0	0	0	0	0.137298	0.267892	0.633295	0	0.268635	0.569652	0	0	1.13828	0.68237	0.375254	0.734355	0	0	0.267125	0	0	0	0	0.87615	0.65554	0.664256	0	0.757325	0	0	0	0	0	0	0	0	0	0.662505	0	0.0874323
kcat_21362	0.921627	0	0.564576	0	0.122639	0.197299	0.162211	0	0	0	0	0.333894	0	0	0.221827	1.10373	0.300984	0	0	0.554485	0.199797	0.519837	0	0.108941	0	0	0.0663311	0.881993	0.142313	0	0	0	0.0736721	0.475732	0.59303	0.0121095	0.164938	0.143298	0.108842	0	0.755632	0.784799	0	0	0.208049	0.0575554	0	0.647884	0.593618
kcat_21363	0	0.778792	0	0.198118	0.294686	0.150446	0.311497	1.04367	0	0.485083	0.234321	0.35898	0.434309	0	0.420926	1.27139	0	0	0.357803	0.825831	0	0	0	0.258997	0	0.0912461	0	0.715988	0.469441	0.0630645	0	0	0.424015	0.419977	0	0.27361	0.216479	0.612068	0.28536	0	1.31694	0	0.269896	0.325608	0.0285165	0.61997	0	0	0
kcat_21364	0	0	0.226003	0	0.165268	0	0	0	0.116881	0.183341	0.48353	0.0994821	0.785816	0	0	0	0	0.463027	0.131344	0	0	0.151552	0.0608706	0	0	0.53406	0.601074	0	0	0.484891	0.276427	0.456759	0	0.135437	0.147918	0	0.174316	0	0	0.823444	0	0.538058	0.279378	0	0.582057	0.0997424	0	1.15708	0
kcat_2254	0	0.767383	0.576914	0.295354	1.09651	0.013369	0	0	0.104016	0	0	0	0.861891	0	0	0.205901	0	0.698094	0	0	0	0	0.502464	0	0	0	0.399824	0	0	0	0.409436	0	1.0788	0.153853	0.0237737	0	0	0	0	0	0	0.826755	0	0	0	0	0.530179	0.739056	0
kcat_2255	0	0	0	0.259539	0.658316	0.0088295	0	0	0	0	0	0	0.816608	0	0	0.340462	0	0	0.190365	0.276841	0.19225	0.0685381	0.183739	0	0	0.0314894	0.104134	1.24878	0	0.975871	0	0	0	0	0	0.12194	0.708828	0	0.0387361	0.362768	0.167778	0.358411	0	0.299944	0.196101	0	0.432689	0.397659	0
kcat_20600	0	0	0	0	0.0022981	0.278139	0.101271	0.3099	0	0	0	0.217677	0.101362	0	0	0.794988	0	0.327963	0.400274	0.647422	0.348003	0.397384	0.0820033	0.380066	0.546198	0	0	0.679529	0	0.691456	0	0.0635208	0.0803416	0.0773198	0.393098	0.283023	0.115847	0.168033	0.799376	0	0.521951	0.0395653	0	0.579398	0	0.730009	0.115576	0	0
kcat_10507	0	0	0	0.690353	0.185841	0	0.0842608	0.0549243	0.262215	0	0	0.017003	0	1.20694	0.125158	0.283855	0.77123	0	0.888811	0	0	0.413516	0	0.183179	0	0.46206	0.569234	0	0.45782	0.131441	0	0.796202	0.917075	0.798821	0.263207	0	0.50356	0	0.422794	0	0	0	0	0.27141	1.17318	0	0	0.779586	1.30876
kcat_10508	0	0	0.191303	0.216556	0	0.53472	0.361918	0	0.049254	0.250853	0	0.184114	0	0	0.891823	1.3197	0	0	0	0	0	0.504228	0.435222	0.322609	0	0	0	0.349244	0	0	0	0	0	0	0.034716	0	0	0	0.493072	0	1.28705	0	0.0488177	0	0.104171	0.142192	0	0.518496	0
kcat_26053	0.662137	0.696043	0.531954	0	0	0	0	0.483459	0	0	0	0	0	1.12284	0.0969808	0	0.394431	0.309222	0.651105	1.01536	0.814952	0	0.680269	0.129319	0.678187	0.1919	0.0292195	0.703493	0	0	0.364142	0	0	0.45348	0.163587	0	0	0	0.0115696	0	0.428491	0.0690218	0.209674	0.294013	0	0.0767594	0.395199	0.43993	0.646088
kcat_8303	0.628855	1.0462	0	0	0.225431	0.630809	0	1.26693	1.14947	0	0.33618	1.44585	0	0	0	0	0.850776	0.522737	0	0	0.000852199	1.92064	0.0744763	0.600195	0.0171735	0.0952616	0.265928	0	0	0	0.223423	0	0.277657	0	0	0	0.341391	0.181075	0	0	0	0.20399	0.353362	0.329356	0	0.561023	0	0	1.00337
kcat_8304	1.02668	0.138836	0.162201	0.665297	0.176345	0.11253	0.482045	0.614579	0	0	0.217517	0	0	0.876581	0.149475	0	0.492197	1.06119	0.35579	1.16595	0.162058	0.813636	0	0.187116	0.412768	0.385851	0.0205848	0.638521	0.643977	0	0.112657	0	0.0949316	0	0	0	0	0.815226	0	0.681214	0.475643	0	0	0.434967	0.160474	0	0	0	0.667413
kcat_8305	0.57552	0.0452723	0	0.215332	0.801529	0	0	0	0.258701	0.749931	0.00137522	0.766774	0	0.174111	0.899006	0	0.20691	0	0.0970894	0.107441	0.767594	0	0.0111814	0	0.264346	0.753341	0	0	0.585593	0	0.766543	0.333644	0.204483	0	0	0.677067	0.24613	0	0.013817	0	0	0	0	0.0965903	0	0	0	0.583692	0.0161503
kcat_8306	0	0	0	0.917052	0.583145	0.0961985	0	0	0	0	0.0664221	0	1.0721	0	0.41379	2.71571	0	0	0	0	0.295913	0.288219	0.00579112	0	0	0.987751	0.418628	0.469742	0	0	0.464021	0	0	0	0	0.511029	0	0.201469	0	0	0	0	0.194886	0	0.62964	0	0.453523	1.074	0
kcat_8307	0	0	0	0.103848	0.139851	0.0658919	0.542946	0	0	0.0491827	0.155364	1.59208	0	0.398841	0	0.571549	0.775374	0.0683601	0	0	0	0.580571	0	0	0.0545018	0	0.351599	0	0.941768	0	0.123413	0.412382	0.787423	0	0	0.286082	0	0.421447	0	0	0	0.363598	0	0	0	0.10146	0	0	0.218218
kcat_8308	0	0	0.192101	0.577813	0.604011	0	0	0.1601	0.101628	0	0	1.37227	0	0.414257	0	0.733186	0.385905	0.270091	0	1.05988	0.122565	0	0.0464746	0.0307706	0	0.559996	0.44295	0	0.113374	0	0.368145	0	0	0	0	0	0	0	0	0	0	0.173917	0.0724778	0.0362518	0.0564874	0	0.326929	0.130598	0
kcat_8309	0.939828	0	0	0.709575	0.288244	0	0.0648991	0.958193	0	0	0.417896	0	0	1.03552	0	0.00877583	0.971746	0.994726	0.667163	0	0.487486	0.325446	0	0	0.194439	0	0.535058	0	0.968443	0.508269	0	0.502122	0.167791	0.412492	0.716545	0.709059	0	0.99618	0.932811	0.883037	0	0.554582	0	0.648129	0.628416	0.076619	0	0	0
kcat_17943	0.123973	0	0.325257	0.54282	0	0	0.42284	0	0	0.182998	0.92565	0.207842	0.56205	0	1.05584	0	0.348101	0.511996	0	0.366391	0.192423	0.105446	0	0.458018	0	0.506957	0.556007	0.100179	0.472483	0	0	0	1.06059	0	0	0	0	0	0.541298	0.505035	0.157895	0.0841483	0	0.250521	0	0	0.596302	0	0.0918102
kcat_17944	0.519557	0.791045	0	0.0104462	0.619557	0	0.300106	0	0.0421557	0.51152	1.17372	0	0.108099	0	0	0.875425	0.379574	0	0.387709	0	0	0.0254578	0.121146	0	0.603619	0	0.0607857	0.44676	0.238478	0.311048	0.547923	0.265623	0.731842	0.0645073	0.30979	0.341524	0	0.12396	0.0572618	0.279941	0	0	0	0.0284836	0.4098	0.455669	0.277945	0.674133	0
kcat_17945	0	0	0	0.196593	0.693011	0	0	0	0	0.393283	0	0	0	1.37338	0.10579	0.171799	0.194349	0	0	1.35545	0.405559	0	0.0158701	0.404691	0.848184	0	0.720074	0.572764	0	0	0	0	0.387203	0	0.108063	0	0	0	0	0	0	0.783963	0	0.302837	0	0.41841	0.345985	0.0245257	0.478185
kcat_17946	0	0	0.49175	0.191295	0.365017	0.0818175	0	0.496533	0	0.308471	0.69849	0.675645	0	0.564469	0.364864	0.0448222	0.551823	0	0	1.22341	0	0	0	0.501277	0	0	0.11661	0	0	0	0	0	0.582121	0.0797167	0	0	0	0	0	0	0.562144	0.900234	0.417187	0.100756	0	0	0	0	0.0679468
kcat_17947	0.536645	0.993454	0	0.103443	0	0	0	0	0.0233366	0	0	0.794771	0.622379	0.682599	0.203957	0.792009	1.19346	0.618	0	0.822533	0.194944	0	0	0.167153	0.979466	0	0	0	0.577884	0	0	0	0.304894	0	1.25247	0	0	0	0	0.167031	0	0.408754	0	0.230777	0	0	0.61294	0.435418	0
kcat_24974	0.534799	0	0	0.746318	0.0697957	0.353202	0.611355	0	0	0	0	0.609154	0	0	1.20656	0.860232	0.690748	0	0	0.731969	0	0.510171	0	0.176983	0	0	0.631558	0.629733	0.957213	0	0	0	0.0578927	0.215237	0	0.160536	0.0423166	0	1.07903	0	0.673736	1.164	0	0.279857	0.0221214	0.130003	0	0.379464	0.482916
kcat_19759	0.0549497	0.0527483	1.01915	0	0.702467	0.293214	0.401139	0.704915	0.254392	0.369581	0	0.131172	0.324965	0.269121	0	0	0	0	0.376327	0	0	1.09264	0.174815	0.397475	0	0	0	0	0.986941	0	0.292282	0.269251	0	0.374796	0.452711	0	0	0	0	0.548076	0	0	0.450433	0	0.190616	0.6141	0.22784	0.637313	0.806882
kcat_1412	0	0.256434	0	0.108691	0.8524	0.302115	0.0935221	0	0.323867	0	0	0.312388	0.372429	0	0	0	0	0.966348	0.124804	0	0	0.955083	0.822462	0	0	0.860223	0	0	0.0267561	0.35315	0	0	0.246604	0	0.103052	0	0	0	0	0.400137	0	0.116952	0	0	0	0	0	0	0.528328
kcat_1413	0	0.71176	0.962498	0	0	0.0974014	0	0	0.534636	0	0	0.258262	0	0	0	0.309429	0	0.082655	0	0	0.446237	0.706934	0.476908	0	0.0657117	0	0	0.0354456	0	0	0	0	0.373526	0.0289871	0	0.581626	0.528564	0	0	0.134364	0	1.03506	0	0	0	0.106828	0.0986558	0.160551	0
kcat_10697	0	0.127445	0.419811	0	0.116204	0	0.305615	0	0.194022	0.0292305	0	0.468124	0	0.56092	0	0	0.463525	0.173375	0.60146	0	0	0.54406	0.0373953	0.122595	0	0	0	0.682107	0	0.177017	0	0	0.535215	0.240866	0.961721	0	0	0.152235	0	0	0	0.985824	0.410062	0	0.301679	0	0.398536	0.208925	0.0762894
kcat_10698	0.259543	0	1.49049	0.737506	1.3841	0	0	0	0	0	0.468838	1.15175	1.60568	0.866983	1.22537	0	0	0	0	0	0	0	0	0	0	0.28372	0.880728	0	0	0.50169	0.709993	0	0	0.25609	0	0	0	0.0196626	0.532138	0.222395	0	1.02513	0	0	0.822057	0	0	0.246912	0
kcat_10699	0.988808	0	0.40634	0.53991	0	0	0	0	0	0.293447	0	1.22251	0	0.0246358	0.192297	0.4319	0	0	0	0	0	0.6973	0	0	0	0	0	0	0.802166	0	0.299638	0.486328	0.582633	0	0	1.17806	0.499792	0	0.0030647	0	0	0	0	0	0	0.91443	0.222364	0.0298804	0
kcat_10700	0.409904	0	1.4675	1.09062	0.745944	0	0	0	0.120531	0.0156793	0	0.489319	1.22586	0.293437	0.00939834	0.00774452	0.0790735	0	0	0	0	0	0.21514	0.179395	0	1.04951	0.188942	0.644075	0	0.0705376	1.02407	0.159549	0	0	0	0	0.356205	0	1.24696	0.373512	0.596281	0.631387	0	0	0.918405	0	0	0.11392	0
kcat_10705	0.2382	0	0	0.187686	0.0388135	0	0.428347	0.474141	0	0.969137	0	0.277009	0	0	0.34104	0.279664	0.617666	0	0	0.865132	0.567245	0	0.352397	0.33563	0.819332	0	0	0.313966	0.276374	0	0	0	0	0	0.486522	0.150614	0.221582	0	0	0.100707	0.0105153	0	0.272385	0.278672	0	0	0	0	0
kcat_10707	0	0	0	0.00893511	0.610611	0	0	1.52331	0.247747	0.59469	0	0	0	1.33186	0.560927	0	0.981854	0	0.61692	0	0	0	0.115074	0.850548	0.314778	0	0	0.207468	0	0.445277	0.0185864	0.477155	0.019497	0.322242	1.26139	0	0	0	0	0	0	0	0.403619	0.0672661	0	0.359142	0	0	0
kcat_10708	0	0.795044	0	0.272035	0.687334	0	0	0	0.307109	0	0	0	1.26074	0	0.398121	0.915189	0	0.70875	0.70066	0.114004	0.245239	0	0	0	0	0	0.701723	0.144918	0.841049	0	0	0	0.54691	0	0.852587	0	0	0	0	0.763976	0	0	0.0584752	0	0	0.566176	0	0.281817	0.114472
kcat_10713	0.449244	0	0.188403	0.139518	0.161449	0	0	0.298742	0.0588407	0.110516	0	0.507851	0	0	0.372628	0.664897	0.39167	0	0	0.906994	0	0.672731	0	0	0	0.788947	0.442728	0.537952	0.524624	0	0.230842	0.200202	0	0.438683	0.799499	0	0.13491	0.141496	0	0	0.0151359	0.351882	0	0	0.199637	0.01829	0	0.370903	1.1075
kcat_10714	0.2048	0.224454	0.523778	0	0	0	0.102149	0	0	0.388934	0.295175	0.782996	0.174629	0	0.0571884	0	0.325845	0	0.309798	0	0.137903	0.00343183	0	0	0.0562491	0	0	0	0	0.336747	0.373251	0.371824	0.0947448	0	0	0.195927	0.284424	0	0.409761	0	1.01999	0	0	0.060896	0	0.625052	0	0.352105	0
kcat_10715	0	0.339415	0.589784	0	0.816552	0	0.0476177	0.636115	0.234909	0.773519	0	0	0	0.594525	0.254461	0	0.0123016	0.288449	0.107173	1.1516	0.514055	0.0293182	0.306523	0	0.167071	0	0	0	0	0.0936494	0	0	0	0	0.0266748	0	0.327654	0	0	0.67148	0	0.701477	0.402803	0	0	0	0.514799	0	0.330774
kcat_10716	0	0	0.482484	0.864486	0.600786	0	0	0.315512	0	0.212064	0	0.263059	0	0	0.886854	0.424013	0.341097	0	0.150599	0.395134	0.254749	0	0	0	0	0.770463	0.531143	0	0.501926	0.346928	0.096518	0.0541326	0.447467	0	0.259769	0	0.416876	0.272997	0.32475	0.104393	0.135916	0.341672	0.333902	0.279236	0.143227	0.0231952	0	0.575698	0.701854
kcat_10717	0	0	0.0416966	0.0293568	0.141232	0	0.3606	1.04796	0	1.12523	0.701512	0	1.24957	0.608687	0	1.10041	0.764542	0	0.436574	1.2141	0	0	0	0	0.147074	0.131913	0.0807396	0.701619	0.422178	0.640092	0	0	0.195406	0.357508	0.354446	0	0.443935	0	0.53264	0.0960855	0.513079	0.0241407	1.26991	0.33478	0	0.664862	0.129461	0	0
kcat_10718	0.388631	0	0.368499	0	0	0.0509626	0.502291	0.0533867	0	0	0.397136	0	0	0	0.454928	0	0	0	0	0.304529	0.397	0.207928	0	0.208029	0.22409	0	0	0	0	0.0102551	0	0	0.280509	0.356922	0	0.346112	0	0.546942	0	0.180443	0.62747	0	0	0	0	0.141001	0	0	0
kcat_10719	0.205794	0.0254575	0	0.0341214	0	0	0.0979615	0	0.409233	0	0	0	0	0	0	0	0	0.514724	0	0	0	0	0	0	1.31588	0	0.0819835	0.43589	0	0	0.215878	0	0.291178	0.665649	0.197982	0	0.122004	0.399536	0.203788	0	0.202258	0.527459	0	0.227505	0	0	0.0836929	0	0
kcat_10720	0	0.126807	0.792295	0	0	0	0	0	0	0	0	0	0	0	0	0.620604	0	0	0.168672	0	0.711975	0	0.155437	0.0887943	0.202475	0.647507	0	0.895636	0.771979	0	0.455252	0	0	0.0332378	0	0	0.0430881	0	0	0.379229	0.122421	0.170296	0	0	0.325252	0	0.183415	0	0
kcat_10721	0	0.539529	0.329558	0.0200374	0.168569	0	0.490857	0	0.577108	0	0.138227	0	0	0	0.448149	0	0	0	0.722368	0	0	0.660689	0	0.222048	0.717598	0.245583	0.227644	0	0	0.336883	0.416434	0.670137	0	0.523907	0	0.458046	0	0.283387	1.18584	0	0.545267	1.30717	0.263528	0.346637	0	0.00820739	0.198722	0.346506	0.0411982
kcat_10722	0	0.415164	0.815049	1.21675	1.03529	0	0.162034	1.69899	0	0.285076	0.0349606	0.204286	0.178151	0.298821	0	0	0	0	0	0	0	0.484064	0	0	0.1988	0.853806	0.89531	0.111145	0	0	0	0.343367	0.898675	0.25439	0	0.371693	0	0.0707373	0	0.20766	0	0	0	0.0994571	0.461145	0	0	1.8672	0.199582
kcat_9178	0.317587	0.703876	0.284672	0.807261	0.0285256	0	0	0	0	0	0	0	0	0	0.270178	0	0.160525	0	0	0	0	0.320084	0.208734	0.173845	0	0	0.25897	0	1.08141	0.144962	0.22322	0	0	0	0	0.611209	0	0	0	0.303247	0	0.154932	0	0.178368	0.425989	0	0	0	0
kcat_9185	0	1.10917	0.34034	0.773299	0.688908	0	0.579715	1.41718	0.170741	0	0	0.579156	0	0	0	0.587783	0.274324	0	0.328883	0.172692	0	1.44497	0.109227	0.226162	0.271581	0	0.0946637	0	0	0.328767	0	0	0	0.297773	0	0	0.777811	0	0.287021	0	0	0	0.352724	0	0.414728	0	0.557565	0	0.524565
kcat_20675	0	0.451841	0	0.0178214	0.516619	0	0.127232	0.657689	0	1.16185	0	1.15496	0	1.04642	0.134002	0.224161	0	0	0.108378	0	0	0	0.880195	0.137666	0	0	0.104855	0	0	0	0.278161	0	0	0	0.822561	0.238139	0.210481	0	1.3496	0	0	0	0.120862	0	0	0.0947034	0	0	0.0191886
kcat_20676	0	0	0.41957	1.01797	0	0.0757032	0	0	0	0.108885	0	0	0	0.0199601	1.09454	0	0	0	0	1.07662	0.859673	0	0.0719569	0.3791	0	0.646407	0.37377	0	0.146172	0	0	0	0.520315	0	0	0.811914	0.617847	0	0.30566	0	0	0.996379	0	0.145033	0	0	0.844186	0.915443	0
kcat_20677	0	0.0590282	0	0	0.0331346	0	0.106044	0.459486	0	0	0.60722	0.291977	0	0	0	0	0.508436	0.287026	0.353697	0.0830679	0.390873	0	0	0	0.361153	0.256542	0	0	0	0.561909	0	0.48178	0.646536	0	0	0.371498	0	0.0650434	0.276054	0.886058	0	0	0	0.330404	0	0	0.559076	0.499162	0
kcat_81	0	0.497857	0	0.101626	0	0	0	0.242237	0.276584	0	0	0	0.540301	0	0	0	0	0.134657	0	0	0	0	1.70386	0	0.515028	0	0	0	0	0	0.317132	0.219565	0	0.143359	1.07595	1.49365	0	0.115516	0	0	0	0	0	0	0	0	0	0	0.47104
kcat_82	0.365311	0.15032	1.24696	0	0	0.0927947	0	0	0.094826	0	0.512313	0.146108	0	0	0	0	0.325644	0	0.559214	0.198161	0.198623	0.76603	0	0.0621694	0.743634	0	0	0	0.0656456	0	0.257848	0.340414	0.134059	0.456438	0	0.122529	0.171033	0.075329	0.226159	0.390397	0	1.82086	0.0879449	0.449395	0	0	0.429492	0	0
kcat_12966	0.054127	0	0.327535	0	0.276763	0	0.226009	0.123412	0	0.279296	0.493104	0	0	0	0	1.24061	0	0	0.15283	1.27539	0.708395	0	0	0	0.503238	0.150204	0	1.03569	0	0.411723	0	0.270139	0	0.00456154	0	0	0.245971	0.60635	0.204815	0.464328	0.242114	0	0.356482	0.306925	0.0823885	0.129418	0	0	0
kcat_12967	0.326354	0	0	0.637041	0.350152	0.344183	0.655037	0	0	0	0	0.457543	0	0	1.17704	0.435823	0.670316	0	0	0.122532	0.255893	0	0	0.204756	0.0384141	0	0.662876	0.450703	0.315102	0	0	0	0.0388241	0	0	0.306289	0	0	1.02267	0	0.235168	0.732467	0	0.426712	0.132471	0.160641	0	0.587586	0.0805275
kcat_12968	0	0.746264	0.248924	0	0.780825	0	0.13887	0.13012	0	0.510527	0	0.195171	0.434168	0.638465	0	0.0044515	0.872846	0.392707	0.0889247	0.0323192	0.210809	0.294613	0.547089	0.451499	0.743119	0	0.0548126	0.502022	0	0.0220225	0.137746	0	0	0.422803	0.566951	0	0.416225	0.333457	0.642029	0.26945	0	0	0.667806	0	0	0.0530387	0.419728	0.219998	0
kcat_12969	0	0	0	0.463503	0.677433	0	0.23309	0	0	0.672988	0	0.243288	0	0.129401	0	0.563533	0.446194	0	0	0.326875	0	0	1.16457	0.337375	1.06175	0.182537	0	0	0	0	0	0	0.374971	0	0.922128	0	0.102403	0	0	0.296117	0	0	0.586749	0	0.0561308	0	0	0	0
kcat_12970	0.399304	0	0	0.273378	0	0	0.265116	0	0	0.870447	0.229751	0.936811	0	0	0.582495	0.320679	0	0	0.0700138	0	0.0854224	0.42074	0	0.249384	0	0	0	0.318759	0.992213	0	0	0.320044	0.138229	0	0	0.184376	0	0	0.606737	0	0.219944	0	0.945078	0.128334	0.0351064	0.651692	0.360319	0	0.159845
kcat_12971	0.427485	0	0.157697	0	0.0761316	0.440527	0.776364	0	0	0	0	0.91585	0	0	0.106594	1.26686	0.343445	0.237761	0	0.375505	0	0.746711	0	0	0	0	0.105378	0.519164	0.929942	0	0	0.54065	0	0.423908	0.501322	0.124421	0	0.329323	0.406738	0	1.04496	0.611358	0	0	0	0.503447	0	0.147848	0.795622
kcat_12972	0	0.379978	0	0	1.00956	0.0851088	0.0988386	0.0662137	0.398692	0	0	0.468017	0.263854	0	0	0	0	0.99592	0	0	0	0.832889	0.89622	0	0.275238	0.801624	0	0	0	0.33063	0	0	0.311832	0	0.0805484	0	0	0	0	0.266998	0	0.0766124	0	0	0	0	0	0	0.709894
kcat_10847	0	0.954374	0.638328	0.847046	0.396815	0	0.399806	0.05654	0	0	0	0	1.50764	0	0	0	0.204575	1.15068	0	0.0751502	0.720696	0	0.051065	0	0.042591	0	0.187875	0	0	0	0.00190081	0	0.153182	0.896416	0	0	0	0	0	0	0	0	0	0.0663564	0	0	0.207774	0.978679	0.389676
kcat_13724	0	0.487476	0	0	0.482098	0.0833053	0.233146	0	0	0	0	0.127746	0.199309	0	0.00628139	0.447165	0	0	0.601832	0.42145	0	0.765355	0.0495577	0.00746522	0.580413	1.55014	0	0.371365	0.845519	0.298055	0.259652	0	0.0939362	0	0	0.0734721	0.710095	0.838594	0	0.152829	0.277146	0	0.728086	0.209981	0.0187899	0.305784	0	0.492244	0.0740333
kcat_13725	0	0.133678	0	0.183654	0.189135	0	0	0	0	0	0	0.754465	0	0	0	0.166847	0	0.274527	0.269774	0	0	0.794524	0.41019	0.248744	0	0.494271	0	0.0551387	0.328347	0.529424	0	0.511215	0.759493	0	0	0	0.0743417	0	0	0	0.0793853	0.476396	0.289698	0.097916	0.0976227	0.982118	0	0	0.231408
kcat_13726	0.222095	0	0	0.304659	0.0786967	0.477004	0.302481	0.573734	0.114241	0	0	0	0.0710477	0.480816	0	0	0.626285	0.399324	0.210383	0	0	0	0	0.0351451	0.459859	0	0	0.00767782	0	0	0.199612	0.755865	0.745276	0	0.000477728	0	0.32812	0.514531	0.953488	0	0.801775	0	0	0	0.364511	0.312536	0	0	0.291159
kcat_13727	0.296172	0.376648	0	0	0	0.600791	0.223678	0.359445	0	0	0	0.574709	0	0.122173	0	0	0.413775	0	0	0.280113	0	0.388698	0	0.823727	0.080444	0.681288	0	0	0.121463	0	0	0.0972549	1.06359	0.120782	0	0	0.540542	0	0	0	0.0568056	0.380349	0	0	0	0.235933	0.345751	0.295967	0.539372
kcat_13728	0.213761	0.934345	0.291591	0	0.40411	0	0	0	0.001443	1.28074	0	0	0.830564	0.36167	0	0.13632	0.417058	0	0	0.593558	0.11773	0	0.708427	0.353026	0	0.0109724	0.222087	0	0.334372	0.55766	0.0245313	0.607373	0	0.452677	0	0.155762	0.831469	0	0	0.287235	0	0	0.861384	0	0	0	0	0	0
kcat_13729	0.124106	0	0	0.706137	0	0	0	0	0.283007	0	0	0	0	0.246833	0	1.06772	0	0.188376	0.363647	0.3241	0.203967	0.0251695	0.146485	0.186092	0	0	0.674935	0	0	0	0.654396	0	0	0	0.619292	0.164336	1.00042	0.00792226	0	0	0.0133987	0.947048	0.319896	0	1.42922	0	0.40046	0.147834	0
kcat_13730	0	0	0.330716	0	0	0	0	0	0.342862	0	0.110557	0.0746431	0	0	0.547319	0	0	0.701771	0.536224	0	0	0.615371	0.0889809	0	0	0	0.0686349	0	0	0.180496	0.0307378	0.30511	1.20427	0.0999186	0.446666	0	0	0	0	0.220727	0.229297	0	0	0.294553	0	0	0	0.719057	0.15674
kcat_13731	0	0.310993	0.213565	0	0.399576	0.0315022	0	0	0	0.0139077	0	0	1.06101	0	0	0	0	0.072665	0	0	0	0.0725825	0	0.292448	0.0754602	0.418822	0.5061	0.359653	0	0.530156	0.270325	0.0908246	0	0	0	0	0.881381	0	0.0544216	0.75608	0	0.791698	0.565166	0.343087	0.704956	0	0	0.606816	0
kcat_25735	0.0247148	0.602118	0	1.14159	0.762018	0	0	0	0	0	0	0.584399	0.860015	0	0	0.0758568	0.483467	0.0957101	0	0.0745542	0.0958467	0	0	0	0	0.254287	0.663364	0	0	0	0.165768	0	0	0.500359	0.441489	0	0.614911	0	0	0	0	0.439321	0.179314	0	0.636099	0	0.640717	0	0
kcat_13970	0.10904	0.898319	0	0.0674082	1.1298	0	0	0	0	0.141901	0	0.567199	0.703689	0.359558	0	0	0.562883	0	0.17099	0.322447	0.425089	0.629725	0.276573	0.255446	0.376533	1.2884	0.0187788	0.0188803	0.689487	0	0.392203	0.0282668	0.234724	0.0905588	0	0	0.659914	0	0	0	0	0	0.875006	0	0	0.350652	0.458418	1.37867	0.0269897
kcat_13971	0	0	0.605404	0	0	0	0	0.605816	0.210921	0	0.45435	0.326997	0	0.255431	0.194902	0.140838	0	0.492693	0.363038	0	0	0	0	0.389122	0	0.0766441	0.272711	0	0	0	0.138296	0.234253	0	0.095491	0.260081	0.258189	0	0	0	0.262486	0	0.167132	0.578557	0	0.263833	0	0.57518	0.547117	0
kcat_19250	0.766486	0.270572	0	0.0740999	0	0.564666	0	0	0.0414162	0.0418199	0.719707	0	0	0	0.317328	0.374874	0	0	0.442424	0	0	0	0	0.0700237	0	0	0.0203664	0.0320687	0.660396	0	0	0.689799	0.074167	0.3741	0	0.350372	1.57552	0	0.388919	0.573469	0	0.0328823	0	0	0.208086	0.827855	0	0	0
kcat_3593	2.09802	0	0.631752	0	0	0	0	0	0	0	0.336975	0	0.45828	1.6762	0.529054	0	0	0.0719574	1.22776	0.76489	0.615958	0	1.64381	0.465988	0	0	0.665037	0	0	0.354839	0	0	0.959156	0	0	1.88291	0	0	0.585524	0.802157	0	0	0	0.278373	0	0.825708	1.62659	0	1.09314
kcat_3594	0.0388991	0.621371	0.696395	0	0.318792	0.581322	0.150755	0	0.0274709	0	0.504338	0.176353	0	0	0.583765	0	0.0385568	0.993171	0.421267	0	0.599873	0.70871	0.88575	0	0	0	0	0	0	0	0	0	0.113068	0.227872	0.0115729	0.283444	0.75578	0	0	0	0.0303692	0	0	0	0.123345	0.446522	0.0624258	0	0.516119
kcat_8113	0.0744723	0	0.00616307	0	0	0.580886	0.129763	0	0.0718503	0	0	0.500453	0	0.0638608	0.546781	0.332358	0.29007	0	0.369377	0	0.199492	0.345842	0	0.111277	0.0874616	0	0.0763858	0	0	0	0	0.737028	0.0987405	0.635116	0	0.0294211	0	0	0.261085	0.223507	0	0	0	0	0	0	0	0	0
kcat_25989	0	1.18657	0	0	0.840265	0	0	0	0.316572	0.960665	0	0	0	0.977917	0	0.192219	0.962765	0	0	0.692096	0	0	0.157508	0.719576	0.843706	0.955539	0.116097	0.0827195	0.172052	0.162267	0.204703	0	0.0300868	0.432482	0.386341	0	0.471128	1.58148	0.311422	0.215719	0.0477298	0	0.197234	0.0924099	0.43248	0	0.0449524	0	0.23017
kcat_25991	0.600433	1.21753	0.307833	0.0287655	0.987549	0	0.540849	0	0.408263	0	0.30662	0.512072	0.211975	0	0	0	0	0.0987453	0.0318887	0	0	0.119907	0	0	0	0.751491	0.515086	0	1.23519	0	0	0	1.20486	0	0	0.0936733	0.904946	0	0	0.238246	0	1.62522	0	0	0.000253251	0	0	0.44125	0.131677
kcat_3572	0.513323	0	0	0	0.0143919	0	0.402932	0	0.111006	0.308109	0.672691	0.631305	0	0	0	0	0.0386794	0	0.583166	0.513163	0	0.210458	0	0.484185	0	0	0.424954	0	0.0289524	0	0.0512325	0.777792	1.00803	0.0389207	0.169858	0.384347	0.398236	0.367421	0.29848	0	0	0.376696	0.0451627	0.283626	0	0.41933	0	0.802965	0
kcat_10244	0.349038	0	0	0	0.821937	0.23958	0.0252233	0.63509	0.0785748	1.11168	0.0814654	0.261295	0	0.441437	0	0.0755679	0	0.470773	0	0.964704	0	0	0	0	0	0.470012	0.12022	0.133317	0.935739	0	0.0386049	0	0	0	0	0	0.411034	0	0.498357	0	0	0.971172	0.17912	0	0.158425	0	0	0	0.134559
kcat_10245	0.673698	0.344658	0.491024	0.100523	0.112839	0.70702	0	1.01425	0.299341	0	0	0.910418	0	0	0	0	0.622441	1.05976	0	1.55008	0.643797	0.398396	0.862965	0	0.596888	0.353183	0.0390505	0	0	0	0.125487	0	0.218586	0.443019	0.45538	0	0.531394	0	0	0.614271	0	0	0	0	0	0	0.849746	0	0.637107
kcat_10246	0.778394	0	0.655489	0.384385	0.223649	0.525631	0.484496	0	0	0.442575	0	0	0	0	1.16845	0	0	0.587578	0	0.307542	0	0.226712	0	0	0	0	0	0	0	0	0	0	0.455823	0	0	0	0	0.388262	0.118121	0.508664	0.480527	0	0	0.0747293	0	0	0.0835146	0.0822677	0
kcat_10247	0.307017	0.540902	0.038514	0.693088	0.0666318	0.536773	0.0459945	0.907851	0.240138	0	0	0.0899892	0	0.0896679	0	0.965274	0.0124436	0.344697	0	0.435927	0	0.226339	0.358047	0	0.0684726	0	0	0	0	0	0	0	0.584172	0.331048	0	0	0	0	0	0	0	0	0	0	0	0	0.236562	0	0.240144
kcat_10248	0.260543	0	0	0.378302	0.388869	0	0.453007	0	0	0.377948	0	0.0662908	0	0	0.00676307	0.261516	0.137839	0.0661363	0	0	0	0.523604	0	0	0	0.58908	0.706511	0	1.3098	0.00445922	0	0.404887	1.38565	0	0.431453	0	0	0	0	0	0.355012	0	0.126042	0	0	0	0	1.09894	0.620043
kcat_22803	0.830216	0.170635	0.265176	0.846824	0	0.524802	0	0	0.310086	0	0	0	1.10281	0	0	1.02783	0	0.746938	0.386528	0	0.483605	0	0	0.120647	0	0.961065	0	0.596392	0.221999	0.0170908	0	0	0	0	0	0	0	0	0	0.883015	0	0.731654	0	0.137113	0	0	0.521916	0	0
kcat_18878	0	0.100761	0	0.91745	0.032018	0.00389167	0	0.760134	0.499092	0	0	0.295793	0	0.160643	0.982191	1.17129	0.305572	0	0.185094	0.874962	0	0.262589	0	0	0.281081	0	0	0.321665	0	0.203556	0.301293	0	0.372165	0.36966	1.0398	0.245443	0.0161855	0	0.37979	0	0.188421	0	0.0371158	0.0207254	0	0.193134	0	0.0970196	0.45055
kcat_23269	0	0	0	0	0.0207193	0.44869	0	1.18555	0	0.145171	0.392344	0.0684171	0	0	0	1.04188	0.0817297	0.0977311	0.435418	0.557601	0	0.637165	0	0.532953	1.14333	0	0	0.707205	0	0.548913	0	0.684214	0	0.54782	0	0.173954	0.0375947	0	0.376643	0.377948	0	0	0.265442	0.185206	0	0.557557	0	0	0
kcat_10135	0.111266	0.831555	0.46791	0	0.64849	0	0	0	0.0575099	0	0	0.267243	0.785594	0.101943	0	0.125245	0.0969013	0	0	0.148721	0.260847	0.215287	0.10797	0	0.273585	0.796467	0	0.156632	0	0	0.287957	0	0	0	0.250692	0	0.70568	0	0	0	0.120266	0.901333	0	0	0.0427187	0	0.127403	0	0
kcat_14120	0	0	0	0	0	0	0.63476	1.40091	0	0.626873	1.13985	0.340539	0	0	0	0.245438	1.30028	0	0	0	0	1.60021	0	0.466814	0.660067	0.263958	0	0	0	0	0.040846	0.540106	0	0	0	0	0	0.0214763	0.65521	0.229774	0.700918	0	0	0	0	0.727019	0.150838	0	0
kcat_14121	0	0.975959	0	0.0109738	0.681763	0	0	0	0	0	0	0	0.909879	0	0.744978	1.10254	0	1.10408	0.421003	0.634656	0	0	0.40559	0	0	0.137837	0.928786	0.318907	0.81135	0	0.0513257	0	0.14731	0	0.848186	0	0.0112388	0	0	0.490416	0	0	0	0	0	0.430012	0	0.258352	0.240833
kcat_8092	0.0592276	0	0.324856	0.409609	0.267196	0.157264	0.396486	0.000441472	0	0.146139	0.117026	0.0455176	0	0.213286	0.690899	0	0	0.00814089	0.0261017	0.519135	0.231703	0.0989822	0	0.100158	0.210721	0	0.166666	0	0.619052	0	0	0.0771138	0.33404	0	0.0443003	0	0	0.35549	0.13798	0.0358456	0.0725295	0.534983	0	0.351894	0	0	0.0290565	0.566904	0
kcat_18981	0.0263949	1.01656	0.0964604	0	0	0.198415	0	0	0	0	0.228081	0.0310706	0	0.125469	2.35415	0	0	1.50668	0.487551	0	0.319832	0.168765	0.531216	0.829626	0	0	0	1.88225	0.808829	0	0	0	0	0	0	1.72392	0	1.03631	0	0.917693	0	0.0755928	0.867441	0.386619	0	0.212622	0.698454	0	0.917664
kcat_18982	0.724817	0	0	0	0	0	0	0	0	0	0	0.848474	0	0	0	0	0.52274	0.715948	0	0	0	0.405872	0.198968	0	0.25711	1.13152	0	0	0.408503	0	0	0	0	0	0	0	0.0681751	0	0.620221	0	0	0	0	0	0	0	0.452777	0	0
kcat_18983	0.0207321	0	0.432141	0	0.53189	0	0	0	0.200376	0	0	0	0.297295	0	0	0	0	0.349754	0	0	0.0277524	0	0.740444	0	0	0	0	0	0	0	0	1.05251	0	0	0	0.844811	0	0.243228	0	0.191603	0	0	0	0	0.0598872	0	0	0	0.10686
kcat_18984	0	0	0	0.114005	0	0.649089	0	0	0.374299	0	0.260754	0	0.799989	0	0.720102	0	0.22095	0.149324	1.1304	0	0	0.210068	0.29396	0.482872	0	0	0.172968	0.641197	1.09392	0.82279	0.249262	2.00402	0.131355	1.22279	0.58146	0.0594455	0.349639	1.32645	0	0	0.737242	1.19586	1.34193	0.4624	0	0.673953	0.141612	0.535912	0.254005
kcat_18985	0.784611	0	0	0.557295	0	0.13954	0.496621	0	0	0	0.1676	0	0.0327048	0	0	1.68556	0.838988	0	1.01447	0	0	0.587097	0.0128769	0.573563	0	0	0.078945	0.337581	1.35883	0.390334	0	0.413804	0.630131	0.379961	0	0	0	0.963277	0.559195	0	0	0	0.172295	0	0	0.0376001	0.0615118	0	0
kcat_316	0	0.203839	0.385782	0	0	0	0.356783	1.06074	0	0.0188993	0	0.153555	0	0.380606	0.718966	0.595684	0	0.291342	0.0924714	0.730445	0	0	0.224524	0	0.247962	0	0	0.231919	0	0.226999	0.405431	0.219649	0.859811	0.161635	1.062	0.371574	0	0	0	0.0471333	0.483838	0	0	0	0.0150658	0	0.0548405	0.165749	0.416646
kcat_12922	0	0	1.74804	0.947163	0.526591	0	0.164768	0	0	0.229283	0.454569	0.290469	1.14283	0	1.27316	0.0696427	0	0.0667112	0	0	0.977718	0	0	0.741223	0	0	0.355842	0	0	0.0143641	0	0	0.985738	0.821164	0	0	0	0	0	0	0.186358	0.521684	0.10824	0	0.037566	0.18909	0.837897	0.770606	0.224267
kcat_12923	0.718359	0	0	0.752995	0.16808	0	0.201737	0	0	0	0	0	2.71494	0	0	1.52795	0.119829	0	0.0369111	0.318133	0.17578	0.190924	0	0	0.298864	0.0594529	0.753418	1.12019	0.791438	0.918239	0	0	0.758301	0.850371	0	0.0151015	0.147624	0.85119	0	0	0.39048	0.353455	0.820182	0	0	0	0.0430865	0	0
kcat_12924	0.25378	0.935001	0	0	0.111063	0	0.394944	0.847304	0.210282	0.320326	0	0.519255	0	0.408511	0.650342	0.215952	0.703936	0.437672	0	0	0	0.120572	0	0.588931	0.792535	0	0	0.724505	0.456549	0	0	0	0	0	0	0.449494	0.03725	0	0	0	0.432353	0.1366	0.194762	0	0	0.179401	0	0	0.348779
kcat_12951	0	0	0.000467149	0	0.255875	0.398827	0.0309798	0.0162363	0	0	0.0678863	0	0	0.175429	0	0	0	0.619306	0.487364	0.156157	0	0.490099	0	0	0	0.507383	0.200692	0.676902	0	0	0.0420468	0	0.0151883	0	0	0.360777	0.0614647	0.0796668	0	0	0	0	0	0.212395	0	0	0	1.13102	0.7374
kcat_12952	0.290247	0	0	0.130521	0	0	0.119187	0.897189	0	0.347118	0.194095	0	0	0.877349	0.427194	0.782843	0.19406	0.22522	0.24761	0.195259	0.602853	0.458688	0.890073	0	0	0	0	0	0.167694	0.371104	0.583123	0.289017	1.20828	0	0.497786	0.321113	0	0.610747	0.480119	0	0	0	0.0929915	0.0827405	0	0	0	0	0.162005
kcat_12953	0.0121934	0	0	0.119002	0	0.603173	0.102876	0.657066	0	0	0	0	0	0.195548	0	0	0.823719	0.22612	0.315723	0.020372	0	0.251344	0	0.0240054	0.243695	0	0	0	0.288532	0	0.485548	0.416698	0	0	0.149912	0	0.377101	0.163983	1.12501	0	0.655583	0.276529	0	0.249876	0.259339	0.362825	0	0	0.156957
kcat_12954	0	0.529973	0.800264	0	0.717586	0.162874	0.0346842	0.130341	0	0	0	0.808795	0	0.366875	0	0	0.0802444	0	0	0.171274	0	0	0	0	0	0.334602	0.535902	0	0	0	0.144505	0	0.426743	0.141891	0	0.297052	0.815083	0	0	0	0	1.03475	0	0	0	0	0.2299	0.777649	0.280862
kcat_13762	0	0	0.191663	0.957784	0.173335	0.441571	0	0.360895	0.455959	0.034697	0	0.51571	0.0583932	0.524268	0.176089	0.432092	0.760714	0	0.0147637	0	0	0	0.519363	0.0246499	0.173344	0.0252525	0	0.197261	0	0.188902	0.360692	0.483062	0	0.207115	0.380482	0	0	0	0.715085	0.438212	0	0	0.430768	0	0	0.0985905	0	0.372416	0
kcat_17227	0	0.347885	0.147887	0.186617	0.321824	0.101853	0	0.97685	0	0.164311	0	0	1.18489	0.0677697	0.428067	0	0	0.465965	0	0.437414	0.653304	0	0.368667	0	0	0.311068	0.0544037	0.128773	0	0	0.100093	0.0198695	0.20242	0	0	0	0	0	0.277647	0.66377	0.702606	0.0081555	0	0.328241	0.486089	0	0.509769	0.134673	1.00712
kcat_17228	0	0	0.177268	0.210296	0.560745	0.0648212	0	0.000151971	0.309163	0	0.460195	0.60545	0	0.170901	0	0.260988	0	0	0	0	0	0.305799	0	0.0478156	0.600854	0	0.0420857	0.1974	0	0.156795	0.49157	0	0.0668202	0	0.64461	0	0.660555	1.23747	0.00359612	0.3701	0	0.477964	0.0226247	0.309913	0.576098	0	0	0	0
kcat_15487	0	0.814266	0	0.116483	0.734459	0	0.253551	0.0864769	0.174546	0.509682	0	0	0.177858	0.570542	0.154019	0	0	0.34309	0.0482943	0.0400155	0	0	0.367585	0.0582551	0	0.716302	0.84965	0.150744	0	0.393142	0	0.220732	0.791707	0	0.456229	0.320269	0.261196	0	0.0708201	0	0.0827358	0	0.348787	0.256109	0	0	0.00658319	0.23209	1.19553
kcat_7991	0	0.861695	0	0	0.841167	0	0	0	0	0	0	0	0.260901	0	0.162313	0	0	0.868255	1.00576	0.0899545	0	0.0609236	0.000102493	0	0	0.394468	0.628321	0.355682	0.299425	0	0.164704	0	0.144624	0	0.598947	0	0.297365	0	0	0.789099	0	0	0	0	0.0825708	0	0	0.468331	0.689048
kcat_7992	0	0	0	0.759382	0.153934	0	0.208519	0	0.0386729	0.885111	0.138869	0.177755	1.38906	0	0	0.305631	0.0827961	0.0462596	0.321623	0	0.444462	0	0.482064	0.143664	0	0	0.394552	0	0.658058	0.365918	0.338846	0.72946	0.0204416	0	0.0967502	0.360947	0	0	0.277278	0.436092	0	0.0478204	0	0.32715	0.0338514	0.0140863	0	0	0
kcat_7993	0	0	0.498411	0.136234	1.02276	0	0	0	0.750378	0.108967	0	0.590743	0.042798	0.462402	0	0.323371	0	0.737604	0	0	0.259218	0	0.766577	0	0.634152	0.72768	0	0	0	0.282951	0.261413	0.183855	1.01945	0	0.259412	0	0	0	1.08077	0.554607	0	0.194639	0.069393	0	0.243606	0	0.325293	0.335989	0.499619
kcat_7994	0.322917	0	0.00250759	0	0.435998	0.186096	1.13643	0	0	0.660125	0	0.393201	0	0	0.247081	0	0.21514	0	0	0	0	0.095368	0	0	0	0.0404042	0.383572	0	1.03055	0	0.211165	0.242488	0	0	0.669026	0	0.30744	0	0	0	0.601806	0.6251	0	0	0	0.411891	0.0244713	0.211506	0.598132
kcat_7995	0.0294848	0	0	0.231591	0	0	0	0	0.192174	0	0	0	0	0	0.0508669	1.2439	0	0.110085	0	0.252205	0	0.219435	0.794091	0	0.933727	0	0.472465	0.577465	0	0	0.0256616	0	0.300001	0	0	0	0.346473	0.08303	0.0509751	0	1.07431	0	0.324672	0	0	0.308037	0	0.713488	0
kcat_7996	0	0.853243	0.442595	0	0.644315	0	0	0.496894	0.366066	0	0	0.93705	0	0.138264	0.295424	0	0	0.14683	0.343737	0	0	0	0.252715	0	0	0	0.0153113	0	0	0	0	0	0	0.119638	0	1.00367	0.68251	0	0.272822	0	0	0	0	0	0	0.238988	0	0	0.0135323
kcat_3352	0	0	0.501837	0.708673	0.52881	0.0302188	0.838164	0.723305	0	0.463655	0.0745877	0	0.686798	0.0212288	0	0.874842	0.00417732	0	0	0	0	0.120166	0	0	0.0791659	0.916883	0	0.152982	0	0.405799	0	0.504846	0.221231	1.06237	0	0	1.53878	0	0.411697	0	0	1.01569	0	0	0.524668	0	0	0.115843	0
kcat_3353	0.184419	0	0.206708	0.180956	0	0.379871	0.456609	0	0.162426	0.319996	0.689135	0.565539	0.704694	0.842464	0	0	0.674957	0	0	0	0.243733	0.698166	0.220984	0.37314	0	0	0	0	0.755823	0.0173232	0.0455943	0.293845	0.169995	0	0	0.085486	0	0	0.111228	0	0	0.851247	0	0.377119	0.817767	0	0	0.173625	0
kcat_20978	0.1086	0	0	0.307929	0	0	0.052323	0.269503	0	0	0	0	0	0.50351	0.174174	0	0	0.70308	0	0	0	0	0.619767	0	0	0	1.34134	0	0.041366	0.426128	0	1.30099	0	0	0	1.07355	0	0.467263	0	0	0.317476	0	0	0	0	0	0	0.0708653	0.546578
kcat_20979	0	0	0.260594	0.0153391	0.0490217	0	0.0135267	0.691477	0.66536	0.843051	0.273777	0.405276	0	0.548497	0	1.16982	0	0.766714	0.384922	0	0	0	0	0	0	0.297335	0.246679	0	0	0	0.353747	0.24488	0	0	0.666567	0	0.335063	0	1.32835	0.85855	0	0.187644	0.235924	0	0.720355	0.440916	0.230212	0.738683	0
kcat_20980	0	0.644463	0.500967	0.361529	0.813823	0	0.333847	0	0.0891538	0.863854	0	0	0.430817	1.35548	0.139768	0	0.267689	0.152953	0	0	0	0	0.36516	0.186752	0.197274	0	0	0	0	0.966008	0	0.411643	0	0.582958	0.502796	0	0.298161	0.760415	0.282347	0	1.1409	0.193876	0.904631	0.199375	0.24	0.0234232	0.188607	1.1537	0.96463
kcat_20981	0.368016	0.577772	0	0	0	0.0771259	0.250587	0.725232	0	0	0.339672	0	0.434849	0.309567	0.453964	0	0.50768	0	0.827322	0.215339	0	0.102378	0.156985	0.190788	0	0.332773	0.485178	0.577418	0.0931927	0.00610293	0.105718	0.0551133	0	0.511021	0.320187	0.160288	0.219598	0.055675	0	0.378839	0.891467	0.766673	0.276503	0.355035	0	0.0346567	0.463614	0.541836	0.369994
kcat_11633	0	0	0.693968	0	0	0.0376491	0.19956	0	0	0	0	0.0204522	0	0	0.412219	0.0910777	0.220685	0.180016	0.0106577	0	0.49423	0.117697	0.322864	0.117527	0.260797	0.495735	0	0.352951	0	0	0.444118	0	0.0311845	0	0	0.583811	0.238746	0.183844	0	0.125318	1.04003	0	0.048793	0	0	0	0	0.400257	0
kcat_11634	0.71608	0	0.010097	0	0.0718159	0.537679	0.537746	0.151844	0.211713	0.137611	0	0.681471	0.322966	0	0.0571392	0	0.472251	0	0	0	0.078673	0.812115	0	0.256449	0.346684	0	0	0	0.5806	0	0	0	0.698499	0	0	0.104875	0	0	0.189287	0.0658268	0.216548	0	0	0.12858	0.0157357	0	0.391396	0.180036	0
kcat_11635	0	0	0	1.4981	0.335859	0	0.138434	0	0.683135	1.06504	0	0.96219	1.13705	0.396793	0	0.223158	0.87414	0	0	0	0.398822	0	0.70884	0	0.0802917	1.59245	0.18557	0.00408293	0	0	0.544063	0	0	0	1.05923	0	0.0935306	0	0.111906	0	1.31899	0	0.728365	0	0	0	0.0621188	0.0243724	0
kcat_11636	0	0	0	0	0.344746	0.0577655	0.546734	0.684482	0	0.298465	1.06739	0	0	0	0	1.1283	0.234772	0.288793	0.523243	0.35414	0	0.426295	0	0.327504	0.0493917	0	0	0.560865	0	0.301941	0.4544	0.585034	1.3526	0.132528	0	0.102133	0.637426	0.634343	0.144447	0.134482	0	0	0.433694	0.240092	0	0.328612	0	0.493751	0
kcat_17617	0	0	0	0	0.466501	0	0	0.907517	0	0.941082	0.0606088	0	0.576823	0	0.614108	1.58394	0	0	0.234055	0.632412	0.00586953	0	0	0.23555	0	0	0	0.201499	0	1.05054	0	0.679101	0	0.483259	0	0.140764	0	0.0156721	0	0	0	0	0	0	0	1.03517	0	0	0.137191
kcat_17618	1.00491	1.4327	0	0	0	0	0	0.0604481	0.363192	0.398027	0.417619	0.157474	0	0.681972	0	0	0	0.953494	0	0	0	0	0.940153	1.29174	0.801856	0.657991	0.0812328	1.65471	2.2495	0.414858	0.138168	0	0	0.117011	0.174714	1.18916	0.178164	1.89914	1.33944	1.15425	0	0.148447	0.191248	0	0	0.678706	0	0	0.270006
kcat_17619	0	0	0	0.433403	0.309779	0	0.607632	0.801464	0	0.591308	0.785011	0	0.155205	0	0	1.04552	0.337046	0	0.841208	0.217535	0.0580896	0	0	0.125093	0	0.0907001	0.287527	0.881114	0.651983	0.705821	0.107349	0	0.485701	0.111609	0	0	0.175611	1.06968	0.595662	0.238305	0.842303	0.056554	0.619902	0.495092	0	0.490354	0	0.0579651	0
kcat_17620	0.0222859	0	0	0	0.224142	0.286652	0.928787	0	0.486267	0.47117	0	0.234205	0	0	0	0.277145	0	0.473377	0.0279927	0	0	0.102211	0	0.0509461	0	0.35819	0.548089	0.422308	0	0	0	0	0	0.374735	0.378423	0.939863	0.393659	0.505432	1.81041	0.436411	0.582455	0	0.349437	0	0.793999	0	0	0.416935	0
kcat_17621	0.631649	0	0.214548	0.438655	0.684777	0.045268	0.737953	0	0	0.142723	0	0.881116	0	0	0.567609	0.953568	0.877622	0.039104	0	0.323689	0.203119	0.69003	0	0.0068264	0.416858	0	0.389303	0.00508201	1.19668	0	0	0.567244	0.75774	0.169001	0.392363	0	0	0.0921951	0.655523	0	0.631171	0.0479247	0	0.23978	0.00391581	0.250279	0	0.121413	0.763687
kcat_17622	0	1.62717	0.160363	0.52237	1.20559	0.294513	0.00767198	0	0	0	0	0	0.675501	0	0.28159	0	0	0.959521	0.506667	0	0	0	0.656111	0.0809508	0	0	0.473822	0.153013	0	0.840468	0.00989032	0	0.0728357	0	0.114769	0	1.18819	0.361403	0	0.173411	0.0999694	0	0	0	0.687731	0	0	0	0
kcat_20018	0	0.438469	0.28519	0	0.129964	0.396712	0	0	0	0	0.275021	0	0.481613	0	0	0	0.388515	0.70479	0	0	0.282658	0	1.09985	0	0.158099	0	0	0	0	0	0.493618	0	0.0863818	0	0.137494	1.00216	0.0770336	0	0	0.571888	0	0	0	0	0	0	0.796595	0	0
kcat_20019	0	0	0.0188841	0	0.290535	0.430185	0	0	0	0	0.0990649	0	0	0.222606	0	0	0	0.58262	0.524324	0.161966	0	0.440605	0	0	0	0.581057	0.211742	0.664741	0	0	0.0206542	0	0	0	0	0.28281	0.16516	0.116037	0	0	0	0	0	0.233366	0	0	0	1.10418	0.82947
kcat_20020	0	0.0862845	0.0602675	0.0919002	0.145643	0	0.189862	0	0	0	0.55374	0.0449044	0	0.24301	0.756542	0	0	0.520584	0	0	0.0807659	0.260306	0	0	0.707068	0	0	0	0.377546	0.69952	0	0	0	0.0579333	0.554585	0	0	0	0.103059	0.220322	0.812174	0	0	0.252514	0	0	0	0	0.214676
kcat_20021	0	0	0.365196	0.0627608	0.0833434	0	0.447129	0.215933	0	0	0	1.5293	0	0.670647	0	0	0.965673	0	0	0.383309	0	1.18841	0	0.136811	0.00789098	0	0	0	0	0	0.147639	0	0.533145	0	0.473261	0.218828	0	0	0	0	0.552852	0	0.0445086	0	0	0	0	0	0.903372
kcat_20022	0.837329	0	0	0	0.390354	0.291391	0	1.00108	0	1.00336	0.820376	0	0	1.08265	0.359129	1.12122	0	0	0.99938	1.4497	0	0	0	0.225945	0	0	0	0.300975	0.820422	0.004261	0	1.04674	0	0.197996	0.656598	0.069527	0	0	0.803749	0	0.29574	0	1.13594	0	0	0.380904	0	0	0
kcat_20023	0.434444	0	0.671849	1.03658	0.567455	0.0558459	0.457038	0.975562	0	0.0355933	0.235166	0	1.26362	0	0	0	0	0	0.455257	0	0	0.152903	0	0	0	0.190351	0.55759	0.293353	0.392009	0	0	0.600416	0.302956	0.677285	0	0.183681	0	0	0	0.737527	0.188315	0	0	0.279296	0	0	0.267356	0.88949	0
kcat_20024	0.309868	0.65284	0.00449213	0.417366	0	0	0	0	0	0	0	0	0.102725	0	0.101311	0	0	0	0	0	0	0	0.547993	0	0	0.65806	0	0.234815	0.447087	0.0394948	0	0	0	0.175365	0	0.401605	0	0.267204	0	0.58468	0.111192	0	0	0	0	0.109607	0	0	0.0875368
kcat_20025	0	0	0	0.571017	0.125345	0.266802	0.111976	0	0.442906	0.115467	0.383958	0.43426	0	0.0574902	0.834663	0	0.0923414	0	0	0	0.426465	0	0	0.279173	0	0.309166	0.41005	0	0	0.125291	0	0	0	0	0.138206	0.517647	0.276659	0	1.20887	0.181323	0	0	0	0.536535	0.0375356	0	0.172393	0.430785	0
kcat_317	0	0	0.646918	0	0	0.0351442	0.00920336	0.512702	0	0.453811	0.19846	1.19593	0.660623	0	0.373742	0	0.0104983	0	0	0	0.098261	0.414742	0.131092	0	0	0.498045	0.336956	0	0	0	0.291861	0	0.25877	0	0.0172951	0.782926	0	0	0	0	0.114976	1.04676	0.153225	0	0	0	0	0	0
kcat_318	0	0	0	0.441182	0.683745	0	0.305476	0	0	0.647606	0	0.248709	0	0.0904977	0	0.633689	0.402665	0	0	0.261306	0	0	1.18647	0.329113	1.05469	0.155868	0	0	0	0	0	0	0.34939	0	0.977629	0	0.102262	0	0	0.330713	0	0	0.543737	0	0.0200905	0	0	0	0
kcat_8112	0.160215	1.2388	0.379576	0.647265	1.0785	0	0	0	0.048371	0	0	0	0.681926	0	0.441568	0	0	0	0.0344357	0	0.454093	0	0.078336	0	0	0.12913	0.447454	0	0	0.228124	0.352731	0.468886	0	1.86968	0	0	0.606723	0	0.246956	0	0.0373252	1.468	0	0	0.232378	0	0	0.613097	0.137656
kcat_25990	1.03312	0	0.0107084	0.575971	0.207039	0	0.0683533	0	0.202686	0	0.110403	0	0	1.22906	0	0	0.363035	0.935278	0.331957	0	0	0	0.795364	0	0	0	0	0.646685	0	0	0	0	0.143717	0.197409	0.866009	0	0.0937697	0.465008	0	0.0260865	0.659738	0	0	0	0.911731	0	0	0.880838	0
kcat_5986	0	0.369774	0	0.665956	0.0956492	0	0	0	0.0624386	0	0.104704	0	0.5567	0.552379	0	0.445231	0.775022	0.838854	0	0.103401	0	0.119412	0.00394009	0	0	0	0.245355	0	0.0266338	0.41162	0	0	0	0	0.0163938	0.0663686	0.89686	0	0.349342	0	0	0	0.107601	0	0	0.0221613	0	0	0
kcat_5987	0	0	0.270867	0.495748	0	0	0	0.020834	0	0.687397	0.687956	0	0.939605	0.451974	0	0.175452	0.467299	0.177103	0.468077	0	0	0.675369	0.232685	0.579313	0	0.077159	0.0266373	0.256624	0.136446	0.157969	0.107819	0.395395	0.74384	0.210502	0.101429	0	0	0.212445	0.719687	0	0	0	0.341789	0	0.470988	0	0.211536	0	0
kcat_5988	0.544566	0	0.205375	1.00037	0	0.492066	0.490774	1.47904	0	0	0	0.00888356	0	0.782535	0	0.23958	0.187108	0.702264	0	0.781419	0	0	0.466115	0	0.243096	0.145254	0	0	0.278246	0	0	0.26109	0.306052	0.398053	0	0.202498	0.218535	0	0	0	0.344934	0	0	0.243671	0	0	0.207271	0	0.896324
kcat_5989	0.419973	0	0.0151641	0.120508	0	0	0.484006	0.413136	0	0.18916	0.214212	0	0.353342	0	0.286866	0.76391	0.84732	0	0.608688	0.597646	0.574338	0.747314	0	0	0.650692	0.089862	0.135496	0.859092	0	0.536458	0	0	0.38252	0.440199	0	0.0273556	0.509936	0.532255	0.93811	0.650508	1.03535	0.0566076	0.318861	0.289482	0	0.498959	0.249605	0.239444	0
kcat_11437	1.01284	0.187678	0.206389	0	0	0	0.00634153	0.321811	0.547969	0	0.224176	0.169151	0	0	0	0	0	0	0	0	0	0.844876	0	0	0.471111	0.824955	0	0	0.814015	0	0	0	0	0	0	0.195334	0.0305379	0.314065	0	0	0.425758	0	0	0.432329	0	0.240125	0	0	0.644947
kcat_4123	0.512517	0	0	0	0	0.10796	0	0.427153	0.405692	0	0	0.72771	0	0.0545232	0.611706	0.379208	0	1.0838	0	0	0	0	0.795656	0	0.252095	1.09518	0	0	0.0366323	0	0	0	0.185952	0	0	0.568218	0	0	0	0.35802	0	0	0	0	0.0999222	0	0	0	0.301906
kcat_4124	0.896609	0.863007	0.288658	0.770233	0.315357	0	0	0.157516	0.0939584	0	0	0	0	0.138517	0.0118537	0	0	0.184521	0.0257526	0.543076	0	0	0.136142	0	0.410212	0.910463	0.439663	0	0	0	0.108263	0.500885	0	0.0728097	0	0.624025	0	0	0	0	0	0	0	0.637183	0.0710433	0	0	0.26273	0.315769
kcat_4125	0	0.424721	0.025082	0.592476	0.524369	0	0	0.205081	0	0.463571	0	0	0	0	0	1.59194	0.204117	0	0.0358906	0.456844	0	0	0.275986	0	0	0.258489	0	0	0.538103	0.306076	0	0.305574	0	0.60828	0	0.39429	0.708563	0.380017	0	0	0.661012	0	0.586946	0	0.450782	0.550441	0	0.815915	0
kcat_4126	0	0.892046	0	0	0.0290425	0	0	0	0	0	0	0	0.599667	0.680567	0	0	0.385488	0.207604	0	0	0	0.15367	0.959009	0	0	0.242649	0	0	0	0.0791026	0	0	0	0	0.706059	0.109888	0	0	0	0.0967199	0	0.123923	0.447011	0	0	0.0017212	0	0.196216	0.62139
kcat_4127	0	0	0	0.239141	0.39232	0	0	0.392529	0.291383	0	0	1.16712	0	0	0	0.945829	0.283074	0.441683	0	0.668993	0.199624	0	0	0	0.744755	0.964555	0.419102	0.00852458	0	0	0	0.485213	0.543349	0.266001	0.338785	0	0.302108	0	0	0.17109	0	0	0	0.408564	0	0.00336318	0	0	0
kcat_4128	0.514082	0	0	0	0	0	0.387247	0	0	0	0	0.0168216	0	0.752364	0.00990539	0	0	0.52595	0	0.109459	0	0.0589603	0.734711	0.403773	0.0384637	0	0.803656	0	1.50693	0	0	0	0	0	0	0.40643	0.531343	1.0369	0	0	0	0.455118	0	0.260803	0	0.152636	0	0	0
kcat_4129	0.315556	0	0	0.0555599	0.318202	0.564896	0.0260279	0	0.228851	0.0277144	0.330378	0.103287	0.371598	0	0	0	0.380073	0	0.00428465	0	0.678698	0.256261	0	0.43698	0.374062	1.59439	0	0	0	0.177911	0.241183	0.497104	0.114611	0.462492	0	0.269707	0	0	0.480027	0.231067	0	0	0	0	0.699104	0	0.234393	0.137205	0
kcat_4130	0	0.377426	0	0.00765447	0	0	0.108337	0.762618	0	0.196854	0	0	0.332501	0.168573	0	1.82505	0.643797	0	1.61246	0.281218	0	0	0.213643	0	0.233347	0	0	0	0	0.850567	0.30015	1.82004	0	0.549201	0	0.81737	0	0	0	0	0	0	1.01405	0	0.503969	0	0	0.0678604	0.175898
kcat_9279	0	0.239602	0	0.966887	0.663343	0	0.0260022	0.0220044	0.106462	0	0	0	0	0	0.376837	0	0.0887523	0	0.372847	0	0.378366	0.0896048	0.42142	0	0	0.818132	0.533895	0	0	0.113862	0	0.0363362	0.753772	0	0.5182	0.354697	1.0794	0.097182	0.207649	0	0	0	0.350721	0	0.568287	0.079141	0.595652	1.02674	0.0365953
kcat_2106	0	0.107343	0	0.508327	0	0.0944978	0.229623	0.540168	0.104178	0	0.291755	0.349611	0.28329	0.954837	0	0.9067	0.542095	0.463361	0	0	0	0	0	0	0.625017	0	0	0	0	0.47724	0.16429	0	0.1711	0	0.966732	0	0.615562	0	0	0.777441	2.14584	0.335153	0	0	0.128161	0	0	0	0.242994
kcat_2107	0	1.3759	0	0	0.740139	0	0.0779537	0.0208608	0	0.627353	0.036329	0	0.809349	0.0759682	0.240567	0.48929	0.045653	0	0	0	0	0	0.337275	0.600507	0.763905	0	0	1.0405	0	0.0410236	0	0	0	0.221782	0	0	0.463602	0.796797	0.317901	0	1.51642	0	0.993946	0.0793157	0	0.764521	0	0	0.13172
kcat_2108	0.505559	0	0	0	0.0554605	0.00900301	0	0.82782	0.534118	0	0	0.242473	0	0.304458	0	0	0	0.155729	0	0	0	0	0.274111	0	0	0	0.395307	0	0	0	0	0	0	0	0	0.361127	0	0	0.268007	0.0904403	0.485935	0	0	0	0	0	0.00967959	0	0
kcat_2109	0	0	0	0.454657	0.684849	0	0.23242	0	0	0.667329	0	0.254518	0	0.134321	0	0.591895	0.453084	0	0	0.341497	0	0	1.17911	0.32948	1.05759	0.179296	0	0	0	0	0	0	0.396025	0	0.955294	0	0.101715	0	0	0.311088	0	0	0.58597	0	0.0325197	0	0	0	0
kcat_2110	0	0	0.250636	0	0	0.684237	0.04393	0.0663781	0.317371	0.227077	0	0.862798	0	0.0317365	0	0	0.0435628	0	0	0.489589	0.199415	0.825126	0	0.678375	0.486541	0	0	0	0	0.0169872	0	0.301958	0.946887	0.0870091	0.199778	0	0	0	0.711466	0	0	0	0.152784	0.351187	0	0.398894	0.530726	0.33482	0.0353823
kcat_11370	1.77465	0.422292	0	0	0	0.548259	0.308355	0.931911	0.371067	0.370605	0	0.32299	0	0.956042	0	0	0	0	0	0	0	0	1.66084	0.546787	0	0.896521	0	1.57173	0	0.0443912	0.717141	0	0	0	0	1.17384	1.18976	0	1.86118	0.490826	0.362739	0.959743	0.762065	0	0.715334	0	0.839467	1.13111	0
kcat_11371	0	0.320714	0	0.129032	0.0696265	0	0	0.210307	0	0.0851303	0.00346191	0.598572	0	0	0	1.18431	0	0.806415	0.424814	0	0	0.0525092	0.341176	0.638075	0	0.0903688	0	0.781922	0.413768	0.740414	0	0.324351	0.303602	0.0431708	0	0	0.0693563	0.171415	0	0.463854	1.12509	0	0.397046	0	0.129643	0.40198	0	0	0
[truncated: 23,472 more rows]
[truncated: 207 more columns]
