# Supplementary material for: Robust enzyme discovery and engineering with deep learning using CataPro
Source: Nat Commun. 2025 Mar 20;16:2736. doi: 10.1038/s41467-025-58038-4 (PMC11923063; doi:10.1038/s41467-025-58038-4)
Supplement: Supplementary file 7 — Source Data [file 41467_2025_58038_MOESM7_ESM.zip › Source Data/Figs3.xlsx]

## Sheet: figs.3a
	kcat(s^-1)
kcat_0	43.5
kcat_1	1.22
kcat_2	13.85
kcat_3	13800
kcat_4	5.2
kcat_5	6.08
kcat_6	6.08
kcat_7	0.97
kcat_8	0.79
kcat_9	0.47
kcat_10	0.47
kcat_11	0.46
kcat_12	0.67
kcat_13	0.67
kcat_14	0.03
kcat_15	0.58
kcat_16	0.58
kcat_17	1.12
kcat_18	1.12
kcat_19	1.23
kcat_20	1.35
kcat_21	0.016
kcat_22	0.044
kcat_23	0.015
kcat_24	0.045
kcat_25	0.165
kcat_26	0.328
kcat_27	0.015
kcat_28	0.073
kcat_29	0.107
kcat_30	0.107
kcat_31	0.097
kcat_32	1.5
kcat_33	1.02
kcat_34	0.23
kcat_35	0.042
kcat_36	0.202
kcat_37	0.0255
kcat_38	0.239
kcat_39	0.664
kcat_40	0.0041
kcat_41	0.0016
kcat_42	0.0053
kcat_43	0.00483333
kcat_44	0.0004
kcat_45	0.00045
kcat_46	0.0053
kcat_47	11.8
kcat_48	0.076
kcat_49	0.791
kcat_50	3.23
kcat_51	0.98
kcat_52	11
kcat_53	5.23
kcat_54	3.46
kcat_55	0.65
kcat_56	50.5
kcat_57	3.58
kcat_58	3.38
kcat_59	0.15
kcat_60	1.86
kcat_61	1.1
kcat_62	0.085
kcat_63	0.004
kcat_64	0.012
kcat_65	0.011
kcat_66	0.189
kcat_67	28
kcat_68	37
kcat_69	15
kcat_70	45500
kcat_71	0.75
kcat_72	0.0011
kcat_73	0.00027
kcat_74	0.0063
kcat_75	0.00067
kcat_76	0.0041
kcat_77	0.0016
kcat_78	1.7e-05
kcat_79	0.0112
kcat_80	0.00365
kcat_81	1
kcat_82	1.4
kcat_83	13
kcat_84	15.4
kcat_85	161.8
kcat_86	129.1
kcat_87	16
kcat_88	3.5
kcat_89	0.017
kcat_90	0.0039
kcat_91	0.018
kcat_92	0.026
kcat_93	0.007
kcat_94	0.23
kcat_95	0.0109
kcat_96	1
kcat_97	1.7
kcat_98	2.5
kcat_99	0.069
kcat_100	0.035
kcat_101	0.0009
kcat_102	0.0023
kcat_103	0.0023
kcat_104	60
kcat_105	1.7
kcat_106	13.3
kcat_107	66.9
kcat_108	71.8
kcat_109	13.5
kcat_110	6.3
kcat_111	6.4
kcat_112	87.5
kcat_113	57.4
kcat_114	164.6
kcat_115	141.5
kcat_116	166.3
kcat_117	504.4
kcat_118	328.3
kcat_119	7.2
kcat_120	1500
kcat_121	7200
kcat_122	317400
kcat_123	55400
kcat_124	200000
kcat_125	12000
kcat_126	600000
kcat_127	497.9
kcat_128	0.0582
kcat_129	0.0495
kcat_130	0.17
kcat_131	0.4
kcat_132	0.8
kcat_133	0.2
kcat_134	0.5
kcat_135	0.42
kcat_136	9.8
kcat_137	0.0289
kcat_138	21
kcat_139	16.7
kcat_140	4
kcat_141	31.1
kcat_142	73.3
kcat_143	44.1
kcat_144	107
kcat_145	13.2
kcat_146	478
kcat_147	294
kcat_148	544
kcat_149	1590
kcat_150	2.6
kcat_151	20.5
kcat_152	61
kcat_153	44
kcat_154	12
kcat_155	5.9
kcat_156	57
kcat_157	38.1
kcat_158	2.28
kcat_159	1.42
kcat_160	2.1
kcat_161	1.7
kcat_162	1.35
kcat_163	1.37
kcat_164	1.27
kcat_165	1.63
kcat_166	1.24
kcat_167	1.95
kcat_168	3.77
kcat_169	3
kcat_170	5.8
kcat_171	187
kcat_172	197
kcat_173	210
kcat_174	80
kcat_175	113
kcat_176	1650
kcat_177	11.3
kcat_178	1080
kcat_179	15.6
kcat_180	3.77
kcat_181	2540
kcat_182	1810
kcat_183	20.8
kcat_184	199.3
kcat_185	7.9
kcat_186	15
kcat_187	0.7
kcat_188	0.29
kcat_189	2.44
kcat_190	0.062
kcat_191	0.065
kcat_192	0.0612
kcat_193	0.022
kcat_194	0.007
kcat_195	73
kcat_196	761
kcat_197	493
kcat_198	4.4
kcat_199	34.7
kcat_200	0.81
kcat_201	134
kcat_202	160
kcat_203	1.28
kcat_204	7.6
kcat_205	11.9
kcat_206	146
kcat_207	266
kcat_208	1.21
kcat_209	2.77
kcat_210	8.53
kcat_211	120
kcat_212	12.1
kcat_213	20.1
kcat_214	38.3
kcat_215	1.2
kcat_216	1.2
kcat_217	46
kcat_218	0.14
kcat_219	14.7
kcat_220	66.7
kcat_221	55.5
kcat_222	177
kcat_223	25.7
kcat_224	156
kcat_225	156
kcat_226	2.23
kcat_227	30.7
kcat_228	16.6
kcat_229	0.158
kcat_230	31.7
kcat_231	4.49
kcat_232	28.1
kcat_233	64.6
kcat_234	0.0101
kcat_235	93.7
kcat_236	370
kcat_237	34
kcat_238	45.6
kcat_239	37.3
kcat_240	0.0208
kcat_241	207
kcat_242	0.2
kcat_243	0.001
kcat_244	0.003
kcat_245	0.00022
kcat_246	0.000197
kcat_247	8.27
kcat_248	0.141
kcat_249	37
kcat_250	3.8
kcat_251	34
kcat_252	1.4
kcat_253	21
kcat_254	42
kcat_255	67
kcat_256	17
kcat_257	25
kcat_258	40
kcat_259	19
kcat_260	1.9
kcat_261	38
kcat_262	4.5
kcat_263	5.9
kcat_264	31
kcat_265	35
kcat_266	60
kcat_267	72
kcat_268	32
kcat_269	0.66
kcat_270	1.26
kcat_271	4.25
kcat_272	45
kcat_273	45
kcat_274	40
kcat_275	33.6
kcat_276	45
kcat_277	45
kcat_278	0.07
kcat_279	0.36
kcat_280	0.33
kcat_281	0.068
kcat_282	29
kcat_283	21
kcat_284	22
kcat_285	20
kcat_286	30
kcat_287	19
kcat_288	19
kcat_289	35
kcat_290	23
kcat_291	22.6
kcat_292	0.22
kcat_293	21.2
kcat_294	70
kcat_295	11.8
kcat_296	0.16
kcat_297	124
kcat_298	6.5
kcat_299	7.2
kcat_300	0.06
kcat_301	12.4
kcat_302	10.4
kcat_303	0.149
kcat_304	0.149
kcat_305	0.038
kcat_306	0.038
kcat_307	9.15
kcat_308	13.28
kcat_309	213
kcat_310	1.7
kcat_311	92
kcat_312	46.7
kcat_313	56
kcat_314	46
kcat_315	46
kcat_316	0.00083
kcat_317	0.26
kcat_318	5.9
kcat_319	14.2
kcat_320	0.32
kcat_321	0.52
kcat_322	0.17
kcat_323	0.34
kcat_324	0.83
kcat_325	1.59
kcat_326	5.45
kcat_327	0.18
kcat_328	0.72
kcat_329	5.51
kcat_330	4.42
kcat_331	13.6
kcat_332	24.2
kcat_333	1.74
kcat_334	0.04
kcat_335	0.28
kcat_336	0.28
kcat_337	0.18
kcat_338	0.27
kcat_339	2.41
kcat_340	10.23
kcat_341	10.62
kcat_342	7.32
kcat_343	0.8
kcat_344	0.7
kcat_345	2.7
kcat_346	8.7
kcat_347	2.3
kcat_348	1.7
kcat_349	20.7
kcat_350	7.5
kcat_351	161
kcat_352	26.4
kcat_353	114.2
kcat_354	43.94
kcat_355	50.56
kcat_356	187.5
kcat_357	7.7
kcat_358	4.9
kcat_359	0.00086
kcat_360	0.52
kcat_361	3.81667
kcat_362	3.55
kcat_363	2.91667
kcat_364	1.6
kcat_365	1.6
kcat_366	2
kcat_367	2.1
kcat_368	0.21
kcat_369	0.53
kcat_370	3.1
kcat_371	3.1
kcat_372	4.8
kcat_373	2.9
kcat_374	21
kcat_375	4.03333
kcat_376	2.5
kcat_377	0.82
kcat_378	16.3
kcat_379	20
kcat_380	6.7
kcat_381	13.1
kcat_382	15.1
kcat_383	16.8
kcat_384	18.1
kcat_385	0.38
kcat_386	29
kcat_387	12.4
kcat_388	0.35
kcat_389	13.3
kcat_390	0.36
kcat_391	0.36
kcat_392	0.42
kcat_393	11.9
kcat_394	18.9
kcat_395	4.1
kcat_396	34.8
kcat_397	19.7
kcat_398	15.7
kcat_399	0.51
kcat_400	43.9
kcat_401	638.7
kcat_402	404.8
kcat_403	443.1
kcat_404	1645.7
kcat_405	176
kcat_406	380
kcat_407	34.2
kcat_408	3
kcat_409	5.5
kcat_410	24.9
kcat_411	14
kcat_412	0.041
kcat_413	195
kcat_414	6.3
kcat_415	5.1
kcat_416	365
kcat_417	0.026
kcat_418	0.013
kcat_419	305
kcat_420	0.094
kcat_421	0.076
kcat_422	0.019
kcat_423	931
kcat_424	681
kcat_425	326
kcat_426	3.8
kcat_427	3.1
kcat_428	10
kcat_429	0.98
kcat_430	6.2
kcat_431	2.35
kcat_432	3.7
kcat_433	19.3
kcat_434	2.1
kcat_435	9.6
kcat_436	22
kcat_437	22
kcat_438	9.2
kcat_439	9.2
kcat_440	4.4
kcat_441	7
kcat_442	13.7
kcat_443	13.7
kcat_444	1.6
kcat_445	3.2
kcat_446	1.7
kcat_447	0.65
kcat_448	1.9
kcat_449	5.3
kcat_450	26
kcat_451	26.2
kcat_452	16.6
kcat_453	3000
kcat_454	3500
kcat_455	3.17
kcat_456	0.41
kcat_457	0.41
kcat_458	0.52
kcat_459	0.26
kcat_460	0.4
kcat_461	0.4
kcat_462	0.24
kcat_463	0.73
kcat_464	0.74
kcat_465	0.77
kcat_466	0.6
kcat_467	0.6
kcat_468	0.45
kcat_469	1.27
kcat_470	0.37
kcat_471	1.02
kcat_472	1.08
kcat_473	0.071
kcat_474	1.22
kcat_475	0.48
kcat_476	0.23
kcat_477	0.072
kcat_478	142
kcat_479	283
kcat_480	4.5
kcat_481	53
kcat_482	33
kcat_483	158
kcat_484	3.8
kcat_485	6.9
kcat_486	30
kcat_487	17.3
kcat_488	30.8
kcat_489	43.8
kcat_490	13.7
kcat_491	35.7
kcat_492	433
kcat_493	360
kcat_494	433
kcat_495	101
kcat_496	405
kcat_497	93.3
kcat_498	2
kcat_499	153
kcat_500	102
kcat_501	1.98
kcat_502	93.13
kcat_503	0.98
kcat_504	0.53
kcat_505	1.4
kcat_506	0.0019
kcat_507	0.032
kcat_508	0.0052
kcat_509	31.5
kcat_510	52.1
kcat_511	36.9
kcat_512	313.14
kcat_513	15.44
kcat_514	1
kcat_515	1
kcat_516	11.3
kcat_517	3.6
kcat_518	10.3
kcat_519	1.2
kcat_520	3.4
kcat_521	3.4
kcat_522	1.4
kcat_523	474.9
kcat_524	9.1
kcat_525	19.3
kcat_526	16.3
kcat_527	0.25
kcat_528	18.6
kcat_529	16.4
kcat_530	6.21
kcat_531	126.6
kcat_532	203
kcat_533	8
kcat_534	0.05
kcat_535	0.002
kcat_536	0.09
kcat_537	0.09
kcat_538	20
kcat_539	0.24
kcat_540	0.08
kcat_541	0.06
kcat_542	0.14
kcat_543	0.13
kcat_544	122.24
kcat_545	73.56
kcat_546	122.24
kcat_547	73.6
kcat_548	1.58
kcat_549	2.97
kcat_550	6.48
kcat_551	7.13
kcat_552	6.45
kcat_553	1.43
kcat_554	1.58
kcat_555	199
kcat_556	234
kcat_557	0.0014
kcat_558	45.3
kcat_559	447
kcat_560	0.289
kcat_561	674
kcat_562	48.9
kcat_563	0.044
kcat_564	0.014
kcat_565	266
kcat_566	0.9
kcat_567	1.4
kcat_568	196
kcat_569	20
kcat_570	0.45
kcat_571	0.052
kcat_572	14
kcat_573	0.36
kcat_574	32
kcat_575	0.076
kcat_576	0.3
kcat_577	1
kcat_578	0.7
kcat_579	2.3
kcat_580	3
kcat_581	2.9
kcat_582	22
kcat_583	0.01
kcat_584	18.3
kcat_585	0.05
kcat_586	0.08
kcat_587	0.47
kcat_588	3.9
kcat_589	0.02
kcat_590	5.1
kcat_591	13.3
kcat_592	0.42
kcat_593	16.5
kcat_594	13.8
kcat_595	0.23
kcat_596	13.6
kcat_597	38.5
kcat_598	283.1
kcat_599	4808
kcat_600	0.59
kcat_601	3.03
kcat_602	0.99
kcat_603	0.79
kcat_604	0.38
kcat_605	0.01
kcat_606	0.009
kcat_607	0.02
kcat_608	0.102
kcat_609	0.011
kcat_610	3.17
kcat_611	0.16
kcat_612	0.07
kcat_613	1.533
kcat_614	0.038
kcat_615	0.038
kcat_616	0.027
kcat_617	0.027
kcat_618	128
kcat_619	0.047
kcat_620	0.022
kcat_621	3.4
kcat_622	3.1
kcat_623	0.65
kcat_624	0.15
kcat_625	4.9
kcat_626	3.35
kcat_627	1.68
kcat_628	0.61
kcat_629	0.000115
kcat_630	0.2
kcat_631	2.1
kcat_632	4.5
kcat_633	0.0022
kcat_634	8.8
kcat_635	5.3
kcat_636	1.8
kcat_637	1.14
kcat_638	30
kcat_639	40
kcat_640	0.033
kcat_641	0.015
kcat_642	0.1
kcat_643	0.52
kcat_644	0.03
kcat_645	0.55
kcat_646	0.23
kcat_647	0.013
kcat_648	0.0138
kcat_649	0.0158
kcat_650	0.0067
kcat_651	0.0088
kcat_652	0.0156
kcat_653	119
kcat_654	170
kcat_655	128
kcat_656	59
kcat_657	15.5
kcat_658	6.01
kcat_659	1895
kcat_660	761.5
kcat_661	2
kcat_662	3
kcat_663	18.08
kcat_664	14.88
kcat_665	22.36
kcat_666	23.77
kcat_667	103
kcat_668	17.4
kcat_669	51.7
kcat_670	25.8
kcat_671	35.1
kcat_672	29.7
kcat_673	143.7
kcat_674	1.2
kcat_675	17.6
kcat_676	1.2
kcat_677	78
kcat_678	679
kcat_679	15
kcat_680	1.7
kcat_681	0.016
kcat_682	70
kcat_683	196
kcat_684	40
kcat_685	90
kcat_686	0.07
kcat_687	0.07
kcat_688	1.8
kcat_689	75
kcat_690	23
kcat_691	0.22
kcat_692	300
kcat_693	101
kcat_694	0.17
kcat_695	0.01
kcat_696	0.45
kcat_697	0.11
kcat_698	2.67
kcat_699	12
kcat_700	6.08
kcat_701	10.8333
kcat_702	0.002
kcat_703	0.002
kcat_704	0.003
kcat_705	0.91
kcat_706	0.91
kcat_707	0.4
kcat_708	0.56
kcat_709	13.3
kcat_710	26.6
kcat_711	28.5
kcat_712	0.56
kcat_713	3.25
kcat_714	9.81
kcat_715	4.63
kcat_716	3.46
kcat_717	5.24
kcat_718	15.9
kcat_719	4.4
kcat_720	17.6
kcat_721	0.44
kcat_722	0.83
kcat_723	1.23
kcat_724	0.162
kcat_725	0.103
kcat_726	3.55
kcat_727	3.3
kcat_728	20
kcat_729	22
kcat_730	0.2
kcat_731	3
kcat_732	3
kcat_733	3.6
kcat_734	8.6
kcat_735	9.6
kcat_736	43
kcat_737	2.7
kcat_738	1.95
kcat_739	1.33
kcat_740	0.72
kcat_741	0.028
kcat_742	5.6
kcat_743	1040
kcat_744	192
kcat_745	1503
kcat_746	0.34
kcat_747	0.91
kcat_748	2.6
kcat_749	0.075
kcat_750	0.04
kcat_751	11
kcat_752	8.3
kcat_753	3.1
kcat_754	1.8
kcat_755	541
kcat_756	1.4
kcat_757	14
kcat_758	25.7
kcat_759	1.5
kcat_760	33
kcat_761	10.5
kcat_762	29
kcat_763	140
kcat_764	97
kcat_765	35
kcat_766	144
kcat_767	101
kcat_768	240
kcat_769	242
kcat_770	152
kcat_771	18
kcat_772	5
kcat_773	126
kcat_774	0.28
kcat_775	0.35
kcat_776	0.99
kcat_777	0.9
kcat_778	0.033
kcat_779	0.0107
kcat_780	89
kcat_781	84.8
kcat_782	80
kcat_783	48.5
kcat_784	88
kcat_785	0.1
kcat_786	0.28
kcat_787	0.35
kcat_788	0.14
kcat_789	0.14
kcat_790	0.011
kcat_791	0.7
kcat_792	0.9
kcat_793	0.21
kcat_794	0.24
kcat_795	0.123
kcat_796	0.06
kcat_797	0.37
kcat_798	0.02
kcat_799	0.29
kcat_800	0.58
kcat_801	0.48
kcat_802	0.034
kcat_803	0.028
kcat_804	0.051
kcat_805	0.126
kcat_806	1.02
kcat_807	561.7
kcat_808	392.7
kcat_809	1308
kcat_810	0.012
kcat_811	0.43
kcat_812	317
kcat_813	112
kcat_814	119
kcat_815	352
kcat_816	334
kcat_817	395
kcat_818	82.6
kcat_819	89.6
kcat_820	81.9
kcat_821	82.4
kcat_822	115
kcat_823	93
kcat_824	81
kcat_825	8
kcat_826	12
kcat_827	56
kcat_828	61
kcat_829	75
kcat_830	74.9
kcat_831	0.00283
kcat_832	47.7
kcat_833	8e-05
kcat_834	0.00095
kcat_835	0.00838
kcat_836	0.00286
kcat_837	0.00162
kcat_838	44.17
kcat_839	105.4
kcat_840	68.23
kcat_841	190
kcat_842	17
kcat_843	0.3
kcat_844	5.7
kcat_845	0.4
kcat_846	1.6
kcat_847	0.6
kcat_848	1.8
kcat_849	5.1
kcat_850	220
kcat_851	220
kcat_852	163
kcat_853	163
kcat_854	3.8
kcat_855	6
kcat_856	4
kcat_857	7.5
kcat_858	6.8
kcat_859	6.9
kcat_860	7.8
kcat_861	2.9
kcat_862	15
kcat_863	17.7
kcat_864	79
kcat_865	0.55
kcat_866	40
kcat_867	25.2
kcat_868	11.2
kcat_869	13.2
kcat_870	13.8
kcat_871	0.433
kcat_872	0.0025
kcat_873	10.2
kcat_874	0.108
kcat_875	0.045
kcat_876	29.9
kcat_877	14.6
kcat_878	18.2
kcat_879	0.033
kcat_880	0.62
kcat_881	0.0167
kcat_882	0.367
kcat_883	6.22
kcat_884	0.016
kcat_885	9.05
kcat_886	16.7
kcat_887	15.6
kcat_888	17.4
kcat_889	17.4
kcat_890	17.1
kcat_891	16.1
kcat_892	48.1
kcat_893	50.5
kcat_894	0.85
kcat_895	0.622
kcat_896	0.26
kcat_897	8.5
kcat_898	0.017
kcat_899	0.583
kcat_900	0.233
kcat_901	4.57
kcat_902	0.08
kcat_903	0.13
kcat_904	0.021
kcat_905	0.67
kcat_906	0.023
kcat_907	0.51
kcat_908	0.0015
kcat_909	0.049
kcat_910	1.1e-05
kcat_911	2.2e-05
kcat_912	0.0002
kcat_913	0.00077
kcat_914	0.0006
kcat_915	0.00015
kcat_916	0.00012
kcat_917	0.47
kcat_918	0.002
kcat_919	0.176
kcat_920	0.16
kcat_921	370
kcat_922	0.041
kcat_923	460
kcat_924	730
kcat_925	0.04
kcat_926	0.048
kcat_927	0.033
kcat_928	0.065
kcat_929	0.035
kcat_930	0.029
kcat_931	0.007
kcat_932	0.055
kcat_933	0.011
kcat_934	0.045
kcat_935	0.028
kcat_936	0.098
kcat_937	55.32
kcat_938	1150
kcat_939	0.08
kcat_940	0.02
kcat_941	0.4
kcat_942	0.023
kcat_943	1.4
kcat_944	48.5
kcat_945	6.3
kcat_946	1.8
kcat_947	4.7
kcat_948	0.00015
kcat_949	0.12
kcat_950	0.12
kcat_951	290
kcat_952	0.011
kcat_953	0.41
kcat_954	0.1
kcat_955	6
kcat_956	2.7
kcat_957	11.8
kcat_958	11.3
kcat_959	7.3
kcat_960	10.3
kcat_961	13.1
kcat_962	4.5
kcat_963	12.2
kcat_964	0.32
kcat_965	12.4
kcat_966	10.4
kcat_967	13.3
kcat_968	0.18
kcat_969	13.7
kcat_970	0.0019
kcat_971	0.058
kcat_972	0.0069
kcat_973	10.65
kcat_974	5
kcat_975	1.8
kcat_976	64.8
kcat_977	9.2
kcat_978	16.9
kcat_979	18
kcat_980	0.8
kcat_981	0.8
kcat_982	0.2
kcat_983	0.4
kcat_984	2.1
kcat_985	1.8
kcat_986	0.0005
kcat_987	29.7
kcat_988	67.2
kcat_989	95.6
kcat_990	125.2
kcat_991	5.7
kcat_992	7
kcat_993	8
kcat_994	34
kcat_995	2.2
kcat_996	2.3
kcat_997	2.7
kcat_998	3.2
kcat_999	79
kcat_1000	70
kcat_1001	16
kcat_1002	16
kcat_1003	39
kcat_1004	10
kcat_1005	0.95
kcat_1006	7.4
kcat_1007	20
kcat_1008	25
kcat_1009	76
kcat_1010	30
kcat_1011	50
kcat_1012	50
kcat_1013	33
kcat_1014	0.11
kcat_1015	0.47
kcat_1016	14
kcat_1017	19
kcat_1018	19
kcat_1019	4.3
kcat_1020	4.3
kcat_1021	0.025
kcat_1022	8.9
kcat_1023	13
kcat_1024	5.3
kcat_1025	26
kcat_1026	29
kcat_1027	97
kcat_1028	35
kcat_1029	83
kcat_1030	60
kcat_1031	0.003
kcat_1032	37
kcat_1033	34
kcat_1034	73
kcat_1035	1.9
kcat_1036	47
kcat_1037	58
kcat_1038	0.23
kcat_1039	2.9
kcat_1040	0.87
kcat_1041	4
kcat_1042	4.33
kcat_1043	4.2
kcat_1044	4.13
kcat_1045	3.38
kcat_1046	0.19
kcat_1047	0.16
kcat_1048	0.123333
kcat_1049	0.25
kcat_1050	0.22
kcat_1051	2.94
kcat_1052	1.59
kcat_1053	2.18
kcat_1054	4.35
kcat_1055	3.81
kcat_1056	7.03
kcat_1057	25
kcat_1058	280
kcat_1059	0.39
kcat_1060	4.2
kcat_1061	4.2
kcat_1062	3.5
kcat_1063	3.5
kcat_1064	3.4
kcat_1065	3.4
kcat_1066	6
kcat_1067	6
kcat_1068	1.3
kcat_1069	1.3
kcat_1070	2
kcat_1071	2
kcat_1072	2.7
kcat_1073	2.7
kcat_1074	0.73
kcat_1075	0.73
kcat_1076	0.78
kcat_1077	0.78
kcat_1078	0.62
kcat_1079	0.62
kcat_1080	0.28
kcat_1081	1.2
kcat_1082	3.9
kcat_1083	3.9
kcat_1084	5.1
kcat_1085	5.1
kcat_1086	13.3
kcat_1087	5.6
kcat_1088	5.6
kcat_1089	0.48
kcat_1090	0.48
kcat_1091	0.046
kcat_1092	0.046
kcat_1093	1.55
kcat_1094	0.22
kcat_1095	2.1
kcat_1096	2.7
kcat_1097	1300
kcat_1098	58.2
kcat_1099	7.3
kcat_1100	0.8
kcat_1101	0.61
kcat_1102	0.034
kcat_1103	2347
kcat_1104	1
kcat_1105	10
kcat_1106	97
kcat_1107	1962
kcat_1108	2580
kcat_1109	2335
kcat_1110	2211
kcat_1111	2674
kcat_1112	2743
kcat_1113	50
kcat_1114	500
kcat_1115	140
kcat_1116	1340
kcat_1117	9.8
kcat_1118	0.73
kcat_1119	4.3
kcat_1120	6.8
kcat_1121	4.5
kcat_1122	5.9
kcat_1123	0.68
kcat_1124	4.9
kcat_1125	13.4
kcat_1126	38.5
kcat_1127	57.4
kcat_1128	6.15
kcat_1129	44.9
kcat_1130	0.1
kcat_1131	0.4
kcat_1132	2
kcat_1133	2
kcat_1134	2
kcat_1135	2
kcat_1136	2
kcat_1137	0.89
kcat_1138	2.1
kcat_1139	12.7
kcat_1140	9.3
kcat_1141	5.8
kcat_1142	12.3
kcat_1143	1.6e-07
kcat_1144	8.2e-07
kcat_1145	3.6e-07
kcat_1146	17
kcat_1147	12.5
kcat_1148	22.1
kcat_1149	10.2
kcat_1150	38.7
kcat_1151	7.8
kcat_1152	29
kcat_1153	9.8
kcat_1154	2
kcat_1155	3
kcat_1156	2.9
kcat_1157	2.5
kcat_1158	13
kcat_1159	34
kcat_1160	0.34
kcat_1161	0.32
kcat_1162	0.006
kcat_1163	0.0098
kcat_1164	47.3
kcat_1165	46.7
kcat_1166	0.55
kcat_1167	0.55
kcat_1168	3.5
kcat_1169	0.24
kcat_1170	0.01
kcat_1171	0.08
kcat_1172	0.009
kcat_1173	551.667
kcat_1174	551.667
kcat_1175	0.667
kcat_1176	0.667
kcat_1177	0.085
kcat_1178	38
kcat_1179	43.8
kcat_1180	1.6
kcat_1181	1.7
kcat_1182	0.01
kcat_1183	0.73
kcat_1184	0.014
kcat_1185	0.37
kcat_1186	0.026
kcat_1187	0.013
kcat_1188	0.0085
kcat_1189	0.52
kcat_1190	0.6
kcat_1191	0.07
kcat_1192	48.8
kcat_1193	0.034
kcat_1194	0.0048
kcat_1195	2
kcat_1196	5.17
kcat_1197	375.8
kcat_1198	2.67
kcat_1199	10.5
kcat_1200	26
kcat_1201	150
kcat_1202	7.83
kcat_1203	20.83
kcat_1204	34.17
kcat_1205	37.33
kcat_1206	1.7
kcat_1207	3.6
kcat_1208	58.6
kcat_1209	0.35
kcat_1210	0.18
kcat_1211	7.8
kcat_1212	53.7
kcat_1213	3.05
kcat_1214	12.45
kcat_1215	0.072
kcat_1216	124
kcat_1217	30
kcat_1218	3.83
kcat_1219	1.59
kcat_1220	1.29
kcat_1221	35.8
kcat_1222	0.46
kcat_1223	2.92
kcat_1224	2.97
kcat_1225	0.188
kcat_1226	8.82
kcat_1227	0.688
kcat_1228	24.4
kcat_1229	8.66
kcat_1230	0.0035
kcat_1231	0.033
kcat_1232	0.207
kcat_1233	0.15
kcat_1234	0.00016
kcat_1235	12.55
kcat_1236	3.5
kcat_1237	3.7
kcat_1238	3.2
kcat_1239	1.7
kcat_1240	9.8
kcat_1241	0.83
kcat_1242	5.4
kcat_1243	3.9
kcat_1244	4.4
kcat_1245	5.1
kcat_1246	6.4
kcat_1247	0.027
kcat_1248	11.4
kcat_1249	129
kcat_1250	262
kcat_1251	21.9
kcat_1252	184.9
kcat_1253	184.8
kcat_1254	184.1
kcat_1255	223.7
kcat_1256	167.1
kcat_1257	4013
kcat_1258	6.1
kcat_1259	3.4
kcat_1260	6
kcat_1261	2.8
kcat_1262	3.2
kcat_1263	16.3
kcat_1264	16.7
kcat_1265	24.9
kcat_1266	12.1
kcat_1267	1.9
kcat_1268	12.6
kcat_1269	2.4
kcat_1270	6.9
kcat_1271	7.1
kcat_1272	7.6
kcat_1273	7.6
kcat_1274	37.9
kcat_1275	7.8
kcat_1276	15.4
kcat_1277	9.5
kcat_1278	17.2
kcat_1279	19.7
kcat_1280	17.7
kcat_1281	0.325
kcat_1282	0.765
kcat_1283	0.416
kcat_1284	0.025
kcat_1285	1.13
kcat_1286	0.42
kcat_1287	0.053
kcat_1288	0.43
kcat_1289	0.27
kcat_1290	0.011
kcat_1291	1.12
kcat_1292	0.92
kcat_1293	0.13
kcat_1294	0.325
kcat_1295	620
kcat_1296	0.6
kcat_1297	260
kcat_1298	620
kcat_1299	620
kcat_1300	265
kcat_1301	265
kcat_1302	4.8
kcat_1303	14.2
kcat_1304	1.3
kcat_1305	6.3
kcat_1306	127
kcat_1307	21
kcat_1308	72
kcat_1309	16.6
kcat_1310	0.41
kcat_1311	1.1
kcat_1312	1.3
kcat_1313	1.3
kcat_1314	0.29
kcat_1315	0.27
kcat_1316	0.036
kcat_1317	0.039
kcat_1318	0.044
kcat_1319	0.063
kcat_1320	0.03
kcat_1321	0.0086
kcat_1322	0.0069
kcat_1323	0.0098
kcat_1324	9.7
kcat_1325	19.2
kcat_1326	0.63
kcat_1327	0.6
kcat_1328	0.43
kcat_1329	0.51
kcat_1330	0.063
kcat_1331	2.88
kcat_1332	630
kcat_1333	3.56
kcat_1334	434
kcat_1335	0.0461
kcat_1336	939
kcat_1337	11.03
kcat_1338	650.6
kcat_1339	351.9
kcat_1340	475
kcat_1341	0.59
kcat_1342	1.76
kcat_1343	1.9
kcat_1344	5.4
kcat_1345	11
kcat_1346	22
kcat_1347	12.3
kcat_1348	5.2
kcat_1349	2.8
kcat_1350	26.6
kcat_1351	8.3
kcat_1352	0.27
kcat_1353	0.52
kcat_1354	10000
kcat_1355	0.043
kcat_1356	1.55e-06
kcat_1357	21900
kcat_1358	0.42
kcat_1359	1.06
kcat_1360	22.9
kcat_1361	212.9
kcat_1362	129
kcat_1363	129
kcat_1364	43.3
kcat_1365	34.8
kcat_1366	45.9
kcat_1367	45.1
kcat_1368	11.4
kcat_1369	11.4
kcat_1370	180
kcat_1371	180
kcat_1372	104
kcat_1373	104
kcat_1374	63.4
kcat_1375	63.4
kcat_1376	459
kcat_1377	217
kcat_1378	84.8
kcat_1379	45
kcat_1380	45
kcat_1381	40
kcat_1382	40
kcat_1383	22
kcat_1384	172.7
kcat_1385	75
kcat_1386	6.74
kcat_1387	0.19
kcat_1388	0.19
kcat_1389	18.6
kcat_1390	18.6
kcat_1391	1.45
kcat_1392	1.44
kcat_1393	0.42
kcat_1394	70
kcat_1395	25
kcat_1396	0.003
kcat_1397	0.015
kcat_1398	0.013
kcat_1399	0.028
kcat_1400	22
kcat_1401	55
kcat_1402	31
kcat_1403	0.085
kcat_1404	0.018
kcat_1405	0.012
kcat_1406	1.6
kcat_1407	0.14
kcat_1408	0.76
kcat_1409	0.0091
kcat_1410	0.567
kcat_1411	4.14
kcat_1412	0.788
kcat_1413	0.642
kcat_1414	0.11
kcat_1415	0.0028
kcat_1416	0.4
kcat_1417	8.3
kcat_1418	1.3
kcat_1419	5.5
kcat_1420	21
kcat_1421	22
kcat_1422	20
kcat_1423	0.6
kcat_1424	4
kcat_1425	19
kcat_1426	12
kcat_1427	13
kcat_1428	24
kcat_1429	41
kcat_1430	2400
kcat_1431	23
kcat_1432	2.08
kcat_1433	0.0013
kcat_1434	0.0075
kcat_1435	0.0015
kcat_1436	0.0059
kcat_1437	0.0163
kcat_1438	2.94
kcat_1439	9.14
kcat_1440	1494
kcat_1441	479
kcat_1442	70
kcat_1443	117
kcat_1444	203
kcat_1445	30
kcat_1446	361
kcat_1447	133
kcat_1448	303
kcat_1449	114
kcat_1450	71
kcat_1451	236
kcat_1452	14.1
kcat_1453	48.3
kcat_1454	147.9
kcat_1455	138.1
kcat_1456	113.6
kcat_1457	28300
kcat_1458	7000
kcat_1459	6.08
kcat_1460	100
kcat_1461	16
kcat_1462	18000
kcat_1463	8.1
kcat_1464	75
kcat_1465	1.43
kcat_1466	67
kcat_1467	0.77
kcat_1468	2.54
kcat_1469	3.48
kcat_1470	4.36
kcat_1471	7.31
kcat_1472	9.49
kcat_1473	7.94
kcat_1474	31.11
kcat_1475	15.37
kcat_1476	30.43
kcat_1477	40.05
kcat_1478	27.13
kcat_1479	15.74
kcat_1480	50
kcat_1481	1680
kcat_1482	120
kcat_1483	120
kcat_1484	110
kcat_1485	230
kcat_1486	160
kcat_1487	100
kcat_1488	200
kcat_1489	140
kcat_1490	140
kcat_1491	11
kcat_1492	80
kcat_1493	512.2
kcat_1494	18
kcat_1495	39
kcat_1496	69
kcat_1497	160
kcat_1498	100
kcat_1499	310
kcat_1500	400
kcat_1501	420
kcat_1502	410
kcat_1503	880
kcat_1504	410
kcat_1505	100
kcat_1506	1100
kcat_1507	31
kcat_1508	730
kcat_1509	11.3
kcat_1510	0.07
kcat_1511	2300
kcat_1512	269
kcat_1513	179
kcat_1514	391
kcat_1515	199
kcat_1516	239
kcat_1517	462
kcat_1518	152
kcat_1519	41.3
kcat_1520	50.7
kcat_1521	33.9
kcat_1522	76.2
kcat_1523	99.4
kcat_1524	376
kcat_1525	90.2
kcat_1526	12.29
kcat_1527	0.62
kcat_1528	2.84
kcat_1529	2.14
kcat_1530	6
kcat_1531	6
kcat_1532	2.2
kcat_1533	38
kcat_1534	0.009
kcat_1535	0.074
kcat_1536	1.1
kcat_1537	0.2
kcat_1538	2.5
kcat_1539	13.9
kcat_1540	0.2
kcat_1541	0.45
kcat_1542	1.79
kcat_1543	0.49
kcat_1544	0.346
kcat_1545	5.252
kcat_1546	116
kcat_1547	69.7
kcat_1548	53.7
kcat_1549	354
kcat_1550	26
kcat_1551	63
kcat_1552	76
kcat_1553	17.7
kcat_1554	38
kcat_1555	3.3
kcat_1556	0.037
kcat_1557	0.0047
kcat_1558	2.4
kcat_1559	87
kcat_1560	1.63
kcat_1561	5980
kcat_1562	226.4
kcat_1563	0.017
kcat_1564	1
kcat_1565	0.000265
kcat_1566	0.0035
kcat_1567	0.0017
kcat_1568	0.039
kcat_1569	0.039
kcat_1570	0.65
kcat_1571	3.6
kcat_1572	1.53
kcat_1573	12.13
kcat_1574	0.13
kcat_1575	0.29
kcat_1576	0.0395
kcat_1577	37
kcat_1578	14000
kcat_1579	6
kcat_1580	33
kcat_1581	7.5
kcat_1582	0.44
kcat_1583	0.26
kcat_1584	11.03
kcat_1585	28.54
kcat_1586	24.35
kcat_1587	26.95
kcat_1588	26.24
kcat_1589	27.31
kcat_1590	17.37
kcat_1591	18.1
kcat_1592	435
kcat_1593	342
kcat_1594	65
kcat_1595	14
kcat_1596	58
kcat_1597	58
kcat_1598	13.3
kcat_1599	344
kcat_1600	16
kcat_1601	85
kcat_1602	47
kcat_1603	56
kcat_1604	24
kcat_1605	17
kcat_1606	107
kcat_1607	66.45
kcat_1608	78.01
kcat_1609	12.34
kcat_1610	12.77
kcat_1611	12.49
kcat_1612	97
kcat_1613	137
kcat_1614	278
kcat_1615	21.9
kcat_1616	1600
kcat_1617	58.8
kcat_1618	3.83
kcat_1619	18
kcat_1620	11
kcat_1621	1340
kcat_1622	86
kcat_1623	688
kcat_1624	0.45
kcat_1625	24.7
kcat_1626	30.3
kcat_1627	17
kcat_1628	0.605
kcat_1629	6.5
kcat_1630	4.4
kcat_1631	56.3
kcat_1632	3.3
kcat_1633	120
kcat_1634	182
kcat_1635	25.2
kcat_1636	4.5
kcat_1637	8.4
kcat_1638	221
kcat_1639	3000
kcat_1640	1200
kcat_1641	3600
kcat_1642	72000
kcat_1643	5600
kcat_1644	330000
kcat_1645	1900
kcat_1646	510000
kcat_1647	82000
kcat_1648	0.26
kcat_1649	0.26
kcat_1650	0.26
kcat_1651	0.074
kcat_1652	4
kcat_1653	0.28
kcat_1654	18.2
kcat_1655	36.53
kcat_1656	21
kcat_1657	2.6
kcat_1658	0.7
kcat_1659	10
kcat_1660	167
kcat_1661	1.9
kcat_1662	177
kcat_1663	2.4
kcat_1664	6.8
kcat_1665	24
kcat_1666	49
kcat_1667	64
kcat_1668	0.43
kcat_1669	32
kcat_1670	36.8
kcat_1671	0.28
kcat_1672	0.28
kcat_1673	0.123333
kcat_1674	0.00103333
kcat_1675	0.0045
kcat_1676	0.0383333
kcat_1677	0.72
kcat_1678	0.0055
kcat_1679	0.0933333
kcat_1680	0.0016
kcat_1681	0.83
kcat_1682	0.83
kcat_1683	0.42
kcat_1684	6.39
kcat_1685	0.005
kcat_1686	0.016
kcat_1687	0.19
kcat_1688	1
kcat_1689	1.5
kcat_1690	8
kcat_1691	35
kcat_1692	0.036
kcat_1693	0.08
kcat_1694	0.004
kcat_1695	1.8
kcat_1696	35
kcat_1697	0.02
kcat_1698	0.02
kcat_1699	0.001
kcat_1700	0.022
kcat_1701	0.00025
kcat_1702	0.0051
kcat_1703	0.099
kcat_1704	0.00033
kcat_1705	1.4
kcat_1706	525
kcat_1707	528.5
kcat_1708	600.1
kcat_1709	4.6
kcat_1710	11
kcat_1711	4745
kcat_1712	0.016
kcat_1713	0.037
kcat_1714	0.026
kcat_1715	0.0173
kcat_1716	0.408
kcat_1717	0.0187
kcat_1718	0.0355
kcat_1719	0.0325
kcat_1720	0.0272
kcat_1721	0.0427
kcat_1722	0.0258
kcat_1723	0.0342
kcat_1724	0.0238
kcat_1725	0.0205
kcat_1726	0.0287
kcat_1727	0.0188
kcat_1728	0.0338
kcat_1729	0.0358
kcat_1730	0.0313
kcat_1731	0.0322
kcat_1732	0.0193
kcat_1733	0.0353
kcat_1734	0.0227
kcat_1735	0.4
kcat_1736	342
kcat_1737	1.6
kcat_1738	137
kcat_1739	392
kcat_1740	61
kcat_1741	239
kcat_1742	6
kcat_1743	6
kcat_1744	2.5
kcat_1745	7.3
kcat_1746	15.6
kcat_1747	4
kcat_1748	7.2
kcat_1749	10.8
kcat_1750	13.7
kcat_1751	6.1
kcat_1752	13.4
kcat_1753	4.1
kcat_1754	12
kcat_1755	0.87
kcat_1756	0.025
kcat_1757	0.095
kcat_1758	3.78
kcat_1759	0.76
kcat_1760	0.36
kcat_1761	0.103
kcat_1762	0.011
kcat_1763	0.108
kcat_1764	0.049
kcat_1765	0.161
kcat_1766	3.8
kcat_1767	0.8
kcat_1768	0.4
kcat_1769	41
kcat_1770	2.4
kcat_1771	0.68
kcat_1772	37.3
kcat_1773	1.45
kcat_1774	3.78
kcat_1775	7.88
kcat_1776	35.4
kcat_1777	35.4
kcat_1778	1.65
kcat_1779	5.86
kcat_1780	4.66
kcat_1781	3.59
kcat_1782	0.953333
kcat_1783	4.27
kcat_1784	19
kcat_1785	0.42
kcat_1786	0.003
kcat_1787	0.053
kcat_1788	0.013
kcat_1789	0.038
kcat_1790	0.022
kcat_1791	0.022
kcat_1792	0.023
kcat_1793	0.045
kcat_1794	0.059
kcat_1795	0.301
kcat_1796	0.209
kcat_1797	0.058
kcat_1798	0.031
kcat_1799	0.146
kcat_1800	0.484
kcat_1801	0.22
kcat_1802	0.159
kcat_1803	1
kcat_1804	7
kcat_1805	2.8
kcat_1806	0.08
kcat_1807	0.14
kcat_1808	0.13
kcat_1809	0.39
kcat_1810	2.8
kcat_1811	8.9
kcat_1812	0.043
kcat_1813	0.051
kcat_1814	0.096
kcat_1815	0.113
kcat_1816	0.324
kcat_1817	16.67
kcat_1818	126.86
kcat_1819	22.9
kcat_1820	40.9
kcat_1821	0.8
kcat_1822	2.5
kcat_1823	4
kcat_1824	2.4
kcat_1825	1.2
kcat_1826	6.1
kcat_1827	7.6
kcat_1828	6.2
kcat_1829	7.8
kcat_1830	5.2
kcat_1831	15
kcat_1832	0.8
kcat_1833	1
kcat_1834	3.2
kcat_1835	0.57
kcat_1836	4.6
kcat_1837	4.2
kcat_1838	5.3
kcat_1839	5.8
kcat_1840	5.1
kcat_1841	0.31
kcat_1842	1.16
kcat_1843	1.9
kcat_1844	580
kcat_1845	0.97
kcat_1846	317
kcat_1847	0.68
kcat_1848	111
kcat_1849	106
kcat_1850	188
kcat_1851	213
kcat_1852	159
kcat_1853	1.99
kcat_1854	304
kcat_1855	3.26
kcat_1856	425
kcat_1857	0.005
kcat_1858	0.08
kcat_1859	0.015
kcat_1860	0.0017
kcat_1861	122
kcat_1862	136
kcat_1863	121.2
kcat_1864	120.8
kcat_1865	3033
kcat_1866	143.7
kcat_1867	12.2
kcat_1868	0.0012
kcat_1869	15.6
kcat_1870	15.5
kcat_1871	0.0004
kcat_1872	0.0021
kcat_1873	7
kcat_1874	7
kcat_1875	0.00767
kcat_1876	0.0433
kcat_1877	0.02
kcat_1878	0.04
kcat_1879	0.06
kcat_1880	0.044
kcat_1881	0.015
kcat_1882	0.027
kcat_1883	0.023
kcat_1884	0.045
kcat_1885	0.067
kcat_1886	0.345
kcat_1887	680
kcat_1888	240
kcat_1889	680
kcat_1890	0.017
kcat_1891	0.1
kcat_1892	0.03
kcat_1893	0.047
kcat_1894	0.0567
kcat_1895	0.021
kcat_1896	0.0083
kcat_1897	0.001
kcat_1898	0.0483
kcat_1899	0.00017
kcat_1900	0.0062
kcat_1901	0.0142
kcat_1902	0.0043
kcat_1903	0.00283333
kcat_1904	0.0017
kcat_1905	0.0052
kcat_1906	0.0175
kcat_1907	0.0473
kcat_1908	0.0658
kcat_1909	0.0218
kcat_1910	0.037
kcat_1911	0.132
kcat_1912	0.482
kcat_1913	0.154
kcat_1914	0.293
kcat_1915	0.493
kcat_1916	0.582
kcat_1917	0.581
kcat_1918	3.7
kcat_1919	3.7
kcat_1920	6.56
kcat_1921	12.9
kcat_1922	1.14
kcat_1923	0.12
kcat_1924	1.14
kcat_1925	0.12
kcat_1926	2.65
kcat_1927	2.25
kcat_1928	2.87
kcat_1929	2.8
kcat_1930	8.6
kcat_1931	12
kcat_1932	0.38
kcat_1933	0.76
kcat_1934	0.3
kcat_1935	0.3
kcat_1936	8.1
kcat_1937	29.6
kcat_1938	68.4
kcat_1939	56.4
kcat_1940	34.24
kcat_1941	40.95
kcat_1942	66.65
kcat_1943	19.21
kcat_1944	4.2
kcat_1945	12.8
kcat_1946	0.22
kcat_1947	3
kcat_1948	0.41
kcat_1949	0.41
kcat_1950	1.1
kcat_1951	1.1
kcat_1952	15
kcat_1953	0.3
kcat_1954	0.3
kcat_1955	3
kcat_1956	1.7
kcat_1957	1.7
kcat_1958	21
kcat_1959	3.6
kcat_1960	3.6
kcat_1961	100
kcat_1962	100
kcat_1963	1.2
kcat_1964	1.2
kcat_1965	4.2
kcat_1966	1.8
kcat_1967	1.8
kcat_1968	0.026
kcat_1969	0.026
kcat_1970	29.7
kcat_1971	26.7
kcat_1972	35
kcat_1973	43.3
kcat_1974	31.7
kcat_1975	26.2
kcat_1976	31.8
kcat_1977	0.5
kcat_1978	34
kcat_1979	17
kcat_1980	12
kcat_1981	64
kcat_1982	336
kcat_1983	1.86
kcat_1984	0.858
kcat_1985	0.922
kcat_1986	1.358
kcat_1987	2.48
kcat_1988	3.52
kcat_1989	10.8
kcat_1990	21
kcat_1991	56
kcat_1992	64
kcat_1993	7.8
kcat_1994	0.043
kcat_1995	3.4
kcat_1996	4.1
kcat_1997	0.016
kcat_1998	0.19
[truncated: 25,659 more rows]

## Sheet: figs.3b
	EC
kcat_0	1.14.11.41
kcat_1	1.14.11.41
kcat_2	1.14.11.41
kcat_3	4.4.1.15
kcat_4	4.4.1.15
kcat_5	2.7.1.35
kcat_6	2.7.1.35
kcat_7	2.7.1.35
kcat_8	2.7.1.35
kcat_9	2.7.1.35
kcat_10	2.7.1.35
kcat_11	2.7.1.35
kcat_12	2.7.1.35
kcat_13	2.7.1.35
kcat_14	2.7.1.35
kcat_15	2.7.1.35
kcat_16	2.7.1.35
kcat_17	2.7.1.35
kcat_18	2.7.1.35
kcat_19	2.7.1.35
kcat_20	2.7.1.35
kcat_21	2.7.1.49
kcat_22	2.7.1.49
kcat_23	2.7.1.49
kcat_24	2.7.1.49
kcat_25	2.7.1.49
kcat_26	2.7.1.49
kcat_27	2.7.1.35
kcat_28	2.7.1.35
kcat_29	2.7.1.35
kcat_30	2.7.1.35
kcat_31	2.7.1.35
kcat_32	2.7.1.35
kcat_33	2.7.1.35
kcat_34	2.7.1.35
kcat_35	2.3.1.94
kcat_36	1.4.3.23
kcat_37	1.4.3.23
kcat_38	1.4.3.23
kcat_39	1.4.3.23
kcat_40	2.7.7.77
kcat_41	2.7.7.77
kcat_42	2.7.7.77
kcat_43	2.7.7.77
kcat_44	2.3.1.282
kcat_45	2.3.1.282
kcat_46	1.13.11.71
kcat_47	3.2.1.183
kcat_48	3.2.1.183
kcat_49	3.2.1.183
kcat_50	1.2.99.8
kcat_51	1.2.99.8
kcat_52	1.2.99.8
kcat_53	1.2.99.8
kcat_54	1.2.99.8
kcat_55	1.2.99.8
kcat_56	1.2.99.8
kcat_57	1.2.99.8
kcat_58	1.2.99.8
kcat_59	7.1.2.2
kcat_60	3.5.99.7
kcat_61	3.5.99.7
kcat_62	3.5.99.7
kcat_63	1.1.1.35
kcat_64	1.1.1.35
kcat_65	1.1.1.35
kcat_66	1.1.1.35
kcat_67	1.1.1.35
kcat_68	1.1.1.35
kcat_69	1.1.1.35
kcat_70	1.1.1.35
kcat_71	2.1.1.235
kcat_72	2.1.1.85
kcat_73	2.1.1.85
kcat_74	2.1.1.85
kcat_75	2.1.1.85
kcat_76	2.1.1.85
kcat_77	2.1.1.85
kcat_78	2.1.1.85
kcat_79	2.1.1.85
kcat_80	2.1.1.85
kcat_81	2.4.1.31
kcat_82	2.4.1.31
kcat_83	2.4.1.31
kcat_84	2.4.1.31
kcat_85	1.14.14.91
kcat_86	1.14.14.91
kcat_87	3.7.1.3
kcat_88	3.7.1.3
kcat_89	3.7.1.3
kcat_90	3.7.1.3
kcat_91	3.7.1.3
kcat_92	3.7.1.3
kcat_93	3.7.1.3
kcat_94	3.7.1.3
kcat_95	3.7.1.3
kcat_96	3.7.1.3
kcat_97	3.7.1.3
kcat_98	3.7.1.3
kcat_99	3.7.1.3
kcat_100	1.14.15.22
kcat_101	1.14.15.22
kcat_102	1.14.15.22
kcat_103	1.14.15.22
kcat_104	2.4.1.10
kcat_105	2.4.1.10
kcat_106	2.4.1.10
kcat_107	2.4.1.10
kcat_108	2.4.1.10
kcat_109	2.4.1.10
kcat_110	2.4.1.10
kcat_111	2.4.1.10
kcat_112	2.4.1.10
kcat_113	2.4.1.10
kcat_114	2.4.1.10
kcat_115	2.4.1.10
kcat_116	2.4.1.10
kcat_117	2.4.1.10
kcat_118	2.4.1.10
kcat_119	2.4.1.10
kcat_120	2.4.1.10
kcat_121	2.4.1.10
kcat_122	2.4.1.10
kcat_123	2.4.1.10
kcat_124	2.4.1.10
kcat_125	2.4.1.10
kcat_126	2.4.1.10
kcat_127	2.4.1.10
kcat_128	2.3.1.220
kcat_129	2.3.1.220
kcat_130	3.6.1.60
kcat_131	3.6.1.60
kcat_132	3.6.1.60
kcat_133	3.6.1.60
kcat_134	3.6.1.60
kcat_135	3.6.1.60
kcat_136	3.6.1.60
kcat_137	2.1.1.6
kcat_138	1.14.18.1
kcat_139	1.14.18.1
kcat_140	1.14.18.1
kcat_141	1.14.18.1
kcat_142	1.14.18.1
kcat_143	1.14.18.1
kcat_144	1.14.18.1
kcat_145	1.14.18.1
kcat_146	1.14.18.1
kcat_147	1.14.18.1
kcat_148	1.14.18.1
kcat_149	1.14.18.1
kcat_150	1.14.18.1
kcat_151	1.14.18.1
kcat_152	1.14.18.1
kcat_153	1.14.18.1
kcat_154	1.14.18.1
kcat_155	1.14.18.1
kcat_156	1.14.18.1
kcat_157	1.14.18.1
kcat_158	1.14.18.1
kcat_159	1.14.18.1
kcat_160	1.14.18.1
kcat_161	1.14.18.1
kcat_162	1.14.18.1
kcat_163	1.14.18.1
kcat_164	1.14.18.1
kcat_165	1.14.18.1
kcat_166	1.14.18.1
kcat_167	1.14.18.1
kcat_168	1.14.18.1
kcat_169	1.14.18.1
kcat_170	1.14.18.1
kcat_171	1.14.18.1
kcat_172	1.14.18.1
kcat_173	1.14.18.1
kcat_174	1.14.18.1
kcat_175	1.14.18.1
kcat_176	1.14.18.1
kcat_177	1.14.18.1
kcat_178	1.14.18.1
kcat_179	1.14.18.1
kcat_180	1.14.18.1
kcat_181	1.14.18.1
kcat_182	1.14.18.1
kcat_183	1.14.18.1
kcat_184	1.14.18.1
kcat_185	1.14.18.1
kcat_186	1.3.1.13
kcat_187	1.3.1.13
kcat_188	1.3.1.13
kcat_189	1.3.1.13
kcat_190	1.1.1.145
kcat_191	1.1.1.145
kcat_192	1.1.1.50
kcat_193	1.1.1.213
kcat_194	1.1.1.213
kcat_195	3.5.3.26
kcat_196	3.5.3.26
kcat_197	3.5.3.26
kcat_198	1.14.14.175
kcat_199	3.5.1.14
kcat_200	3.5.1.14
kcat_201	3.5.1.14
kcat_202	3.5.1.14
kcat_203	3.5.1.14
kcat_204	3.5.1.14
kcat_205	3.5.1.14
kcat_206	3.5.1.14
kcat_207	3.5.1.14
kcat_208	3.5.1.14
kcat_209	3.5.1.14
kcat_210	3.5.1.14
kcat_211	3.5.1.14
kcat_212	3.5.1.14
kcat_213	3.5.1.14
kcat_214	3.5.1.14
kcat_215	3.5.1.14
kcat_216	3.5.1.14
kcat_217	3.5.1.14
kcat_218	3.5.1.14
kcat_219	3.5.1.14
kcat_220	3.5.1.14
kcat_221	3.5.1.14
kcat_222	3.5.1.14
kcat_223	3.5.1.14
kcat_224	3.5.1.14
kcat_225	3.5.1.14
kcat_226	3.5.1.14
kcat_227	3.5.1.14
kcat_228	3.5.1.14
kcat_229	3.5.1.14
kcat_230	3.5.1.14
kcat_231	3.5.1.14
kcat_232	3.5.1.14
kcat_233	3.5.1.14
kcat_234	3.5.1.14
kcat_235	3.5.1.14
kcat_236	3.5.1.14
kcat_237	3.5.1.14
kcat_238	3.5.1.14
kcat_239	3.5.1.14
kcat_240	3.5.1.14
kcat_241	3.5.1.14
kcat_242	5.3.3.2
kcat_243	5.3.3.2
kcat_244	5.3.3.2
kcat_245	5.3.3.2
kcat_246	5.3.3.2
kcat_247	5.3.3.2
kcat_248	5.3.3.2
kcat_249	4.2.1.11
kcat_250	1.14.11.48
kcat_251	1.14.11.48
kcat_252	1.14.11.48
kcat_253	1.14.11.48
kcat_254	1.14.11.48
kcat_255	1.14.11.48
kcat_256	1.14.11.48
kcat_257	1.14.11.48
kcat_258	1.14.11.48
kcat_259	1.14.11.48
kcat_260	1.14.11.48
kcat_261	1.14.11.48
kcat_262	1.14.11.48
kcat_263	1.14.11.48
kcat_264	1.14.11.48
kcat_265	1.14.11.48
kcat_266	1.14.11.48
kcat_267	1.14.11.48
kcat_268	1.14.11.48
kcat_269	1.14.11.48
kcat_270	1.14.11.48
kcat_271	1.14.11.48
kcat_272	2.6.1.44
kcat_273	2.6.1.44
kcat_274	2.6.1.44
kcat_275	2.6.1.44
kcat_276	2.6.1.44
kcat_277	2.6.1.44
kcat_278	2.6.1.44
kcat_279	2.6.1.44
kcat_280	2.6.1.44
kcat_281	2.6.1.44
kcat_282	2.6.1.44
kcat_283	2.6.1.44
kcat_284	2.6.1.44
kcat_285	2.6.1.44
kcat_286	2.6.1.44
kcat_287	2.6.1.44
kcat_288	2.6.1.44
kcat_289	2.6.1.44
kcat_290	2.6.1.44
kcat_291	2.6.1.44
kcat_292	2.6.1.44
kcat_293	2.6.1.44
kcat_294	4.3.3.7
kcat_295	4.3.3.7
kcat_296	4.3.3.7
kcat_297	4.3.3.7
kcat_298	4.3.3.7
kcat_299	4.3.3.7
kcat_300	4.3.3.7
kcat_301	4.3.3.7
kcat_302	4.3.3.7
kcat_303	4.3.3.7
kcat_304	4.3.3.7
kcat_305	4.3.3.7
kcat_306	4.3.3.7
kcat_307	4.3.3.7
kcat_308	4.3.3.7
kcat_309	4.3.3.7
kcat_310	4.3.3.7
kcat_311	4.3.3.7
kcat_312	4.3.3.7
kcat_313	4.3.3.7
kcat_314	4.3.3.7
kcat_315	4.3.3.7
kcat_316	4.2.3.99
kcat_317	7.2.2.8
kcat_318	7.2.2.8
kcat_319	5.4.3.3
kcat_320	1.16.3.3
kcat_321	1.13.11.1
kcat_322	1.13.11.1
kcat_323	1.13.11.1
kcat_324	1.13.11.1
kcat_325	1.13.11.1
kcat_326	1.13.11.1
kcat_327	1.13.11.1
kcat_328	1.13.11.1
kcat_329	1.13.11.1
kcat_330	1.13.11.1
kcat_331	1.13.11.1
kcat_332	1.13.11.1
kcat_333	1.13.11.1
kcat_334	1.13.11.1
kcat_335	1.13.11.1
kcat_336	1.13.11.1
kcat_337	1.13.11.1
kcat_338	1.13.11.1
kcat_339	1.13.11.1
kcat_340	1.13.11.1
kcat_341	1.13.11.1
kcat_342	1.13.11.1
kcat_343	1.13.11.1
kcat_344	1.13.11.1
kcat_345	1.13.11.1
kcat_346	1.13.11.1
kcat_347	1.13.11.1
kcat_348	1.13.11.1
kcat_349	1.13.11.1
kcat_350	1.13.11.1
kcat_351	3.5.1.9
kcat_352	3.5.1.9
kcat_353	3.5.1.9
kcat_354	3.5.1.9
kcat_355	3.5.1.9
kcat_356	2.7.2.8
kcat_357	2.7.2.8
kcat_358	2.7.2.8
kcat_359	1.1.1.1
kcat_360	1.1.1.1
kcat_361	1.1.1.1
kcat_362	1.1.1.1
kcat_363	1.1.1.1
kcat_364	1.1.1.1
kcat_365	1.1.1.1
kcat_366	1.1.1.1
kcat_367	1.1.1.1
kcat_368	1.1.1.1
kcat_369	1.1.1.1
kcat_370	1.1.1.1
kcat_371	1.1.1.1
kcat_372	1.1.1.1
kcat_373	1.1.1.1
kcat_374	1.1.1.1
kcat_375	1.1.1.1
kcat_376	1.1.1.1
kcat_377	1.1.1.1
kcat_378	1.1.1.1
kcat_379	1.1.1.1
kcat_380	1.1.1.1
kcat_381	1.1.1.1
kcat_382	1.1.1.1
kcat_383	1.1.1.1
kcat_384	1.1.1.1
kcat_385	1.1.1.1
kcat_386	1.1.1.1
kcat_387	1.1.1.1
kcat_388	1.1.1.1
kcat_389	1.1.1.1
kcat_390	1.1.1.1
kcat_391	1.1.1.1
kcat_392	1.1.1.1
kcat_393	1.1.1.1
kcat_394	1.1.1.1
kcat_395	1.1.1.1
kcat_396	1.1.1.1
kcat_397	1.1.1.1
kcat_398	1.1.1.1
kcat_399	1.1.1.1
kcat_400	1.1.1.1
kcat_401	1.1.1.1
kcat_402	1.1.1.1
kcat_403	1.1.1.1
kcat_404	1.1.1.1
kcat_405	1.1.1.1
kcat_406	1.1.1.1
kcat_407	1.1.1.1
kcat_408	1.1.1.1
kcat_409	1.1.1.1
kcat_410	1.1.1.1
kcat_411	1.1.1.1
kcat_412	1.1.1.1
kcat_413	1.1.1.1
kcat_414	1.1.1.1
kcat_415	1.1.1.1
kcat_416	1.1.1.1
kcat_417	1.1.1.1
kcat_418	1.1.1.1
kcat_419	1.1.1.1
kcat_420	1.1.1.1
kcat_421	1.1.1.1
kcat_422	1.1.1.1
kcat_423	1.1.1.1
kcat_424	1.1.1.1
kcat_425	1.1.1.1
kcat_426	1.1.1.1
kcat_427	1.1.1.1
kcat_428	1.1.1.1
kcat_429	1.1.1.1
kcat_430	1.1.1.1
kcat_431	1.1.1.1
kcat_432	1.1.1.1
kcat_433	1.1.1.1
kcat_434	1.1.1.1
kcat_435	1.1.1.1
kcat_436	1.1.1.1
kcat_437	1.1.1.1
kcat_438	1.1.1.1
kcat_439	1.1.1.1
kcat_440	1.1.1.1
kcat_441	1.1.1.1
kcat_442	1.1.1.1
kcat_443	1.1.1.1
kcat_444	1.1.1.1
kcat_445	1.1.1.1
kcat_446	1.1.1.1
kcat_447	1.1.1.1
kcat_448	1.1.1.1
kcat_449	1.1.1.1
kcat_450	1.1.1.1
kcat_451	1.1.1.1
kcat_452	1.1.1.1
kcat_453	1.1.1.1
kcat_454	1.1.1.1
kcat_455	1.1.1.1
kcat_456	1.1.1.1
kcat_457	1.1.1.1
kcat_458	1.1.1.1
kcat_459	1.1.1.1
kcat_460	1.1.1.1
kcat_461	1.1.1.1
kcat_462	1.1.1.1
kcat_463	1.1.1.1
kcat_464	1.1.1.1
kcat_465	1.1.1.1
kcat_466	1.1.1.1
kcat_467	1.1.1.1
kcat_468	1.1.1.1
kcat_469	1.1.1.1
kcat_470	1.1.1.1
kcat_471	1.1.1.1
kcat_472	1.1.1.1
kcat_473	1.1.1.1
kcat_474	1.1.1.1
kcat_475	1.1.1.1
kcat_476	1.1.1.1
kcat_477	1.1.1.1
kcat_478	1.1.1.1
kcat_479	1.1.1.1
kcat_480	1.1.1.1
kcat_481	1.1.1.1
kcat_482	1.1.1.1
kcat_483	1.1.1.1
kcat_484	1.1.1.1
kcat_485	1.1.1.1
kcat_486	1.1.1.1
kcat_487	1.1.1.1
kcat_488	1.1.1.1
kcat_489	1.1.1.1
kcat_490	1.1.1.1
kcat_491	1.1.1.1
kcat_492	1.1.1.1
kcat_493	1.1.1.91
kcat_494	1.1.1.91
kcat_495	1.1.1.91
kcat_496	1.1.1.91
kcat_497	1.1.1.91
kcat_498	1.1.1.1
kcat_499	1.1.1.1
kcat_500	1.1.1.1
kcat_501	1.1.1.1
kcat_502	1.1.1.1
kcat_503	1.1.1.1
kcat_504	1.1.1.1
kcat_505	1.1.1.1
kcat_506	1.1.1.1
kcat_507	1.1.1.1
kcat_508	1.1.1.1
kcat_509	1.1.1.1
kcat_510	1.1.1.1
kcat_511	1.1.1.265
kcat_512	1.1.1.265
kcat_513	1.1.1.265
kcat_514	1.1.1.1
kcat_515	1.1.1.1
kcat_516	1.1.1.1
kcat_517	1.1.1.1
kcat_518	1.1.1.1
kcat_519	1.1.1.1
kcat_520	1.1.1.1
kcat_521	1.1.1.1
kcat_522	1.1.1.1
kcat_523	1.1.1.1
kcat_524	2.6.1.28
kcat_525	2.6.1.28
kcat_526	3.2.1.74
kcat_527	3.2.1.74
kcat_528	3.2.1.74
kcat_529	3.2.1.74
kcat_530	3.2.1.74
kcat_531	3.2.1.74
kcat_532	3.2.1.74
kcat_533	1.2.1.59
kcat_534	1.2.1.12
kcat_535	1.2.1.12
kcat_536	1.2.1.12
kcat_537	1.2.1.12
kcat_538	1.2.1.12
kcat_539	1.2.1.12
kcat_540	1.2.1.12
kcat_541	1.2.1.12
kcat_542	1.2.1.12
kcat_543	1.2.1.12
kcat_544	1.2.1.12
kcat_545	1.2.1.12
kcat_546	1.2.1.12
kcat_547	1.2.1.12
kcat_548	1.2.1.59
kcat_549	1.2.1.59
kcat_550	1.2.1.59
kcat_551	1.2.1.59
kcat_552	1.2.1.12
kcat_553	1.2.1.12
kcat_554	1.2.1.12
kcat_555	1.2.1.12
kcat_556	1.2.1.12
kcat_557	4.2.3.173
kcat_558	3.4.21.5
kcat_559	7.4.2.8
kcat_560	7.4.2.8
kcat_561	7.4.2.8
kcat_562	3.2.2.1
kcat_563	4.2.3.25
kcat_564	4.2.3.25
kcat_565	2.7.2.12
kcat_566	2.7.2.12
kcat_567	2.7.2.12
kcat_568	2.7.2.12
kcat_569	2.7.2.12
kcat_570	2.7.2.12
kcat_571	2.7.2.12
kcat_572	2.7.2.12
kcat_573	2.7.2.12
kcat_574	2.7.2.12
kcat_575	2.7.2.12
kcat_576	4.1.2.49
kcat_577	4.1.2.49
kcat_578	4.1.2.49
kcat_579	4.1.2.49
kcat_580	4.1.2.49
kcat_581	4.1.2.49
kcat_582	4.1.2.49
kcat_583	4.1.2.49
kcat_584	4.1.2.49
kcat_585	4.1.2.49
kcat_586	4.1.2.49
kcat_587	4.1.2.49
kcat_588	4.1.2.49
kcat_589	4.1.2.49
kcat_590	4.1.2.49
kcat_591	4.1.2.49
kcat_592	4.1.2.49
kcat_593	4.1.2.49
kcat_594	4.1.2.49
kcat_595	4.1.2.49
kcat_596	4.1.2.49
kcat_597	1.1.1.2
kcat_598	1.1.1.2
kcat_599	1.1.1.192
kcat_600	1.2.1.67
kcat_601	1.2.1.67
kcat_602	1.2.1.67
kcat_603	1.2.1.67
kcat_604	2.6.1.59
kcat_605	4.4.1.21
kcat_606	4.4.1.21
kcat_607	4.4.1.21
kcat_608	4.4.1.21
kcat_609	4.4.1.21
kcat_610	1.14.13.178
kcat_611	1.14.13.128
kcat_612	2.1.1.234
kcat_613	2.1.1.234
kcat_614	2.4.1.311
kcat_615	2.4.1.311
kcat_616	2.1.1.231
kcat_617	2.1.1.231
kcat_618	3.1.3.90
kcat_619	4.2.3.148
kcat_620	4.2.3.150
kcat_621	2.3.1.249
kcat_622	2.3.1.249
kcat_623	4.1.1.33
kcat_624	4.1.1.33
kcat_625	4.1.1.33
kcat_626	4.1.1.33
kcat_627	4.1.1.33
kcat_628	4.1.1.33
kcat_629	4.1.1.33
kcat_630	4.1.1.33
kcat_631	4.1.1.33
kcat_632	4.1.1.33
kcat_633	4.1.1.33
kcat_634	4.1.1.33
kcat_635	4.1.1.33
kcat_636	4.1.1.33
kcat_637	4.1.1.33
kcat_638	4.1.1.33
kcat_639	4.1.1.33
kcat_640	1.14.14.90
kcat_641	1.14.14.90
kcat_642	2.5.1.65
kcat_643	3.1.4.59
kcat_644	3.1.4.59
kcat_645	3.1.4.59
kcat_646	3.1.4.59
kcat_647	1.3.7.11
kcat_648	1.3.7.11
kcat_649	1.3.7.11
kcat_650	1.3.7.11
kcat_651	1.3.7.11
kcat_652	1.3.7.11
kcat_653	1.6.5.4
kcat_654	1.6.5.4
kcat_655	1.6.5.4
kcat_656	1.1.1.358
kcat_657	1.1.1.358
kcat_658	1.1.1.358
kcat_659	1.2.1.22
kcat_660	1.2.1.22
kcat_661	1.2.1.22
kcat_662	1.2.1.22
kcat_663	1.1.1.377
kcat_664	1.1.1.377
kcat_665	1.1.1.377
kcat_666	1.1.1.377
kcat_667	1.13.12.9
kcat_668	3.6.1.65
kcat_669	3.6.1.65
kcat_670	3.6.1.65
kcat_671	3.6.1.65
kcat_672	1.3.1.32
kcat_673	1.3.1.32
kcat_674	1.3.1.32
kcat_675	1.3.1.32
kcat_676	1.3.1.32
kcat_677	1.3.3.6
kcat_678	2.4.2.2
kcat_679	2.4.2.2
kcat_680	2.4.2.2
kcat_681	3.5.1.135
kcat_682	3.5.1.135
kcat_683	3.5.1.135
kcat_684	3.5.1.135
kcat_685	3.5.1.135
kcat_686	3.5.1.135
kcat_687	3.5.1.135
kcat_688	3.5.1.135
kcat_689	3.5.1.135
kcat_690	3.5.1.135
kcat_691	3.5.1.135
kcat_692	3.5.1.135
kcat_693	3.5.1.135
kcat_694	4.1.2.13
kcat_695	4.1.2.13
kcat_696	4.1.2.13
kcat_697	4.1.2.13
kcat_698	4.1.2.13
kcat_699	4.1.2.13
kcat_700	4.1.2.13
kcat_701	4.1.2.13
kcat_702	4.1.2.13
kcat_703	4.1.2.13
kcat_704	4.1.2.13
kcat_705	4.1.2.13
kcat_706	4.1.2.13
kcat_707	4.1.2.13
kcat_708	4.1.2.13
kcat_709	4.1.3.1
kcat_710	4.1.3.1
kcat_711	4.1.3.1
kcat_712	4.1.3.1
kcat_713	4.1.3.1
kcat_714	4.1.3.1
kcat_715	4.1.3.1
kcat_716	4.1.3.1
kcat_717	4.1.3.1
kcat_718	4.1.3.1
kcat_719	4.1.3.1
kcat_720	4.1.3.1
kcat_721	1.6.5.12
kcat_722	1.14.14.39
kcat_723	1.14.14.38
kcat_724	1.14.14.38
kcat_725	1.14.14.38
kcat_726	4.1.2.48
kcat_727	4.1.2.48
kcat_728	4.1.2.48
kcat_729	4.1.2.48
kcat_730	4.1.2.48
kcat_731	4.1.2.48
kcat_732	4.1.2.48
kcat_733	4.1.2.48
kcat_734	4.1.2.48
kcat_735	4.1.2.48
kcat_736	4.1.2.48
kcat_737	4.1.2.48
kcat_738	4.1.2.48
kcat_739	4.1.2.48
kcat_740	4.1.2.48
kcat_741	4.1.2.48
kcat_742	1.1.1.140
kcat_743	3.1.1.17
kcat_744	3.1.1.17
kcat_745	3.1.1.17
kcat_746	4.2.3.83
kcat_747	4.2.3.83
kcat_748	4.2.3.83
kcat_749	4.2.3.82
kcat_750	6.5.1.1
kcat_751	3.4.11.9
kcat_752	3.4.11.9
kcat_753	3.4.11.9
kcat_754	3.4.11.9
kcat_755	3.4.11.9
kcat_756	3.4.11.26
kcat_757	3.4.11.26
kcat_758	3.4.11.26
kcat_759	3.4.11.9
kcat_760	3.4.11.9
kcat_761	3.4.11.9
kcat_762	3.4.11.9
kcat_763	3.4.11.9
kcat_764	3.4.11.9
kcat_765	3.4.11.9
kcat_766	3.4.11.9
kcat_767	3.4.11.9
kcat_768	3.4.11.9
kcat_769	3.4.11.9
kcat_770	3.4.11.9
kcat_771	3.4.11.9
kcat_772	3.4.11.9
kcat_773	3.4.11.9
kcat_774	1.14.14.41
kcat_775	1.14.14.41
kcat_776	1.1.1.374
kcat_777	1.1.1.374
kcat_778	3.2.1.206
kcat_779	3.2.1.206
kcat_780	4.2.2.20
kcat_781	4.2.2.20
kcat_782	4.2.2.20
kcat_783	4.2.2.20
kcat_784	4.2.2.20
kcat_785	3.5.1.48
kcat_786	3.5.1.48
kcat_787	3.5.1.48
kcat_788	3.5.1.48
kcat_789	3.5.1.48
kcat_790	3.5.1.48
kcat_791	3.5.1.48
kcat_792	3.5.1.48
kcat_793	3.5.1.48
kcat_794	3.5.1.48
kcat_795	3.5.1.48
kcat_796	3.5.1.48
kcat_797	3.5.1.48
kcat_798	3.5.1.48
kcat_799	3.5.1.48
kcat_800	3.5.1.48
kcat_801	3.5.1.48
kcat_802	3.5.1.48
kcat_803	3.5.1.48
kcat_804	3.5.1.48
kcat_805	3.5.1.48
kcat_806	2.7.7.92
kcat_807	1.13.11.65
kcat_808	1.13.11.65
kcat_809	1.13.11.65
kcat_810	4.2.3.121
kcat_811	4.2.3.20
kcat_812	1.1.1.47
kcat_813	1.1.1.47
kcat_814	1.1.1.47
kcat_815	1.1.1.47
kcat_816	1.1.1.47
kcat_817	1.1.1.47
kcat_818	1.1.1.47
kcat_819	1.1.1.47
kcat_820	1.1.1.47
kcat_821	1.1.1.47
kcat_822	1.1.1.47
kcat_823	1.1.1.47
kcat_824	1.1.1.47
kcat_825	1.1.1.47
kcat_826	1.1.1.47
kcat_827	1.1.1.47
kcat_828	1.1.1.47
kcat_829	1.1.1.359
kcat_830	1.1.1.47
kcat_831	1.1.1.47
kcat_832	1.1.1.47
kcat_833	1.1.1.47
kcat_834	1.1.1.47
kcat_835	1.1.1.47
kcat_836	1.1.1.47
kcat_837	1.1.1.47
kcat_838	1.1.1.47
kcat_839	1.1.1.47
kcat_840	1.1.1.47
kcat_841	1.1.1.47
kcat_842	1.1.1.85
kcat_843	1.1.1.85
kcat_844	1.1.1.85
kcat_845	1.1.1.85
kcat_846	1.1.1.85
kcat_847	1.1.1.85
kcat_848	1.1.1.85
kcat_849	1.1.1.85
kcat_850	1.1.1.85
kcat_851	1.1.1.85
kcat_852	1.1.1.85
kcat_853	1.1.1.85
kcat_854	1.1.1.85
kcat_855	1.1.1.85
kcat_856	1.1.1.85
kcat_857	1.1.1.85
kcat_858	1.1.1.85
kcat_859	1.1.1.85
kcat_860	1.1.1.85
kcat_861	1.1.1.85
kcat_862	1.1.1.85
kcat_863	1.1.1.85
kcat_864	1.1.1.85
kcat_865	1.1.1.85
kcat_866	1.1.1.85
kcat_867	1.1.1.85
kcat_868	1.1.1.85
kcat_869	1.1.1.85
kcat_870	1.1.1.85
kcat_871	1.1.1.85
kcat_872	1.1.1.85
kcat_873	1.1.1.85
kcat_874	1.1.1.85
kcat_875	1.1.1.85
kcat_876	1.1.1.85
kcat_877	1.1.1.85
kcat_878	1.1.1.85
kcat_879	1.1.1.85
kcat_880	1.1.1.85
kcat_881	1.1.1.85
kcat_882	1.1.1.85
kcat_883	1.1.1.85
kcat_884	1.1.1.85
kcat_885	1.1.1.85
kcat_886	1.1.1.85
kcat_887	1.1.1.85
kcat_888	1.1.1.85
kcat_889	1.1.1.85
kcat_890	1.1.1.85
kcat_891	1.1.1.85
kcat_892	1.1.1.85
kcat_893	1.1.1.85
kcat_894	1.1.1.85
kcat_895	1.1.1.85
kcat_896	1.1.1.85
kcat_897	1.1.1.85
kcat_898	1.1.1.85
kcat_899	1.1.1.85
kcat_900	1.1.1.85
kcat_901	1.1.1.85
kcat_902	3.1.4.52
kcat_903	3.1.4.52
kcat_904	3.1.4.52
kcat_905	3.1.4.52
kcat_906	3.1.4.52
kcat_907	3.1.4.52
kcat_908	3.1.4.52
kcat_909	3.1.4.52
kcat_910	3.1.4.52
kcat_911	3.1.4.52
kcat_912	3.1.4.52
kcat_913	3.1.4.52
kcat_914	3.1.4.52
kcat_915	3.1.4.52
kcat_916	3.1.4.52
kcat_917	3.3.2.8
kcat_918	3.3.2.8
kcat_919	3.3.2.8
kcat_920	4.2.1.2
kcat_921	4.2.1.2
kcat_922	4.2.1.2
kcat_923	4.2.1.2
kcat_924	4.2.1.2
kcat_925	4.2.1.2
kcat_926	4.2.1.2
kcat_927	4.2.1.2
kcat_928	4.2.1.2
kcat_929	4.2.1.2
kcat_930	4.2.1.2
kcat_931	4.2.1.2
kcat_932	4.2.1.2
kcat_933	4.2.1.2
kcat_934	4.2.1.2
kcat_935	4.2.1.2
kcat_936	4.2.1.2
kcat_937	4.2.1.2
kcat_938	4.2.1.2
kcat_939	1.1.1.295
kcat_940	1.1.1.295
kcat_941	1.1.1.295
kcat_942	1.1.1.295
kcat_943	1.21.4.5
kcat_944	1.21.4.5
kcat_945	1.21.4.5
kcat_946	2.7.7.62
kcat_947	2.7.7.62
kcat_948	1.1.1.335
kcat_949	4.1.1.64
kcat_950	4.1.1.64
kcat_951	2.4.1.140
kcat_952	2.3.1.15
kcat_953	3.6.1.13
kcat_954	3.6.1.13
kcat_955	3.6.1.13
kcat_956	3.6.1.13
kcat_957	3.6.1.13
kcat_958	3.6.1.13
kcat_959	3.6.1.13
kcat_960	3.6.1.13
kcat_961	3.6.1.13
kcat_962	3.6.1.13
kcat_963	3.6.1.13
kcat_964	3.6.1.13
kcat_965	3.6.1.13
kcat_966	3.6.1.13
kcat_967	3.6.1.13
kcat_968	3.6.1.13
kcat_969	3.6.1.13
kcat_970	3.6.1.13
kcat_971	3.6.1.13
kcat_972	3.6.1.13
kcat_973	3.6.1.13
kcat_974	3.6.1.13
kcat_975	3.6.1.13
kcat_976	3.6.1.13
kcat_977	3.6.1.13
kcat_978	3.6.1.53
kcat_979	3.6.1.53
kcat_980	3.6.1.53
kcat_981	3.6.1.53
kcat_982	3.6.1.53
kcat_983	3.6.1.53
kcat_984	3.6.1.53
kcat_985	3.6.1.53
kcat_986	3.6.1.13
kcat_987	3.6.1.53
kcat_988	3.6.1.53
kcat_989	3.6.1.53
kcat_990	3.6.1.53
kcat_991	3.6.1.53
kcat_992	3.6.1.53
kcat_993	3.6.1.53
kcat_994	3.6.1.53
kcat_995	3.6.1.53
kcat_996	3.6.1.53
kcat_997	3.6.1.53
kcat_998	3.6.1.13
kcat_999	3.6.1.53
kcat_1000	3.6.1.53
kcat_1001	3.6.1.53
kcat_1002	3.6.1.13
kcat_1003	3.6.1.53
kcat_1004	3.6.1.53
kcat_1005	3.6.1.53
kcat_1006	3.6.1.53
kcat_1007	3.6.1.53
kcat_1008	3.6.1.53
kcat_1009	3.6.1.53
kcat_1010	3.6.1.53
kcat_1011	3.6.1.53
kcat_1012	3.6.1.53
kcat_1013	3.6.1.53
kcat_1014	3.6.1.53
kcat_1015	3.6.1.53
kcat_1016	3.6.1.53
kcat_1017	3.6.1.53
kcat_1018	3.6.1.53
kcat_1019	3.6.1.53
kcat_1020	3.6.1.53
kcat_1021	3.6.1.53
kcat_1022	3.6.1.13
kcat_1023	3.6.1.53
kcat_1024	3.6.1.53
kcat_1025	3.6.1.53
kcat_1026	3.6.1.53
kcat_1027	3.6.1.53
kcat_1028	3.6.1.53
kcat_1029	3.6.1.53
kcat_1030	3.6.1.53
kcat_1031	3.6.1.53
kcat_1032	3.6.1.53
kcat_1033	1.1.1.18
kcat_1034	1.1.1.18
kcat_1035	1.1.1.18
kcat_1036	1.1.1.18
kcat_1037	1.1.1.18
kcat_1038	1.1.1.18
kcat_1039	1.14.11.44
kcat_1040	1.14.11.44
kcat_1041	1.14.11.44
kcat_1042	1.14.11.44
kcat_1043	1.14.11.44
kcat_1044	1.14.11.44
kcat_1045	1.14.11.44
kcat_1046	1.3.1.48
kcat_1047	1.3.1.48
kcat_1048	1.3.1.48
kcat_1049	1.3.1.48
kcat_1050	1.3.1.48
kcat_1051	2.7.2.7
kcat_1052	2.7.2.7
kcat_1053	2.7.2.7
kcat_1054	2.7.2.7
kcat_1055	2.7.2.7
kcat_1056	2.7.2.7
kcat_1057	4.1.2.42
kcat_1058	4.1.2.42
kcat_1059	4.1.2.42
kcat_1060	2.4.2.18
kcat_1061	2.4.2.18
kcat_1062	2.4.2.18
kcat_1063	2.4.2.18
kcat_1064	2.4.2.18
kcat_1065	2.4.2.18
kcat_1066	2.4.2.18
kcat_1067	2.4.2.18
kcat_1068	2.4.2.18
kcat_1069	2.4.2.18
kcat_1070	2.4.2.18
kcat_1071	2.4.2.18
kcat_1072	2.4.2.18
kcat_1073	2.4.2.18
kcat_1074	2.4.2.18
kcat_1075	2.4.2.18
kcat_1076	2.4.2.18
kcat_1077	2.4.2.18
kcat_1078	2.4.2.18
kcat_1079	2.4.2.18
kcat_1080	2.4.2.18
kcat_1081	2.4.2.18
kcat_1082	2.4.2.18
kcat_1083	2.4.2.18
kcat_1084	2.4.2.18
kcat_1085	2.4.2.18
kcat_1086	2.4.2.18
kcat_1087	2.4.2.18
kcat_1088	2.4.2.18
kcat_1089	2.4.2.18
kcat_1090	2.4.2.18
kcat_1091	2.4.2.18
kcat_1092	2.4.2.18
kcat_1093	2.7.7.30
kcat_1094	2.7.7.30
kcat_1095	3.5.4.28
kcat_1096	3.5.4.28
kcat_1097	3.5.4.28
kcat_1098	3.5.4.28
kcat_1099	4.2.3.1
kcat_1100	4.2.3.1
kcat_1101	4.2.3.1
kcat_1102	4.2.3.1
kcat_1103	5.3.1.6
kcat_1104	5.3.1.6
kcat_1105	5.3.1.6
kcat_1106	5.3.1.6
kcat_1107	5.3.1.6
kcat_1108	5.3.1.6
kcat_1109	5.3.1.6
kcat_1110	5.3.1.6
kcat_1111	5.3.1.6
kcat_1112	5.3.1.6
kcat_1113	5.3.1.6
kcat_1114	5.3.1.6
kcat_1115	5.3.1.6
kcat_1116	5.3.1.6
kcat_1117	1.14.13.22
kcat_1118	1.14.13.22
kcat_1119	1.14.13.22
kcat_1120	1.14.13.22
kcat_1121	1.14.13.22
kcat_1122	1.14.13.22
kcat_1123	1.14.13.22
kcat_1124	1.14.13.22
kcat_1125	1.14.13.22
kcat_1126	1.14.13.22
kcat_1127	1.14.13.22
kcat_1128	1.14.13.22
kcat_1129	1.14.13.22
kcat_1130	1.14.13.22
kcat_1131	1.14.13.22
kcat_1132	1.14.13.22
kcat_1133	1.14.13.22
kcat_1134	1.14.13.22
kcat_1135	1.14.13.22
kcat_1136	1.14.13.22
kcat_1137	2.4.1.185
kcat_1138	1.14.14.82
kcat_1139	1.14.14.82
kcat_1140	1.14.14.82
kcat_1141	1.14.14.82
kcat_1142	1.14.14.82
kcat_1143	1.14.14.82
kcat_1144	1.14.14.82
kcat_1145	1.14.14.82
kcat_1146	1.14.14.82
kcat_1147	1.14.14.82
kcat_1148	1.14.14.82
kcat_1149	1.14.14.82
kcat_1150	1.14.14.82
kcat_1151	1.5.5.2
kcat_1152	1.5.5.2
kcat_1153	1.5.5.2
kcat_1154	1.5.5.2
kcat_1155	1.5.5.2
kcat_1156	1.5.5.2
kcat_1157	1.5.5.2
kcat_1158	1.5.5.2
kcat_1159	5.4.2.9
kcat_1160	5.4.2.9
kcat_1161	5.4.2.9
kcat_1162	5.4.2.9
kcat_1163	5.4.2.9
kcat_1164	1.1.1.103
kcat_1165	1.1.1.103
kcat_1166	1.1.1.103
kcat_1167	1.1.1.103
kcat_1168	1.1.1.103
kcat_1169	1.1.1.103
kcat_1170	1.1.1.103
kcat_1171	1.1.1.103
kcat_1172	1.1.1.103
kcat_1173	1.1.1.103
kcat_1174	1.1.1.103
kcat_1175	1.1.1.103
kcat_1176	1.1.1.103
kcat_1177	1.1.1.103
kcat_1178	1.1.1.103
kcat_1179	1.1.1.103
kcat_1180	1.1.1.103
kcat_1181	1.1.1.103
kcat_1182	1.1.1.103
kcat_1183	1.1.1.103
kcat_1184	1.1.1.103
kcat_1185	1.1.1.103
kcat_1186	1.1.1.103
kcat_1187	1.1.1.103
kcat_1188	1.1.1.103
kcat_1189	1.1.1.103
kcat_1190	1.1.1.103
kcat_1191	1.1.1.103
kcat_1192	1.1.1.103
kcat_1193	4.2.3.106
kcat_1194	4.2.3.46
kcat_1195	4.3.1.15
kcat_1196	4.3.1.15
kcat_1197	4.3.1.15
kcat_1198	4.3.1.15
kcat_1199	4.3.1.15
kcat_1200	4.3.1.15
kcat_1201	4.3.1.15
kcat_1202	4.3.1.15
kcat_1203	4.3.1.15
kcat_1204	4.3.1.15
kcat_1205	4.3.1.15
kcat_1206	4.3.1.15
kcat_1207	4.3.1.15
kcat_1208	4.3.1.15
kcat_1209	4.3.1.15
kcat_1210	4.3.1.15
kcat_1211	4.3.1.15
kcat_1212	4.3.1.15
kcat_1213	4.3.1.15
kcat_1214	4.3.1.15
kcat_1215	4.2.3.70
kcat_1216	3.1.3.48
kcat_1217	3.1.3.16
kcat_1218	3.1.3.16
kcat_1219	3.1.3.16
kcat_1220	3.1.3.16
kcat_1221	3.1.3.16
kcat_1222	3.1.3.16
kcat_1223	3.1.3.16
kcat_1224	3.1.3.16
kcat_1225	3.1.3.16
kcat_1226	3.1.3.16
kcat_1227	3.1.3.16
kcat_1228	3.1.3.48
kcat_1229	3.1.3.48
kcat_1230	3.1.3.48
kcat_1231	3.1.3.48
kcat_1232	3.1.3.48
kcat_1233	3.1.3.48
kcat_1234	3.1.3.48
kcat_1235	3.1.3.48
kcat_1236	3.1.3.48
kcat_1237	3.1.3.48
kcat_1238	3.1.3.48
kcat_1239	3.1.3.48
kcat_1240	3.1.3.48
kcat_1241	3.1.3.48
kcat_1242	3.1.3.48
kcat_1243	3.1.3.48
kcat_1244	3.1.3.48
kcat_1245	3.1.3.48
kcat_1246	3.1.3.48
kcat_1247	3.1.3.48
kcat_1248	3.1.3.48
kcat_1249	3.1.3.48
kcat_1250	3.1.3.48
kcat_1251	3.1.3.48
kcat_1252	3.1.3.48
kcat_1253	3.1.3.48
kcat_1254	3.1.3.48
kcat_1255	3.1.3.48
kcat_1256	3.1.3.48
kcat_1257	3.1.3.48
kcat_1258	3.1.3.48
kcat_1259	1.2.1.10
kcat_1260	1.2.1.10
kcat_1261	1.2.1.10
kcat_1262	1.2.1.10
kcat_1263	1.2.1.87
kcat_1264	1.2.1.10
kcat_1265	1.2.1.10
kcat_1266	1.2.1.10
kcat_1267	1.2.1.10
kcat_1268	1.2.1.10
kcat_1269	1.2.1.10
kcat_1270	1.2.1.10
kcat_1271	1.2.1.10
kcat_1272	1.2.1.10
kcat_1273	1.2.1.10
kcat_1274	1.2.1.10
kcat_1275	1.2.1.10
kcat_1276	1.2.1.10
kcat_1277	1.2.1.87
kcat_1278	1.2.1.87
kcat_1279	1.2.1.10
kcat_1280	1.11.1.14
kcat_1281	1.14.11.6
kcat_1282	1.14.11.6
kcat_1283	1.14.11.6
kcat_1284	1.14.11.6
kcat_1285	1.14.11.6
kcat_1286	1.14.11.6
kcat_1287	1.14.11.6
kcat_1288	1.14.11.6
kcat_1289	1.14.11.6
kcat_1290	1.14.11.6
kcat_1291	1.14.11.6
kcat_1292	2.7.1.22
kcat_1293	2.4.1.323
kcat_1294	2.4.1.323
kcat_1295	2.3.1.5
kcat_1296	2.3.1.5
kcat_1297	2.3.1.5
kcat_1298	2.3.1.5
kcat_1299	2.3.1.5
kcat_1300	2.3.1.5
kcat_1301	2.3.1.5
kcat_1302	2.3.1.5
kcat_1303	2.3.1.5
kcat_1304	2.3.1.5
kcat_1305	2.3.1.5
kcat_1306	2.3.1.5
kcat_1307	2.3.1.5
kcat_1308	2.3.1.5
kcat_1309	2.3.1.5
kcat_1310	2.3.1.5
kcat_1311	2.3.1.5
kcat_1312	2.3.1.5
kcat_1313	2.3.1.5
kcat_1314	2.3.1.5
kcat_1315	2.3.1.5
kcat_1316	2.3.1.5
kcat_1317	2.3.1.5
kcat_1318	2.3.1.5
kcat_1319	2.3.1.5
kcat_1320	2.3.1.5
kcat_1321	2.3.1.5
kcat_1322	2.3.1.5
kcat_1323	2.3.1.5
kcat_1324	2.3.1.5
kcat_1325	2.3.1.5
kcat_1326	2.3.1.5
kcat_1327	2.3.1.5
kcat_1328	2.3.1.5
kcat_1329	2.3.1.5
kcat_1330	2.7.1.210
kcat_1331	2.7.1.210
kcat_1332	3.1.1.32
kcat_1333	5.1.1.21
kcat_1334	5.1.1.21
kcat_1335	5.1.1.21
kcat_1336	5.1.1.21
kcat_1337	5.1.1.21
kcat_1338	2.4.1.173
kcat_1339	2.4.1.173
kcat_1340	2.4.1.173
kcat_1341	3.1.3.102
kcat_1342	3.1.3.2
kcat_1343	1.1.1.407
kcat_1344	3.1.3.7
kcat_1345	3.1.3.7
kcat_1346	3.1.3.97
kcat_1347	3.1.3.7
kcat_1348	3.1.3.97
kcat_1349	3.6.1.57
kcat_1350	3.6.1.57
kcat_1351	3.6.1.57
kcat_1352	3.6.1.57
kcat_1353	4.2.3.15
kcat_1354	3.6.1.7
kcat_1355	3.6.1.7
kcat_1356	3.6.1.7
kcat_1357	1.2.1.32
kcat_1358	1.2.1.32
kcat_1359	1.2.1.32
kcat_1360	2.7.3.3
kcat_1361	2.7.3.3
kcat_1362	2.7.3.3
kcat_1363	2.7.3.3
kcat_1364	2.7.3.3
kcat_1365	2.7.3.3
kcat_1366	2.7.3.3
kcat_1367	2.7.3.3
kcat_1368	2.7.3.3
kcat_1369	2.7.3.3
kcat_1370	2.7.3.3
kcat_1371	2.7.3.3
kcat_1372	2.7.3.3
kcat_1373	2.7.3.3
kcat_1374	2.7.3.3
kcat_1375	2.7.3.3
kcat_1376	2.7.3.3
kcat_1377	2.7.3.3
kcat_1378	2.7.3.3
kcat_1379	2.7.3.3
kcat_1380	2.7.3.3
kcat_1381	2.7.3.3
kcat_1382	2.7.3.3
kcat_1383	2.7.3.3
kcat_1384	2.7.3.3
kcat_1385	2.7.3.3
kcat_1386	2.7.3.3
kcat_1387	2.7.3.3
kcat_1388	2.7.3.3
kcat_1389	2.7.3.3
kcat_1390	2.7.3.3
kcat_1391	3.4.17.21
kcat_1392	3.4.17.21
kcat_1393	2.4.1.37
kcat_1394	2.1.1.141
kcat_1395	2.1.1.141
kcat_1396	2.1.1.141
kcat_1397	2.1.1.141
kcat_1398	2.1.1.141
kcat_1399	2.1.1.141
kcat_1400	1.5.1.20
kcat_1401	1.5.1.54
kcat_1402	1.5.1.20
kcat_1403	2.7.12.2
kcat_1404	2.3.1.48
kcat_1405	2.3.1.48
kcat_1406	2.3.1.48
kcat_1407	2.3.1.48
kcat_1408	2.3.1.48
kcat_1409	2.3.1.48
kcat_1410	2.3.1.48
kcat_1411	2.3.1.48
kcat_1412	2.3.1.48
kcat_1413	2.3.1.48
kcat_1414	2.3.1.48
kcat_1415	2.3.1.48
kcat_1416	4.1.2.17
kcat_1417	4.1.2.17
kcat_1418	4.1.2.17
kcat_1419	4.1.2.17
kcat_1420	4.1.2.17
kcat_1421	4.1.2.17
kcat_1422	4.1.2.17
kcat_1423	4.1.2.17
kcat_1424	4.1.2.17
kcat_1425	4.1.2.17
kcat_1426	4.1.2.17
kcat_1427	4.1.2.17
kcat_1428	3.1.3.27
kcat_1429	3.2.1.81
kcat_1430	3.2.1.81
kcat_1431	4.2.1.171
kcat_1432	4.2.1.171
kcat_1433	4.2.3.24
kcat_1434	4.2.3.24
kcat_1435	4.2.3.24
kcat_1436	4.2.3.24
kcat_1437	4.2.3.24
kcat_1438	3.5.2.16
kcat_1439	3.5.2.16
kcat_1440	3.5.2.16
kcat_1441	3.5.2.16
kcat_1442	3.1.3.1
kcat_1443	3.1.3.1
kcat_1444	3.1.3.1
kcat_1445	3.1.3.1
kcat_1446	3.1.3.1
kcat_1447	3.1.3.1
kcat_1448	3.1.3.1
kcat_1449	3.1.3.1
kcat_1450	3.1.3.1
kcat_1451	3.1.3.1
kcat_1452	3.1.3.1
kcat_1453	3.1.3.1
kcat_1454	3.1.3.1
kcat_1455	3.1.3.1
kcat_1456	3.1.3.1
kcat_1457	3.1.3.1
kcat_1458	3.1.3.1
kcat_1459	3.1.3.1
kcat_1460	3.1.3.1
kcat_1461	3.1.3.1
kcat_1462	5.3.3.7
kcat_1463	1.1.1.370
kcat_1464	1.1.1.370
kcat_1465	1.1.1.370
kcat_1466	1.1.1.370
kcat_1467	1.1.1.423
kcat_1468	1.1.1.423
kcat_1469	1.1.1.423
kcat_1470	1.1.1.423
kcat_1471	1.1.1.423
kcat_1472	1.1.1.423
kcat_1473	1.1.1.423
kcat_1474	1.1.1.423
kcat_1475	1.1.1.423
kcat_1476	1.1.1.423
kcat_1477	1.1.1.423
kcat_1478	1.1.1.423
kcat_1479	1.1.1.423
kcat_1480	1.1.1.28
kcat_1481	1.1.1.28
kcat_1482	1.1.1.28
kcat_1483	1.1.1.28
kcat_1484	1.1.1.28
kcat_1485	1.1.1.28
kcat_1486	1.1.1.28
kcat_1487	1.1.1.28
kcat_1488	1.1.1.28
kcat_1489	1.1.1.28
kcat_1490	1.1.1.28
kcat_1491	1.1.1.28
kcat_1492	1.1.1.28
kcat_1493	1.1.1.28
kcat_1494	1.1.1.28
kcat_1495	1.1.1.28
kcat_1496	1.1.1.28
kcat_1497	1.1.1.28
kcat_1498	1.1.1.28
kcat_1499	1.1.1.28
kcat_1500	1.1.1.28
kcat_1501	1.1.1.28
kcat_1502	1.1.1.28
kcat_1503	1.1.1.28
kcat_1504	1.1.1.28
kcat_1505	1.1.1.28
kcat_1506	1.1.1.28
kcat_1507	1.1.1.28
kcat_1508	1.1.1.28
kcat_1509	1.1.1.28
kcat_1510	1.1.1.28
kcat_1511	1.1.1.28
kcat_1512	1.1.1.28
kcat_1513	1.1.1.28
kcat_1514	1.1.1.28
kcat_1515	1.1.1.28
kcat_1516	1.1.1.28
kcat_1517	1.1.1.28
kcat_1518	1.1.1.28
kcat_1519	1.1.1.28
kcat_1520	1.1.1.28
kcat_1521	1.1.1.28
kcat_1522	1.1.1.28
kcat_1523	1.1.1.28
kcat_1524	1.1.1.28
kcat_1525	1.1.1.28
kcat_1526	1.1.1.28
kcat_1527	1.1.1.28
kcat_1528	1.1.1.28
kcat_1529	1.1.1.28
kcat_1530	4.1.99.1
kcat_1531	4.1.99.1
kcat_1532	4.1.99.1
kcat_1533	4.1.99.1
kcat_1534	4.1.99.1
kcat_1535	4.1.99.1
kcat_1536	4.1.99.1
kcat_1537	4.1.99.1
kcat_1538	4.1.99.1
kcat_1539	4.1.99.1
kcat_1540	4.1.99.1
kcat_1541	4.1.99.1
kcat_1542	4.1.99.1
kcat_1543	4.1.99.1
kcat_1544	4.1.99.1
kcat_1545	4.1.99.1
kcat_1546	1.1.1.90
kcat_1547	1.1.1.90
kcat_1548	1.1.1.90
kcat_1549	1.1.1.90
kcat_1550	5.1.1.3
kcat_1551	5.1.1.3
kcat_1552	5.1.1.3
kcat_1553	5.1.1.3
kcat_1554	5.1.1.3
kcat_1555	5.1.1.3
kcat_1556	5.1.1.3
kcat_1557	5.1.1.3
kcat_1558	5.1.1.3
kcat_1559	5.1.1.3
kcat_1560	5.1.1.3
kcat_1561	5.1.1.3
kcat_1562	5.1.1.3
kcat_1563	5.1.1.3
kcat_1564	5.1.1.3
kcat_1565	3.5.4.16
kcat_1566	3.5.4.16
kcat_1567	3.5.4.16
kcat_1568	3.5.4.16
kcat_1569	5.1.1.8
kcat_1570	5.1.1.8
kcat_1571	5.1.1.8
kcat_1572	5.1.1.8
kcat_1573	5.1.1.8
kcat_1574	5.1.1.8
kcat_1575	5.1.1.8
kcat_1576	5.1.1.8
kcat_1577	1.8.2.2
kcat_1578	1.8.2.2
kcat_1579	1.14.11.45
kcat_1580	1.14.11.45
kcat_1581	1.14.11.45
kcat_1582	2.1.1.329
kcat_1583	1.2.1.99
kcat_1584	1.2.1.99
kcat_1585	1.2.1.99
kcat_1586	1.2.1.99
kcat_1587	1.2.1.99
kcat_1588	1.2.1.99
kcat_1589	1.2.1.99
kcat_1590	1.2.1.99
kcat_1591	1.4.1.2
kcat_1592	1.4.1.2
kcat_1593	1.4.1.2
kcat_1594	1.4.1.2
kcat_1595	1.4.1.2
kcat_1596	1.4.1.2
kcat_1597	1.4.1.2
kcat_1598	1.4.1.2
kcat_1599	1.4.1.2
kcat_1600	1.4.1.2
kcat_1601	1.4.1.2
kcat_1602	1.4.1.2
kcat_1603	1.4.1.2
kcat_1604	1.4.1.2
kcat_1605	1.4.1.2
kcat_1606	3.2.1.48
kcat_1607	3.2.1.48
kcat_1608	3.2.1.48
kcat_1609	3.2.1.48
kcat_1610	3.2.1.48
kcat_1611	3.2.1.48
kcat_1612	3.2.1.10
kcat_1613	3.2.1.10
kcat_1614	3.2.1.48
kcat_1615	3.2.1.48
kcat_1616	3.2.1.48
kcat_1617	3.2.1.48
kcat_1618	1.14.14.36
kcat_1619	3.5.2.10
kcat_1620	3.5.2.10
kcat_1621	3.5.2.10
kcat_1622	3.5.2.10
kcat_1623	3.5.2.10
kcat_1624	1.2.7.3
kcat_1625	1.2.7.3
kcat_1626	1.2.7.3
kcat_1627	1.2.7.3
kcat_1628	3.5.99.8
kcat_1629	5.3.3.8
kcat_1630	5.3.3.8
kcat_1631	5.3.3.8
kcat_1632	1.3.1.102
kcat_1633	2.6.1.76
kcat_1634	2.6.1.76
kcat_1635	2.6.1.76
kcat_1636	2.6.1.76
kcat_1637	2.6.1.76
kcat_1638	2.6.1.76
kcat_1639	2.3.1.203
kcat_1640	2.3.1.203
kcat_1641	2.3.1.203
kcat_1642	2.3.1.203
kcat_1643	2.3.1.203
kcat_1644	2.3.1.203
kcat_1645	2.3.1.203
kcat_1646	2.3.1.203
kcat_1647	2.3.1.203
kcat_1648	1.5.1.52
kcat_1649	1.5.1.52
kcat_1650	1.5.1.52
kcat_1651	1.5.1.52
kcat_1652	1.14.13.225
kcat_1653	1.14.13.225
kcat_1654	3.7.1.9
kcat_1655	3.7.1.9
kcat_1656	3.7.1.9
kcat_1657	3.5.1.25
kcat_1658	3.5.1.25
kcat_1659	3.5.1.25
kcat_1660	3.5.1.25
kcat_1661	3.5.1.25
kcat_1662	3.5.1.25
kcat_1663	3.5.1.25
kcat_1664	3.5.1.25
kcat_1665	3.5.1.25
kcat_1666	3.5.1.25
kcat_1667	3.5.1.25
kcat_1668	3.5.1.25
kcat_1669	3.5.1.25
kcat_1670	3.5.1.25
kcat_1671	6.3.3.6
kcat_1672	6.3.3.6
kcat_1673	2.4.1.227
kcat_1674	2.4.1.227
kcat_1675	2.4.1.227
kcat_1676	2.4.1.227
kcat_1677	2.4.1.227
kcat_1678	2.4.1.227
kcat_1679	2.4.1.227
kcat_1680	2.4.1.227
kcat_1681	3.13.1.9
kcat_1682	3.13.1.9
kcat_1683	3.13.1.9
kcat_1684	4.2.1.40
kcat_1685	4.2.1.40
kcat_1686	4.2.1.40
kcat_1687	4.2.1.40
kcat_1688	4.2.1.40
kcat_1689	4.2.1.40
kcat_1690	4.2.1.40
kcat_1691	4.2.1.40
kcat_1692	4.2.1.40
kcat_1693	4.2.1.40
kcat_1694	4.2.1.40
kcat_1695	4.2.1.40
kcat_1696	4.2.1.40
kcat_1697	4.2.1.40
kcat_1698	4.2.1.40
kcat_1699	4.2.1.40
kcat_1700	4.2.1.40
kcat_1701	4.2.1.40
kcat_1702	4.2.1.40
kcat_1703	4.2.1.40
kcat_1704	4.2.1.40
kcat_1705	1.14.14.68
kcat_1706	7.2.1.1
kcat_1707	7.2.1.1
kcat_1708	7.2.1.1
kcat_1709	2.6.99.3
kcat_1710	2.6.99.3
kcat_1711	5.1.2.1
kcat_1712	2.7.1.177
kcat_1713	2.7.1.177
kcat_1714	2.7.1.177
kcat_1715	2.7.1.177
kcat_1716	2.7.1.177
kcat_1717	2.7.1.177
kcat_1718	2.7.1.177
kcat_1719	2.7.1.177
kcat_1720	2.7.1.177
kcat_1721	2.7.1.177
kcat_1722	2.7.1.177
kcat_1723	2.7.1.177
kcat_1724	2.7.1.177
kcat_1725	2.7.1.177
kcat_1726	2.7.1.177
kcat_1727	2.7.1.177
kcat_1728	2.7.1.177
kcat_1729	2.7.1.177
kcat_1730	2.7.1.177
kcat_1731	2.7.1.177
kcat_1732	2.7.1.177
kcat_1733	2.7.1.177
kcat_1734	2.7.1.177
kcat_1735	3.1.1.57
kcat_1736	3.1.1.57
kcat_1737	1.6.2.6
kcat_1738	1.6.2.6
kcat_1739	1.6.2.6
kcat_1740	4.1.1.57
kcat_1741	4.1.1.57
kcat_1742	2.3.1.85
kcat_1743	2.3.1.85
kcat_1744	2.3.1.85
kcat_1745	2.3.1.85
kcat_1746	2.3.1.85
kcat_1747	2.3.1.85
kcat_1748	2.3.1.85
kcat_1749	2.3.1.85
kcat_1750	2.3.1.85
kcat_1751	2.3.1.85
kcat_1752	2.3.1.85
kcat_1753	2.3.1.85
kcat_1754	1.13.11.52
kcat_1755	1.13.11.52
kcat_1756	1.13.11.52
kcat_1757	1.13.11.52
kcat_1758	1.13.11.52
kcat_1759	1.13.11.52
kcat_1760	1.13.11.52
kcat_1761	1.13.11.52
kcat_1762	1.13.11.52
kcat_1763	1.13.11.52
kcat_1764	1.13.11.52
kcat_1765	1.13.11.52
kcat_1766	1.13.11.11
kcat_1767	1.13.11.11
kcat_1768	1.13.11.11
kcat_1769	1.13.11.11
kcat_1770	1.13.11.11
kcat_1771	1.13.11.11
kcat_1772	1.13.11.11
kcat_1773	1.13.11.11
kcat_1774	1.13.11.11
kcat_1775	1.13.11.52
kcat_1776	1.13.11.52
kcat_1777	1.13.11.11
kcat_1778	1.13.11.11
kcat_1779	1.13.11.11
kcat_1780	1.13.11.11
kcat_1781	1.13.11.11
kcat_1782	1.13.11.52
kcat_1783	1.13.11.52
kcat_1784	1.13.11.52
kcat_1785	5.4.3.11
kcat_1786	5.4.3.11
kcat_1787	5.4.3.11
kcat_1788	5.4.3.11
kcat_1789	5.4.3.11
kcat_1790	5.4.3.11
kcat_1791	5.4.3.11
kcat_1792	5.4.3.11
kcat_1793	5.4.3.11
kcat_1794	5.4.3.11
kcat_1795	5.4.3.11
kcat_1796	5.4.3.11
kcat_1797	5.4.3.11
kcat_1798	5.4.3.11
kcat_1799	5.4.3.11
kcat_1800	5.4.3.11
kcat_1801	5.4.3.11
kcat_1802	5.4.3.11
kcat_1803	3.5.4.3
kcat_1804	3.5.4.3
kcat_1805	3.5.4.3
kcat_1806	3.5.4.3
kcat_1807	3.5.4.3
kcat_1808	3.5.4.3
kcat_1809	3.5.4.3
kcat_1810	3.5.4.3
kcat_1811	3.5.4.3
kcat_1812	3.6.1.64
kcat_1813	3.6.1.64
kcat_1814	3.6.1.64
kcat_1815	1.14.13.215
kcat_1816	1.14.13.215
kcat_1817	1.14.13.215
kcat_1818	3.2.1.100
kcat_1819	3.1.3.52
kcat_1820	3.1.3.52
kcat_1821	4.1.3.16
kcat_1822	4.1.3.16
kcat_1823	4.1.3.16
kcat_1824	4.1.3.16
kcat_1825	4.1.3.16
kcat_1826	4.1.3.16
kcat_1827	4.1.3.16
kcat_1828	4.1.3.16
kcat_1829	4.1.3.16
kcat_1830	4.1.3.16
kcat_1831	2.3.1.13
kcat_1832	2.3.1.13
kcat_1833	2.3.1.71
kcat_1834	2.3.1.71
kcat_1835	2.3.1.71
kcat_1836	2.3.1.13
kcat_1837	2.3.1.71
kcat_1838	2.7.1.185
kcat_1839	2.7.1.185
kcat_1840	2.7.1.185
kcat_1841	2.7.1.185
kcat_1842	2.7.1.185
kcat_1843	2.7.1.185
kcat_1844	2.4.1.25
kcat_1845	2.4.1.25
kcat_1846	2.4.1.25
kcat_1847	2.4.1.25
kcat_1848	2.4.1.25
kcat_1849	2.4.1.25
kcat_1850	2.4.1.25
kcat_1851	2.4.1.25
kcat_1852	2.4.1.25
kcat_1853	2.4.1.25
kcat_1854	2.4.1.25
kcat_1855	2.4.1.25
kcat_1856	2.4.1.25
kcat_1857	2.4.1.25
kcat_1858	2.4.1.25
kcat_1859	2.4.1.25
kcat_1860	2.4.1.25
kcat_1861	2.4.1.25
kcat_1862	2.4.1.25
kcat_1863	2.4.1.25
kcat_1864	2.4.1.25
kcat_1865	2.4.1.25
kcat_1866	2.4.1.25
kcat_1867	5.4.99.18
kcat_1868	5.4.99.18
kcat_1869	5.4.99.18
kcat_1870	5.4.99.18
kcat_1871	5.4.99.18
kcat_1872	5.4.99.18
kcat_1873	2.5.1.135
kcat_1874	2.5.1.135
kcat_1875	2.4.2.12
kcat_1876	2.4.2.12
kcat_1877	2.4.2.12
kcat_1878	1.1.1.247
kcat_1879	1.1.1.247
kcat_1880	1.1.1.247
kcat_1881	1.1.1.247
kcat_1882	1.1.1.247
kcat_1883	1.1.1.247
kcat_1884	1.1.1.247
kcat_1885	1.1.1.247
kcat_1886	2.7.7.48
kcat_1887	2.7.7.48
kcat_1888	2.7.7.48
kcat_1889	2.7.7.48
kcat_1890	2.7.11.7
kcat_1891	2.7.11.7
kcat_1892	2.7.11.7
kcat_1893	2.1.1.28
kcat_1894	2.1.1.28
kcat_1895	2.1.1.28
kcat_1896	2.1.1.28
kcat_1897	2.1.1.28
kcat_1898	2.1.1.28
kcat_1899	2.1.1.28
kcat_1900	2.1.1.28
kcat_1901	2.1.1.28
kcat_1902	2.1.1.28
kcat_1903	2.1.1.28
kcat_1904	2.1.1.28
kcat_1905	2.1.1.28
kcat_1906	2.1.1.28
kcat_1907	2.1.1.28
kcat_1908	2.1.1.28
kcat_1909	2.1.1.28
kcat_1910	1.14.14.149
kcat_1911	1.14.14.149
kcat_1912	1.14.14.149
kcat_1913	1.14.14.149
kcat_1914	1.14.14.149
kcat_1915	1.14.14.149
kcat_1916	1.14.14.149
kcat_1917	1.14.14.149
kcat_1918	2.6.1.55
kcat_1919	2.6.1.55
kcat_1920	2.7.1.82
kcat_1921	2.7.1.82
kcat_1922	2.3.1.222
kcat_1923	2.3.1.222
kcat_1924	2.3.1.222
kcat_1925	2.3.1.222
kcat_1926	2.3.1.8
kcat_1927	2.7.9.6
kcat_1928	2.7.9.6
kcat_1929	4.1.3.24
kcat_1930	4.1.3.24
kcat_1931	4.1.3.24
kcat_1932	1.1.1.332
kcat_1933	1.1.1.332
kcat_1934	1.5.1.30
kcat_1935	1.5.1.30
kcat_1936	2.3.1.115
kcat_1937	2.3.1.115
kcat_1938	2.3.1.115
kcat_1939	2.3.1.115
kcat_1940	2.3.1.115
kcat_1941	2.3.1.115
kcat_1942	2.3.1.115
kcat_1943	2.3.1.115
kcat_1944	2.5.1.19
kcat_1945	2.5.1.19
kcat_1946	2.5.1.19
kcat_1947	2.5.1.19
kcat_1948	2.5.1.19
kcat_1949	2.5.1.19
kcat_1950	2.5.1.19
kcat_1951	2.5.1.19
kcat_1952	2.5.1.19
kcat_1953	2.5.1.19
kcat_1954	2.5.1.19
kcat_1955	2.5.1.19
kcat_1956	2.5.1.19
kcat_1957	2.5.1.19
kcat_1958	2.5.1.19
kcat_1959	2.5.1.19
kcat_1960	2.5.1.19
kcat_1961	2.5.1.19
kcat_1962	2.5.1.19
kcat_1963	2.5.1.19
kcat_1964	2.5.1.19
kcat_1965	2.5.1.19
kcat_1966	2.5.1.19
kcat_1967	2.5.1.19
kcat_1968	2.5.1.19
kcat_1969	2.5.1.19
kcat_1970	2.5.1.19
kcat_1971	2.5.1.19
kcat_1972	2.5.1.19
kcat_1973	2.5.1.19
kcat_1974	2.5.1.19
kcat_1975	2.5.1.19
kcat_1976	2.5.1.19
kcat_1977	4.2.1.28
kcat_1978	4.2.1.28
kcat_1979	4.2.1.28
kcat_1980	4.2.1.28
kcat_1981	4.2.1.28
kcat_1982	4.2.1.28
kcat_1983	2.3.1.57
kcat_1984	2.3.1.57
kcat_1985	2.3.1.57
kcat_1986	2.3.1.57
kcat_1987	2.3.1.57
kcat_1988	2.3.1.57
kcat_1989	1.1.3.37
kcat_1990	1.5.1.36
kcat_1991	1.5.1.36
kcat_1992	1.5.1.36
kcat_1993	1.5.1.36
kcat_1994	4.2.1.164
kcat_1995	2.7.7.14
kcat_1996	2.7.7.14
kcat_1997	2.7.7.14
kcat_1998	2.7.7.14
[truncated: 25,659 more rows]

## Sheet: figs.3c
	Organism
kcat_0	Streptomyces vinaceus
kcat_1	Streptomyces vinaceus
kcat_2	Streptomyces vinaceus
kcat_3	Solanum lycopersicum
kcat_4	Methylorubrum extorquens
kcat_5	Homo sapiens
kcat_6	Homo sapiens
kcat_7	Homo sapiens
kcat_8	Homo sapiens
kcat_9	Homo sapiens
kcat_10	Homo sapiens
kcat_11	Homo sapiens
kcat_12	Homo sapiens
kcat_13	Homo sapiens
kcat_14	Homo sapiens
kcat_15	Homo sapiens
kcat_16	Homo sapiens
kcat_17	Homo sapiens
kcat_18	Homo sapiens
kcat_19	Bombyx mori
kcat_20	Bombyx mori
kcat_21	Staphylococcus aureus
kcat_22	Staphylococcus aureus
kcat_23	Staphylococcus aureus
kcat_24	Staphylococcus aureus
kcat_25	Staphylococcus aureus
kcat_26	Staphylococcus aureus
kcat_27	Trypanosoma cruzi
kcat_28	Plasmodium vivax
kcat_29	Salmonella enterica subsp. enterica serovar Typhimurium
kcat_30	Salmonella enterica subsp. enterica serovar Typhimurium
kcat_31	Salmonella enterica subsp. enterica serovar Typhimurium
kcat_32	Leishmania donovani
kcat_33	Leishmania donovani
kcat_34	Homo sapiens
kcat_35	Saccharopolyspora erythraea Q03131 and Q03132 and
kcat_36	Lentzea aerocolonigenes
kcat_37	Lentzea aerocolonigenes
kcat_38	Lentzea aerocolonigenes
kcat_39	Lentzea aerocolonigenes
kcat_40	Escherichia coli
kcat_41	Escherichia coli
kcat_42	Escherichia coli
kcat_43	Escherichia coli
kcat_44	Mycobacterium tuberculosis
kcat_45	Mycobacterium tuberculosis
kcat_46	Homo sapiens
kcat_47	Homo sapiens
kcat_48	Homo sapiens
kcat_49	Homo sapiens
kcat_50	Sulfurisphaera tokodaii F9VNL4 and F9VNL6 and
kcat_51	Sulfurisphaera tokodaii F9VNL4 and F9VNL6 and
kcat_52	Sulfurisphaera tokodaii F9VNL4 and F9VNL6 and
kcat_53	Sulfurisphaera tokodaii F9VNL4 and F9VNL6 and
kcat_54	Sulfurisphaera tokodaii F9VNL4 and F9VNL6 and
kcat_55	Sulfurisphaera tokodaii Q96Y29 and Q974U9 and
kcat_56	Sulfurisphaera tokodaii Q96Y29 and Q974U9 and
kcat_57	Sulfurisphaera tokodaii Q96XN5 and Q974U9 and
kcat_58	Sulfurisphaera tokodaii Q96Y29 and Q974U9 and
kcat_59	Shigella flexneri
kcat_60	Methylobacterium nodulans
kcat_61	Methylobacterium radiotolerans
kcat_62	Amycolatopsis methanolica
kcat_63	Mycobacterium tuberculosis
kcat_64	Mycobacterium tuberculosis
kcat_65	Mycobacterium tuberculosis
kcat_66	Mycobacterium tuberculosis
kcat_67	Homo sapiens
kcat_68	Homo sapiens
kcat_69	Metallosphaera sedula
kcat_70	Cupriavidus necator
kcat_71	Streptomyces fradiae
kcat_72	Homo sapiens
kcat_73	Homo sapiens
kcat_74	Homo sapiens
kcat_75	Homo sapiens
kcat_76	Homo sapiens
kcat_77	Homo sapiens
kcat_78	Homo sapiens
kcat_79	Homo sapiens
kcat_80	Homo sapiens
kcat_81	Acholeplasma laidlawii
kcat_82	Acholeplasma laidlawii
kcat_83	Paenibacillus sp. YM-1
kcat_84	Paenibacillus sp. YM-1
kcat_85	Ruta graveolens
kcat_86	Helianthus tuberosus
kcat_87	Pseudomonas fluorescens
kcat_88	Homo sapiens
kcat_89	Homo sapiens
kcat_90	Homo sapiens
kcat_91	Homo sapiens
kcat_92	Homo sapiens
kcat_93	Homo sapiens
kcat_94	Homo sapiens
kcat_95	Homo sapiens
kcat_96	Pseudomonas fluorescens
kcat_97	Pseudomonas fluorescens
kcat_98	Pseudomonas fluorescens
kcat_99	Pseudomonas fluorescens
kcat_100	Streptomyces griseolus
kcat_101	Streptomyces griseolus
kcat_102	Streptomyces griseolus
kcat_103	Streptomyces griseolus
kcat_104	Gluconacetobacter diazotrophicus
kcat_105	Gluconacetobacter diazotrophicus
kcat_106	Gluconacetobacter diazotrophicus
kcat_107	Gluconacetobacter diazotrophicus
kcat_108	Gluconacetobacter diazotrophicus
kcat_109	Bacillus subtilis
kcat_110	Bacillus subtilis
kcat_111	Bacillus subtilis
kcat_112	Bacillus subtilis
kcat_113	Bacillus subtilis
kcat_114	Bacillus subtilis
kcat_115	Bacillus subtilis
kcat_116	Bacillus subtilis
kcat_117	Pseudomonas syringae pv. tomato
kcat_118	Pseudomonas syringae pv. tomato
kcat_119	Pseudomonas chlororaphis subsp. aurantiaca
kcat_120	Leuconostoc mesenteroides
kcat_121	Paraburkholderia graminis
kcat_122	Novosphingobium aromaticivorans
kcat_123	Streptococcus salivarius
kcat_124	Vibrio natriegens
kcat_125	Beijerinckia indica subsp. indica
kcat_126	Gluconobacter oxydans
kcat_127	Erwinia tasmaniensis
kcat_128	Garcinia mangostana
kcat_129	Garcinia mangostana
kcat_130	Homo sapiens
kcat_131	Homo sapiens
kcat_132	Homo sapiens
kcat_133	Homo sapiens
kcat_134	Homo sapiens
kcat_135	Homo sapiens
kcat_136	Arabidopsis thaliana
kcat_137	Schizosaccharomyces pombe
kcat_138	Priestia megaterium
kcat_139	Priestia megaterium
kcat_140	Priestia megaterium
kcat_141	Priestia megaterium
kcat_142	Priestia megaterium
kcat_143	Priestia megaterium
kcat_144	Pholiota nameko
kcat_145	Pholiota nameko
kcat_146	Pholiota nameko
kcat_147	Pholiota nameko
kcat_148	Pholiota nameko
kcat_149	Pholiota nameko
kcat_150	Homo sapiens
kcat_151	Homo sapiens
kcat_152	Homo sapiens
kcat_153	Homo sapiens
kcat_154	Homo sapiens
kcat_155	Homo sapiens
kcat_156	Homo sapiens
kcat_157	Homo sapiens
kcat_158	Homo sapiens
kcat_159	Ralstonia solanacearum
kcat_160	Ralstonia solanacearum
kcat_161	Ralstonia solanacearum
kcat_162	Ralstonia solanacearum
kcat_163	Ralstonia solanacearum
kcat_164	Ralstonia solanacearum
kcat_165	Ralstonia solanacearum
kcat_166	Ralstonia solanacearum
kcat_167	Agaricus bisporus
kcat_168	Agaricus bisporus
kcat_169	Streptomyces antibioticus
kcat_170	Streptomyces antibioticus
kcat_171	Streptomyces antibioticus
kcat_172	Streptomyces antibioticus
kcat_173	Streptomyces antibioticus
kcat_174	Streptomyces antibioticus
kcat_175	Streptomyces antibioticus
kcat_176	Streptomyces antibioticus
kcat_177	Agaricus bisporus
kcat_178	Agaricus bisporus
kcat_179	Agaricus bisporus
kcat_180	Agaricus bisporus
kcat_181	Agaricus bisporus
kcat_182	Agaricus bisporus
kcat_183	Juglans regia
kcat_184	Juglans regia
kcat_185	Streptomyces antibioticus
kcat_186	Ignicoccus hospitalis
kcat_187	Methanothrix harundinacea
kcat_188	Methanothrix harundinacea
kcat_189	Methanothrix harundinacea
kcat_190	Homo sapiens
kcat_191	Homo sapiens
kcat_192	Homo sapiens
kcat_193	Eggerthella sp. CAG:298
kcat_194	Eggerthella sp. CAG:298
kcat_195	Arabidopsis thaliana
kcat_196	Arabidopsis thaliana
kcat_197	Arabidopsis thaliana
kcat_198	Salvia miltiorrhiza
kcat_199	Sus scrofa
kcat_200	Sus scrofa
kcat_201	Sus scrofa
kcat_202	Sus scrofa
kcat_203	Sus scrofa
kcat_204	Sus scrofa
kcat_205	Sus scrofa
kcat_206	Sus scrofa
kcat_207	Sus scrofa
kcat_208	Sus scrofa
kcat_209	Sus scrofa
kcat_210	Sus scrofa
kcat_211	Homo sapiens
kcat_212	Homo sapiens
kcat_213	Homo sapiens
kcat_214	Homo sapiens
kcat_215	Homo sapiens
kcat_216	Homo sapiens
kcat_217	Homo sapiens
kcat_218	Homo sapiens
kcat_219	Homo sapiens
kcat_220	Homo sapiens
kcat_221	Homo sapiens
kcat_222	Homo sapiens
kcat_223	Homo sapiens
kcat_224	Homo sapiens
kcat_225	Homo sapiens
kcat_226	Homo sapiens
kcat_227	Homo sapiens
kcat_228	Homo sapiens
kcat_229	Homo sapiens
kcat_230	Homo sapiens
kcat_231	Homo sapiens
kcat_232	Homo sapiens
kcat_233	Homo sapiens
kcat_234	Homo sapiens
kcat_235	Homo sapiens
kcat_236	Pyrococcus horikoshii
kcat_237	Pyrococcus horikoshii
kcat_238	Pyrococcus horikoshii
kcat_239	Pyrococcus horikoshii
kcat_240	Pyrococcus horikoshii
kcat_241	Sus scrofa
kcat_242	Saccharolobus shibatae
kcat_243	Saccharolobus shibatae
kcat_244	Saccharolobus shibatae
kcat_245	Saccharolobus shibatae
kcat_246	Saccharolobus shibatae
kcat_247	Saccharomyces cerevisiae
kcat_248	Streptococcus pneumoniae
kcat_249	Theileria annulata
kcat_250	Aspergillus nidulans
kcat_251	Aspergillus nidulans
kcat_252	Aspergillus nidulans
kcat_253	Aspergillus nidulans
kcat_254	Aspergillus nidulans
kcat_255	Aspergillus nidulans
kcat_256	Aspergillus nidulans
kcat_257	Aspergillus nidulans
kcat_258	Aspergillus nidulans
kcat_259	Aspergillus nidulans
kcat_260	Aspergillus nidulans
kcat_261	Aspergillus nidulans
kcat_262	Aspergillus nidulans
kcat_263	Aspergillus nidulans
kcat_264	Aspergillus nidulans
kcat_265	Aspergillus nidulans
kcat_266	Aspergillus nidulans
kcat_267	Aspergillus nidulans
kcat_268	Aspergillus nidulans
kcat_269	Aspergillus nidulans
kcat_270	Aspergillus nidulans
kcat_271	Aspergillus nidulans
kcat_272	Homo sapiens
kcat_273	Homo sapiens
kcat_274	Homo sapiens
kcat_275	Homo sapiens
kcat_276	Homo sapiens
kcat_277	Homo sapiens
kcat_278	Homo sapiens
kcat_279	Homo sapiens
kcat_280	Homo sapiens
kcat_281	Homo sapiens
kcat_282	Homo sapiens
kcat_283	Homo sapiens
kcat_284	Homo sapiens
kcat_285	Homo sapiens
kcat_286	Homo sapiens
kcat_287	Homo sapiens
kcat_288	Homo sapiens
kcat_289	Homo sapiens
kcat_290	Homo sapiens
kcat_291	Homo sapiens
kcat_292	Homo sapiens
kcat_293	Homo sapiens
kcat_294	Staphylococcus aureus
kcat_295	Escherichia coli
kcat_296	Escherichia coli
kcat_297	Escherichia coli
kcat_298	Escherichia coli
kcat_299	Escherichia coli
kcat_300	Escherichia coli
kcat_301	Escherichia coli
kcat_302	Escherichia coli
kcat_303	Escherichia coli
kcat_304	Escherichia coli
kcat_305	Escherichia coli
kcat_306	Escherichia coli
kcat_307	Escherichia coli
kcat_308	Escherichia coli
kcat_309	Corynebacterium glutamicum
kcat_310	Bacillus anthracis
kcat_311	Bacillus anthracis
kcat_312	Neisseria meningitidis
kcat_313	Triticum aestivum
kcat_314	Vibrio cholerae
kcat_315	Vibrio cholerae
kcat_316	Oryza sativa
kcat_317	Archaeoglobus fulgidus
kcat_318	Archaeoglobus fulgidus
kcat_319	Acetoanaerobium sticklandii E3PRJ5 AND
kcat_320	Bacillus pumilus
kcat_321	Acinetobacter radioresistens
kcat_322	Acinetobacter radioresistens
kcat_323	Acinetobacter radioresistens
kcat_324	Acinetobacter radioresistens
kcat_325	Acinetobacter radioresistens
kcat_326	Acinetobacter radioresistens
kcat_327	Acinetobacter radioresistens
kcat_328	Acinetobacter radioresistens
kcat_329	Acinetobacter radioresistens
kcat_330	Acinetobacter radioresistens
kcat_331	Acinetobacter radioresistens
kcat_332	Acinetobacter radioresistens
kcat_333	Acinetobacter radioresistens
kcat_334	Rhodococcus opacus
kcat_335	Rhodococcus opacus
kcat_336	Rhodococcus opacus
kcat_337	Rhodococcus opacus
kcat_338	Rhodococcus opacus
kcat_339	Rhodococcus opacus
kcat_340	Rhodococcus opacus
kcat_341	Rhodococcus opacus
kcat_342	Rhodococcus opacus
kcat_343	Pseudomonas reinekei
kcat_344	Pseudomonas reinekei
kcat_345	Pseudomonas reinekei
kcat_346	Pseudomonas reinekei
kcat_347	Pseudomonas reinekei
kcat_348	Pseudomonas reinekei
kcat_349	Pseudomonas reinekei
kcat_350	Pseudomonas reinekei
kcat_351	Saccharomyces cerevisiae
kcat_352	Drosophila melanogaster
kcat_353	Pseudomonas aeruginosa
kcat_354	Burkholderia cenocepacia
kcat_355	Bacillus anthracis
kcat_356	Arabidopsis thaliana
kcat_357	Saccharomyces cerevisiae
kcat_358	Saccharomyces cerevisiae
kcat_359	Picrophilus torridus
kcat_360	Saccharolobus solfataricus
kcat_361	Sulfolobus solfataricus
kcat_362	Sulfolobus solfataricus
kcat_363	Sulfolobus solfataricus
kcat_364	Saccharolobus solfataricus
kcat_365	Saccharolobus solfataricus
kcat_366	Saccharolobus solfataricus
kcat_367	Saccharolobus solfataricus
kcat_368	Saccharolobus solfataricus
kcat_369	Saccharolobus solfataricus
kcat_370	Saccharolobus solfataricus
kcat_371	Saccharolobus solfataricus
kcat_372	Saccharolobus solfataricus
kcat_373	Saccharolobus solfataricus
kcat_374	Saccharolobus solfataricus
kcat_375	Sulfolobus solfataricus
kcat_376	Saccharolobus solfataricus
kcat_377	Saccharolobus solfataricus
kcat_378	Saccharolobus solfataricus
kcat_379	Saccharolobus solfataricus
kcat_380	Saccharolobus solfataricus
kcat_381	Saccharolobus solfataricus
kcat_382	Saccharolobus solfataricus
kcat_383	Saccharolobus solfataricus
kcat_384	Saccharolobus solfataricus
kcat_385	Saccharolobus solfataricus
kcat_386	Saccharolobus solfataricus
kcat_387	Saccharolobus solfataricus
kcat_388	Saccharolobus solfataricus
kcat_389	Saccharolobus solfataricus
kcat_390	Saccharolobus solfataricus
kcat_391	Saccharolobus solfataricus
kcat_392	Saccharolobus solfataricus
kcat_393	Saccharolobus solfataricus
kcat_394	Saccharolobus solfataricus
kcat_395	Saccharolobus solfataricus
kcat_396	Saccharolobus solfataricus
kcat_397	Saccharolobus solfataricus
kcat_398	Saccharolobus solfataricus
kcat_399	Saccharolobus solfataricus
kcat_400	Geobacillus thermodenitrificans
kcat_401	Geobacillus thermodenitrificans
kcat_402	Geobacillus thermodenitrificans
kcat_403	Geobacillus thermodenitrificans
kcat_404	Geobacillus thermodenitrificans
kcat_405	Saccharomyces cerevisiae
kcat_406	Equus caballus
kcat_407	Geobacillus stearothermophilus
kcat_408	Geobacillus stearothermophilus
kcat_409	Geobacillus stearothermophilus
kcat_410	Geobacillus stearothermophilus
kcat_411	Geobacillus stearothermophilus
kcat_412	Geobacillus stearothermophilus
kcat_413	Geobacillus stearothermophilus
kcat_414	Geobacillus stearothermophilus
kcat_415	Geobacillus stearothermophilus
kcat_416	Geobacillus stearothermophilus
kcat_417	Geobacillus stearothermophilus
kcat_418	Geobacillus stearothermophilus
kcat_419	Geobacillus stearothermophilus
kcat_420	Geobacillus stearothermophilus
kcat_421	Geobacillus stearothermophilus
kcat_422	Geobacillus stearothermophilus
kcat_423	Geobacillus stearothermophilus
kcat_424	Geobacillus stearothermophilus
kcat_425	Geobacillus stearothermophilus
kcat_426	Sulfolobus acidocaldarius
kcat_427	Sulfolobus acidocaldarius
kcat_428	Sulfolobus acidocaldarius
kcat_429	Sulfolobus acidocaldarius
kcat_430	Sulfolobus acidocaldarius
kcat_431	Sulfolobus acidocaldarius
kcat_432	Sulfolobus acidocaldarius
kcat_433	Sulfolobus acidocaldarius
kcat_434	Sulfolobus acidocaldarius
kcat_435	Sulfolobus acidocaldarius
kcat_436	Sulfolobus acidocaldarius
kcat_437	Sulfolobus acidocaldarius
kcat_438	Sulfolobus acidocaldarius
kcat_439	Sulfolobus acidocaldarius
kcat_440	Sulfolobus acidocaldarius
kcat_441	Sulfolobus acidocaldarius
kcat_442	Sulfolobus acidocaldarius
kcat_443	Sulfolobus acidocaldarius
kcat_444	Sulfolobus acidocaldarius
kcat_445	Sulfolobus acidocaldarius
kcat_446	Sulfolobus acidocaldarius
kcat_447	Sulfolobus acidocaldarius
kcat_448	Sulfolobus acidocaldarius
kcat_449	Sulfolobus acidocaldarius
kcat_450	Sulfolobus acidocaldarius
kcat_451	Sulfolobus acidocaldarius
kcat_452	Sulfolobus acidocaldarius
kcat_453	Ogataea angusta
kcat_454	Ogataea angusta
kcat_455	Scyliorhinus canicula
kcat_456	Aeropyrum pernix
kcat_457	Aeropyrum pernix
kcat_458	Aeropyrum pernix
kcat_459	Aeropyrum pernix
kcat_460	Aeropyrum pernix
kcat_461	Aeropyrum pernix
kcat_462	Aeropyrum pernix
kcat_463	Aeropyrum pernix
kcat_464	Aeropyrum pernix
kcat_465	Aeropyrum pernix
kcat_466	Aeropyrum pernix
kcat_467	Aeropyrum pernix
kcat_468	Aeropyrum pernix
kcat_469	Aeropyrum pernix
kcat_470	Aeropyrum pernix
kcat_471	Aeropyrum pernix
kcat_472	Aeropyrum pernix
kcat_473	Aeropyrum pernix
kcat_474	Aeropyrum pernix
kcat_475	Aeropyrum pernix
kcat_476	Aeropyrum pernix
kcat_477	Aeropyrum pernix
kcat_478	Kluyveromyces marxianus
kcat_479	Kluyveromyces marxianus
kcat_480	Kluyveromyces marxianus
kcat_481	Kluyveromyces marxianus
kcat_482	Kluyveromyces marxianus
kcat_483	Kluyveromyces marxianus
kcat_484	Moraxella sp.
kcat_485	Moraxella sp.
kcat_486	Thermococcus kodakarensis
kcat_487	Thermococcus kodakarensis
kcat_488	Thermococcus kodakarensis
kcat_489	Thermococcus kodakarensis
kcat_490	Thermococcus kodakarensis
kcat_491	Thermococcus kodakarensis
kcat_492	Yokenella sp.
kcat_493	Yokenella sp. WZY002
kcat_494	Yokenella sp. WZY002
kcat_495	Yokenella sp. WZY002
kcat_496	Yokenella sp. WZY002
kcat_497	Yokenella sp. WZY002
kcat_498	Mycobacterium sp.
kcat_499	Mycobacterium sp.
kcat_500	Mycobacterium sp.
kcat_501	Pyrobaculum calidifontis
kcat_502	Pyrobaculum calidifontis
kcat_503	Sphingomonas sp. A1
kcat_504	Sphingomonas sp. A1
kcat_505	Sphingomonas sp. A1
kcat_506	Sphingomonas sp. A1
kcat_507	Sphingomonas sp. A1
kcat_508	Sphingomonas sp. A1
kcat_509	Arabidopsis thaliana
kcat_510	Arabidopsis thaliana
kcat_511	Saccharomyces cerevisiae
kcat_512	Saccharomyces cerevisiae
kcat_513	Saccharomyces cerevisiae
kcat_514	Geobacillus stearothermophilus
kcat_515	Mycobacterium sp.
kcat_516	Saccharolobus solfataricus
kcat_517	Saccharolobus solfataricus
kcat_518	Saccharolobus solfataricus
kcat_519	Saccharolobus solfataricus
kcat_520	Saccharolobus solfataricus
kcat_521	Geobacillus stearothermophilus
kcat_522	Geobacillus stearothermophilus
kcat_523	Flavobacterium frigidimaris
kcat_524	Aspergillus nidulans
kcat_525	Aspergillus nidulans
kcat_526	Fibrobacter succinogenes subsp. succinogenes S85
kcat_527	Fibrobacter succinogenes subsp. succinogenes S85
kcat_528	Fibrobacter succinogenes subsp. succinogenes S85
kcat_529	Fibrobacter succinogenes subsp. succinogenes S85
kcat_530	Fibrobacter succinogenes subsp. succinogenes S85
kcat_531	uncultured rumen bacterium
kcat_532	uncultured rumen bacterium
kcat_533	Corynebacterium glutamicum
kcat_534	Staphylococcus aureus
kcat_535	Staphylococcus aureus
kcat_536	Staphylococcus aureus
kcat_537	Oryza sativa
kcat_538	Saccharolobus solfataricus
kcat_539	Oryza sativa
kcat_540	Oryza sativa
kcat_541	Oryza sativa
kcat_542	Oryza sativa
kcat_543	Oryza sativa
kcat_544	Oryza sativa
kcat_545	Oryza sativa
kcat_546	Oryza sativa
kcat_547	Oryza sativa Japonica Group
kcat_548	Corynebacterium glutamicum
kcat_549	Corynebacterium glutamicum
kcat_550	Corynebacterium glutamicum
kcat_551	Corynebacterium glutamicum
kcat_552	Corynebacterium glutamicum
kcat_553	Fasciola gigantica
kcat_554	Fasciola gigantica
kcat_555	Homo sapiens
kcat_556	Homo sapiens
kcat_557	Zea mays
kcat_558	Homo sapiens
kcat_559	Pseudomonas syringae
kcat_560	Escherichia coli
kcat_561	Legionella pneumophila
kcat_562	Bacillus thuringiensis
kcat_563	Actinidia arguta
kcat_564	Actinidia polygama
kcat_565	Entamoeba histolytica
kcat_566	Entamoeba histolytica
kcat_567	Entamoeba histolytica
kcat_568	Entamoeba histolytica
kcat_569	Entamoeba histolytica
kcat_570	Entamoeba histolytica
kcat_571	Entamoeba histolytica
kcat_572	Entamoeba histolytica
kcat_573	Entamoeba histolytica
kcat_574	Entamoeba histolytica
kcat_575	Entamoeba histolytica
kcat_576	Aeromonas jandaei
kcat_577	Aeromonas jandaei
kcat_578	Aeromonas jandaei
kcat_579	Aeromonas jandaei
kcat_580	Aeromonas jandaei
kcat_581	Aeromonas jandaei
kcat_582	Aeromonas jandaei
kcat_583	Aeromonas jandaei
kcat_584	Aeromonas jandaei
kcat_585	Aeromonas jandaei
kcat_586	Aeromonas jandaei
kcat_587	Aeromonas jandaei
kcat_588	Aeromonas jandaei
kcat_589	Aeromonas jandaei
kcat_590	Aeromonas jandaei
kcat_591	Aeromonas jandaei
kcat_592	Aeromonas jandaei
kcat_593	Aeromonas jandaei
kcat_594	Aeromonas jandaei
kcat_595	Aeromonas jandaei
kcat_596	Aeromonas jandaei
kcat_597	Geobacillus thermodenitrificans
kcat_598	Geobacillus thermodenitrificans
kcat_599	Geobacillus thermodenitrificans
kcat_600	Sphingobium sp. SYK-6
kcat_601	Sphingobium sp. SYK-6
kcat_602	Sphingobium sp. SYK-6
kcat_603	Sphingobium sp. SYK-6
kcat_604	Escherichia coli
kcat_605	Streptococcus suis
kcat_606	Streptococcus suis
kcat_607	Streptococcus suis
kcat_608	Streptococcus suis
kcat_609	Streptococcus suis
kcat_610	Pseudomonas putida
kcat_611	Pseudomonas putida
kcat_612	Streptomyces venezuelae
kcat_613	Streptomyces venezuelae
kcat_614	Amycolatopsis orientalis
kcat_615	Amycolatopsis orientalis
kcat_616	Streptomyces sp. KCTC 0041BP
kcat_617	Streptomyces sp. KCTC 0041BP
kcat_618	Enterococcus faecalis
kcat_619	Streptomyces sp.
kcat_620	Streptomyces sp.
kcat_621	Arabidopsis thaliana
kcat_622	Arabidopsis thaliana
kcat_623	Saccharomyces cerevisiae
kcat_624	Saccharomyces cerevisiae
kcat_625	Saccharomyces cerevisiae
kcat_626	Saccharomyces cerevisiae
kcat_627	Saccharomyces cerevisiae
kcat_628	Saccharomyces cerevisiae
kcat_629	Saccharomyces cerevisiae
kcat_630	Homo sapiens
kcat_631	Homo sapiens
kcat_632	Homo sapiens
kcat_633	Homo sapiens
kcat_634	Staphylococcus epidermidis
kcat_635	Staphylococcus epidermidis
kcat_636	Staphylococcus epidermidis
kcat_637	Staphylococcus epidermidis
kcat_638	Bacopa monnieri
kcat_639	Bacopa monnieri
kcat_640	Medicago truncatula
kcat_641	Medicago truncatula
kcat_642	Mycobacterium tuberculosis
kcat_643	Mycolicibacterium smegmatis
kcat_644	Mycolicibacterium smegmatis
kcat_645	Bacillus subtilis
kcat_646	Bacillus subtilis
kcat_647	Sulfolobus acidocaldarius
kcat_648	Sulfolobus acidocaldarius
kcat_649	Sulfolobus acidocaldarius
kcat_650	Sulfolobus acidocaldarius
kcat_651	Sulfolobus acidocaldarius
kcat_652	Sulfolobus acidocaldarius
kcat_653	Physcomitrium patens
kcat_654	Physcomitrium patens
kcat_655	Physcomitrium patens
kcat_656	Candida dubliniensis
kcat_657	Candida dubliniensis
kcat_658	Candida dubliniensis
kcat_659	Escherichia coli
kcat_660	Escherichia coli
kcat_661	Methanocaldococcus jannaschii
kcat_662	Methanocaldococcus jannaschii
kcat_663	Thermoplasma acidophilum
kcat_664	Thermoplasma acidophilum
kcat_665	Thermoplasma acidophilum
kcat_666	Thermoplasma acidophilum
kcat_667	Pseudomonas sp.
kcat_668	Escherichia coli
kcat_669	Escherichia coli
kcat_670	Escherichia coli
kcat_671	Escherichia coli
kcat_672	Sphingobium chlorophenolicum
kcat_673	Sphingobium chlorophenolicum
kcat_674	Sphingobium chlorophenolicum
kcat_675	Sphingobium chlorophenolicum
kcat_676	Sphingobium chlorophenolicum
kcat_677	Paenarthrobacter ureafaciens
kcat_678	Thermus thermophilus
kcat_679	Streptococcus pyogenes
kcat_680	Streptococcus pyogenes
kcat_681	Escherichia coli
kcat_682	Escherichia coli
kcat_683	Escherichia coli
kcat_684	Escherichia coli
kcat_685	Escherichia coli
kcat_686	Escherichia coli
kcat_687	Escherichia coli
kcat_688	Escherichia coli
kcat_689	Escherichia coli
kcat_690	Escherichia coli
kcat_691	Escherichia coli
kcat_692	Escherichia coli
kcat_693	Escherichia coli
kcat_694	Mycobacterium tuberculosis
kcat_695	Mycobacterium tuberculosis
kcat_696	Mycobacterium tuberculosis
kcat_697	Mycobacterium tuberculosis
kcat_698	Mycobacterium tuberculosis
kcat_699	Mycobacterium tuberculosis
kcat_700	Oryctolagus cuniculus
kcat_701	Homo sapiens
kcat_702	Methylococcus capsulatus
kcat_703	Methylococcus capsulatus
kcat_704	Methylococcus capsulatus
kcat_705	Sulfurisphaera tokodaii
kcat_706	Sulfurisphaera tokodaii
kcat_707	Bacillus methanolicus
kcat_708	Bacillus methanolicus
kcat_709	Colwellia psychrerythraea
kcat_710	Colwellia psychrerythraea
kcat_711	Colwellia psychrerythraea
kcat_712	Pseudomonas aeruginosa
kcat_713	Pseudomonas aeruginosa
kcat_714	Pseudomonas aeruginosa
kcat_715	Pseudomonas aeruginosa
kcat_716	Pseudomonas aeruginosa
kcat_717	Mycobacterium tuberculosis
kcat_718	Pyricularia oryzae
kcat_719	Pyricularia oryzae
kcat_720	Pyricularia oryzae
kcat_721	Arabidopsis thaliana
kcat_722	Lotus japonicus
kcat_723	Lotus japonicus
kcat_724	Manihot esculenta
kcat_725	Manihot esculenta
kcat_726	Escherichia coli
kcat_727	Caulobacter vibrioides
kcat_728	Caulobacter vibrioides
kcat_729	Caulobacter vibrioides
kcat_730	Caulobacter vibrioides
kcat_731	Caulobacter vibrioides
kcat_732	Caulobacter vibrioides
kcat_733	Caulobacter vibrioides
kcat_734	Caulobacter vibrioides
kcat_735	Caulobacter vibrioides
kcat_736	Saccharomyces cerevisiae
kcat_737	Escherichia coli
kcat_738	Escherichia coli
kcat_739	Escherichia coli
kcat_740	Escherichia coli
kcat_741	Escherichia coli
kcat_742	Erwinia amylovora
kcat_743	Euglena gracilis
kcat_744	Euglena gracilis
kcat_745	Euglena gracilis
kcat_746	Santalum album
kcat_747	Santalum austrocaledonicum
kcat_748	Santalum spicatum
kcat_749	Clausena lansium
kcat_750	Entamoeba histolytica
kcat_751	Homo sapiens
kcat_752	Homo sapiens
kcat_753	Homo sapiens
kcat_754	Homo sapiens
kcat_755	Thermococcus onnurineus NA1
kcat_756	Saccharomyces cerevisiae
kcat_757	Saccharomyces cerevisiae
kcat_758	Saccharomyces cerevisiae
kcat_759	Escherichia coli
kcat_760	Escherichia coli
kcat_761	Deinococcus radiodurans
kcat_762	Deinococcus radiodurans
kcat_763	Deinococcus radiodurans
kcat_764	Deinococcus radiodurans
kcat_765	Deinococcus radiodurans
kcat_766	Deinococcus radiodurans
kcat_767	Deinococcus radiodurans
kcat_768	Deinococcus radiodurans
kcat_769	Deinococcus radiodurans
kcat_770	Deinococcus radiodurans
kcat_771	Mycobacterium tuberculosis
kcat_772	Mycobacterium tuberculosis
kcat_773	Mycobacterium tuberculosis
kcat_774	Manihot esculenta
kcat_775	Manihot esculenta
kcat_776	Methanococcus maripaludis
kcat_777	Methanococcus maripaludis
kcat_778	Streptomyces sp.
kcat_779	Streptomyces sp.
kcat_780	Proteus vulgaris
kcat_781	Proteus vulgaris
kcat_782	Proteus vulgaris
kcat_783	Proteus vulgaris
kcat_784	Proteus vulgaris
kcat_785	Homo sapiens
kcat_786	Homo sapiens
kcat_787	Homo sapiens
kcat_788	Homo sapiens
kcat_789	Homo sapiens
kcat_790	Homo sapiens
kcat_791	Danio rerio
kcat_792	Danio rerio
kcat_793	Danio rerio
kcat_794	Danio rerio
kcat_795	Danio rerio
kcat_796	Danio rerio
kcat_797	Danio rerio
kcat_798	Danio rerio
kcat_799	Danio rerio
kcat_800	Danio rerio
kcat_801	Danio rerio
kcat_802	Danio rerio
kcat_803	Danio rerio
kcat_804	Danio rerio
kcat_805	Danio rerio
kcat_806	Bacteroides thetaiotaomicron
kcat_807	Mycobacterium tuberculosis
kcat_808	Mycobacterium tuberculosis
kcat_809	Mycobacterium tuberculosis
kcat_810	Lavandula angustifolia
kcat_811	Citrus sinensis
kcat_812	Priestia megaterium
kcat_813	Priestia megaterium
kcat_814	Priestia megaterium
kcat_815	Priestia megaterium
kcat_816	Priestia megaterium
kcat_817	Priestia megaterium
kcat_818	Priestia megaterium
kcat_819	Priestia megaterium
kcat_820	Priestia megaterium
kcat_821	Priestia megaterium
kcat_822	Lysinibacillus sphaericus
kcat_823	Lysinibacillus sphaericus
kcat_824	Sulfolobus solfataricus
kcat_825	Sulfolobus solfataricus
kcat_826	Sulfolobus solfataricus
kcat_827	Sulfolobus solfataricus
kcat_828	Sulfolobus solfataricus
kcat_829	Saccharolobus solfataricus
kcat_830	Saccharolobus solfataricus
kcat_831	Saccharolobus solfataricus
kcat_832	Saccharolobus solfataricus
kcat_833	Saccharolobus solfataricus
kcat_834	Saccharolobus solfataricus
kcat_835	Saccharolobus solfataricus
kcat_836	Saccharolobus solfataricus
kcat_837	Saccharolobus solfataricus
kcat_838	Saccharolobus solfataricus
kcat_839	Saccharolobus solfataricus
kcat_840	Saccharolobus solfataricus
kcat_841	Bacillus megaterium
kcat_842	Shewanella benthica
kcat_843	Thermus thermophilus
kcat_844	Thermus thermophilus
kcat_845	Thermus thermophilus
kcat_846	Thermus thermophilus
kcat_847	Thermus thermophilus
kcat_848	Thermus thermophilus
kcat_849	Thermus thermophilus
kcat_850	Thermus thermophilus
kcat_851	Thermus thermophilus
kcat_852	Thermus thermophilus
kcat_853	Thermus thermophilus
kcat_854	Sulfurisphaera tokodaii
kcat_855	Sulfurisphaera tokodaii
kcat_856	Sulfurisphaera tokodaii
kcat_857	Sulfurisphaera tokodaii
kcat_858	Sulfurisphaera tokodaii
kcat_859	Sulfurisphaera tokodaii
kcat_860	Sulfurisphaera tokodaii
kcat_861	Thermus thermophilus
kcat_862	Thermus thermophilus
kcat_863	Thermus thermophilus
kcat_864	Thermus thermophilus
kcat_865	Thermus thermophilus
kcat_866	Thermus thermophilus
kcat_867	Thermus thermophilus
kcat_868	Thermus thermophilus
kcat_869	Thermus thermophilus
kcat_870	Thermus thermophilus
kcat_871	Thermus thermophilus
kcat_872	Thermus thermophilus
kcat_873	Thermus thermophilus
kcat_874	Thermus thermophilus
kcat_875	Thermus thermophilus
kcat_876	Thermus thermophilus
kcat_877	Thermus thermophilus
kcat_878	Thermus thermophilus
kcat_879	Thermus thermophilus
kcat_880	Arabidopsis thaliana
kcat_881	Arabidopsis thaliana
kcat_882	Arabidopsis thaliana
kcat_883	Arabidopsis thaliana
kcat_884	Arabidopsis thaliana
kcat_885	Arabidopsis thaliana
kcat_886	Shewanella oneidensis
kcat_887	Shewanella oneidensis
kcat_888	Shewanella oneidensis
kcat_889	Shewanella oneidensis
kcat_890	Shewanella oneidensis
kcat_891	Shewanella oneidensis
kcat_892	Shewanella oneidensis
kcat_893	Shewanella oneidensis
kcat_894	Arabidopsis thaliana
kcat_895	Arabidopsis thaliana
kcat_896	Sulfolobus acidocaldarius
kcat_897	Sulfolobus acidocaldarius
kcat_898	Arabidopsis thaliana
kcat_899	Arabidopsis thaliana
kcat_900	Arabidopsis thaliana
kcat_901	Arabidopsis thaliana
kcat_902	Pseudomonas aeruginosa
kcat_903	Pseudomonas aeruginosa
kcat_904	Pseudomonas aeruginosa
kcat_905	Pseudomonas aeruginosa
kcat_906	Pseudomonas aeruginosa
kcat_907	Pseudomonas aeruginosa
kcat_908	Pseudomonas aeruginosa
kcat_909	Pseudomonas aeruginosa
kcat_910	Pseudomonas aeruginosa
kcat_911	Pseudomonas aeruginosa
kcat_912	Pseudomonas aeruginosa
kcat_913	Pseudomonas aeruginosa
kcat_914	Pseudomonas aeruginosa
kcat_915	Pseudomonas aeruginosa
kcat_916	Pseudomonas aeruginosa
kcat_917	Rhodococcus erythropolis
kcat_918	Rhodococcus erythropolis
kcat_919	Rhodococcus erythropolis
kcat_920	Homo sapiens
kcat_921	Homo sapiens
kcat_922	Homo sapiens
kcat_923	Corynebacterium glutamicum
kcat_924	Corynebacterium glutamicum
kcat_925	Rhizopus arrhizus
kcat_926	Rhizopus arrhizus
kcat_927	Rhizopus arrhizus
kcat_928	Rhizopus arrhizus
kcat_929	Rhizopus arrhizus
kcat_930	Rhizopus arrhizus
kcat_931	Rhizopus arrhizus
kcat_932	Rhizopus arrhizus
kcat_933	Rhizopus arrhizus
kcat_934	Rhizopus arrhizus
kcat_935	Rhizopus arrhizus
kcat_936	Rhizopus arrhizus
kcat_937	Escherichia coli
kcat_938	Escherichia coli
kcat_939	Oryza sativa
kcat_940	Oryza sativa
kcat_941	Oryza sativa
kcat_942	Oryza sativa
kcat_943	Sphingobium sp. UG30
kcat_944	Sphingobium sp. UG30
kcat_945	Sphingobium sp. UG30
kcat_946	Methanocaldococcus jannaschii
kcat_947	Methanocaldococcus jannaschii
kcat_948	Chromobacterium violaceum
kcat_949	Burkholderia cepacia
kcat_950	Burkholderia cepacia
kcat_951	Leuconostoc citreum
kcat_952	Helianthus annuus
kcat_953	Homo sapiens
kcat_954	Homo sapiens
kcat_955	Homo sapiens
kcat_956	Homo sapiens
kcat_957	Homo sapiens
kcat_958	Homo sapiens
kcat_959	Homo sapiens
kcat_960	Homo sapiens
kcat_961	Homo sapiens
kcat_962	Homo sapiens
kcat_963	Homo sapiens
kcat_964	Homo sapiens
kcat_965	Homo sapiens
kcat_966	Homo sapiens
kcat_967	Homo sapiens
kcat_968	Homo sapiens
kcat_969	Homo sapiens
kcat_970	Homo sapiens
kcat_971	Homo sapiens
kcat_972	Homo sapiens
kcat_973	Thermus thermophilus
kcat_974	Thermus thermophilus
kcat_975	Synechococcus sp.
kcat_976	Bacillus subtilis
kcat_977	Haemophilus influenzae
kcat_978	Danio rerio
kcat_979	Danio rerio
kcat_980	Danio rerio
kcat_981	Danio rerio
kcat_982	Danio rerio
kcat_983	Danio rerio
kcat_984	Danio rerio
kcat_985	Danio rerio
kcat_986	Danio rerio
kcat_987	Danio rerio
kcat_988	Danio rerio
kcat_989	Danio rerio
kcat_990	Danio rerio
kcat_991	Homo sapiens
kcat_992	Homo sapiens
kcat_993	Homo sapiens
kcat_994	Homo sapiens
kcat_995	Homo sapiens
kcat_996	Homo sapiens
kcat_997	Homo sapiens
kcat_998	Homo sapiens
kcat_999	Homo sapiens
kcat_1000	Homo sapiens
kcat_1001	Homo sapiens
kcat_1002	Homo sapiens
kcat_1003	Homo sapiens
kcat_1004	Homo sapiens
kcat_1005	Homo sapiens
kcat_1006	Homo sapiens
kcat_1007	Homo sapiens
kcat_1008	Homo sapiens
kcat_1009	Homo sapiens
kcat_1010	Homo sapiens
kcat_1011	Homo sapiens
kcat_1012	Homo sapiens
kcat_1013	Homo sapiens
kcat_1014	Homo sapiens
kcat_1015	Homo sapiens
kcat_1016	Homo sapiens
kcat_1017	Homo sapiens
kcat_1018	Homo sapiens
kcat_1019	Homo sapiens
kcat_1020	Homo sapiens
kcat_1021	Homo sapiens
kcat_1022	Homo sapiens
kcat_1023	Homo sapiens
kcat_1024	Homo sapiens
kcat_1025	Homo sapiens
kcat_1026	Homo sapiens
kcat_1027	Homo sapiens
kcat_1028	Homo sapiens
kcat_1029	Homo sapiens
kcat_1030	Homo sapiens
kcat_1031	Homo sapiens
kcat_1032	Homo sapiens
kcat_1033	Bacillus subtilis
kcat_1034	Bacillus subtilis
kcat_1035	Bacillus subtilis
kcat_1036	Bacillus subtilis
kcat_1037	Bacillus subtilis
kcat_1038	Bacillus subtilis
kcat_1039	Sphingobium herbicidovorans
kcat_1040	Sphingobium herbicidovorans
kcat_1041	Sphingobium herbicidovorans
kcat_1042	Sphingobium herbicidovorans
kcat_1043	Sphingobium herbicidovorans
kcat_1044	Sphingobium herbicidovorans
kcat_1045	Sphingobium herbicidovorans
kcat_1046	Mus musculus
kcat_1047	Mus musculus
kcat_1048	Mus musculus
kcat_1049	Mus musculus
kcat_1050	Mus musculus
kcat_1051	Desulfovibrio vulgaris
kcat_1052	Desulfovibrio vulgaris
kcat_1053	Desulfovibrio vulgaris
kcat_1054	Desulfovibrio vulgaris
kcat_1055	Desulfovibrio vulgaris
kcat_1056	Desulfovibrio vulgaris
kcat_1057	Chlamydomonas reinhardtii
kcat_1058	Chlamydomonas reinhardtii
kcat_1059	Delftia sp.
kcat_1060	Sulfolobus solfataricus
kcat_1061	Sulfolobus solfataricus
kcat_1062	Saccharolobus solfataricus
kcat_1063	Saccharolobus solfataricus
kcat_1064	Saccharolobus solfataricus
kcat_1065	Saccharolobus solfataricus
kcat_1066	Sulfolobus solfataricus
kcat_1067	Sulfolobus solfataricus
kcat_1068	Saccharolobus solfataricus
kcat_1069	Saccharolobus solfataricus
kcat_1070	Saccharolobus solfataricus
kcat_1071	Saccharolobus solfataricus
kcat_1072	Saccharolobus solfataricus
kcat_1073	Saccharolobus solfataricus
kcat_1074	Saccharolobus solfataricus
kcat_1075	Sulfolobus solfataricus
kcat_1076	Saccharolobus solfataricus
kcat_1077	Saccharolobus solfataricus
kcat_1078	Sulfolobus solfataricus
kcat_1079	Sulfolobus solfataricus
kcat_1080	Saccharolobus solfataricus
kcat_1081	Saccharolobus solfataricus
kcat_1082	Saccharolobus solfataricus
kcat_1083	Saccharolobus solfataricus
kcat_1084	Sulfolobus solfataricus
kcat_1085	Sulfolobus solfataricus
kcat_1086	Saccharolobus solfataricus
kcat_1087	Sulfolobus solfataricus
kcat_1088	Sulfolobus solfataricus
kcat_1089	Sulfolobus solfataricus
kcat_1090	Sulfolobus solfataricus
kcat_1091	Saccharolobus solfataricus
kcat_1092	Saccharolobus solfataricus
kcat_1093	Vitis vinifera
kcat_1094	Vitis vinifera
kcat_1095	Methanocaldococcus jannaschii
kcat_1096	Methanocaldococcus jannaschii
kcat_1097	Methanocaldococcus jannaschii
kcat_1098	Methanocaldococcus jannaschii
kcat_1099	Mycobacterium tuberculosis
kcat_1100	Thermus thermophilus
kcat_1101	Thermus thermophilus
kcat_1102	Thermus thermophilus
kcat_1103	Acetivibrio thermocellus
kcat_1104	Trypanosoma cruzi
kcat_1105	Trypanosoma cruzi
kcat_1106	Trypanosoma cruzi
kcat_1107	Acetivibrio thermocellus
kcat_1108	Acetivibrio thermocellus
kcat_1109	Acetivibrio thermocellus
kcat_1110	Acetivibrio thermocellus
kcat_1111	Acetivibrio thermocellus
kcat_1112	Acetivibrio thermocellus
kcat_1113	Pyrococcus horikoshii
kcat_1114	Thermotoga maritima
kcat_1115	Thermotoga maritima
kcat_1116	Thermotoga maritima
kcat_1117	Ilyonectria destructans
kcat_1118	Ilyonectria destructans
kcat_1119	Ilyonectria destructans
kcat_1120	Ilyonectria destructans
kcat_1121	Ilyonectria destructans
kcat_1122	Ilyonectria destructans
kcat_1123	Ilyonectria destructans
kcat_1124	Acinetobacter johnsonii
kcat_1125	Acinetobacter johnsonii
kcat_1126	Acinetobacter johnsonii
kcat_1127	Acinetobacter johnsonii
kcat_1128	Acinetobacter johnsonii
kcat_1129	Acinetobacter johnsonii
kcat_1130	Thermocrispum municipale
kcat_1131	Thermocrispum municipale
kcat_1132	Thermocrispum municipale
kcat_1133	Thermocrispum municipale
kcat_1134	Thermocrispum municipale
kcat_1135	Thermocrispum municipale
kcat_1136	Thermocrispum municipale
kcat_1137	Lycium barbarum
kcat_1138	Arabidopsis thaliana
kcat_1139	Arabidopsis thaliana
kcat_1140	Arabidopsis thaliana
kcat_1141	Arabidopsis thaliana
kcat_1142	Arabidopsis thaliana
kcat_1143	Camellia sinensis
kcat_1144	Camellia sinensis
kcat_1145	Camellia sinensis
kcat_1146	Tagetes erecta
kcat_1147	Tagetes erecta
kcat_1148	Tagetes erecta
kcat_1149	Tagetes erecta
kcat_1150	Tagetes erecta
kcat_1151	Escherichia coli
kcat_1152	Escherichia coli
kcat_1153	Thermus thermophilus
kcat_1154	Escherichia coli
kcat_1155	Escherichia coli
kcat_1156	Escherichia coli
kcat_1157	Escherichia coli
kcat_1158	Escherichia coli
kcat_1159	Mytilus edulis
kcat_1160	Mytilus edulis
kcat_1161	Mytilus edulis
kcat_1162	Mytilus edulis
kcat_1163	Mytilus edulis
kcat_1164	Mus musculus
kcat_1165	Mus musculus
kcat_1166	Pyrococcus horikoshii
kcat_1167	Pyrococcus horikoshii
kcat_1168	Pyrococcus horikoshii
kcat_1169	Pyrococcus horikoshii
kcat_1170	Pyrococcus horikoshii
kcat_1171	Pyrococcus horikoshii
kcat_1172	Pyrococcus horikoshii
kcat_1173	Pyrococcus horikoshii
kcat_1174	Pyrococcus horikoshii
kcat_1175	Pyrococcus horikoshii
kcat_1176	Pyrococcus horikoshii
kcat_1177	Pyrococcus horikoshii
kcat_1178	Cupriavidus necator
kcat_1179	Cupriavidus necator
kcat_1180	Thermoplasma volcanium
kcat_1181	Thermoplasma volcanium
kcat_1182	Thermoplasma volcanium
kcat_1183	Thermoplasma volcanium
kcat_1184	Thermoplasma volcanium
kcat_1185	Thermoplasma volcanium
kcat_1186	Thermoplasma volcanium
kcat_1187	Thermoplasma volcanium
kcat_1188	Thermoplasma volcanium
kcat_1189	uncultured archaeon
kcat_1190	uncultured archaeon
kcat_1191	uncultured archaeon
kcat_1192	uncultured archaeon
kcat_1193	Arabidopsis thaliana
kcat_1194	Arabidopsis thaliana
kcat_1195	Salmonella enterica subsp. enterica serovar Typhimurium
kcat_1196	Salmonella enterica subsp. enterica serovar Typhimurium
kcat_1197	Salmonella enterica subsp. enterica serovar Typhimurium
kcat_1198	Salmonella enterica subsp. enterica serovar Typhimurium
kcat_1199	Salmonella enterica subsp. enterica serovar Typhimurium
kcat_1200	Salmonella enterica subsp. enterica serovar Typhimurium
kcat_1201	Salmonella typhimurium
kcat_1202	Salmonella enterica subsp. enterica serovar Typhimurium
kcat_1203	Salmonella enterica subsp. enterica serovar Typhimurium
kcat_1204	Salmonella enterica subsp. enterica serovar Typhimurium
kcat_1205	Salmonella enterica subsp. enterica serovar Typhimurium
kcat_1206	Escherichia coli
kcat_1207	Escherichia coli
kcat_1208	Escherichia coli
kcat_1209	Escherichia coli
kcat_1210	Escherichia coli
kcat_1211	Escherichia coli
kcat_1212	Escherichia coli
kcat_1213	Escherichia coli
kcat_1214	Escherichia coli
kcat_1215	Pogostemon cablin
kcat_1216	Bdellovibrio bacteriovorus
kcat_1217	Thermococcus kodakarensis
kcat_1218	Thermococcus kodakarensis
kcat_1219	Thermococcus kodakarensis
kcat_1220	Thermococcus kodakarensis
kcat_1221	Thermococcus kodakarensis
kcat_1222	Thermococcus kodakarensis
kcat_1223	Thermococcus kodakarensis
kcat_1224	Thermococcus kodakarensis
kcat_1225	Thermococcus kodakarensis
kcat_1226	Thermococcus kodakarensis
kcat_1227	Thermococcus kodakarensis
kcat_1228	Homo sapiens
kcat_1229	Homo sapiens
kcat_1230	Homo sapiens
kcat_1231	Homo sapiens
kcat_1232	Homo sapiens
kcat_1233	Homo sapiens
kcat_1234	Homo sapiens
kcat_1235	Homo sapiens
kcat_1236	Homo sapiens
kcat_1237	Homo sapiens
kcat_1238	Homo sapiens
kcat_1239	Homo sapiens
kcat_1240	Homo sapiens
kcat_1241	Homo sapiens
kcat_1242	Homo sapiens
kcat_1243	Homo sapiens
kcat_1244	Homo sapiens
kcat_1245	Homo sapiens
kcat_1246	Homo sapiens
kcat_1247	Homo sapiens
kcat_1248	Shewanella sp.
kcat_1249	Shewanella sp.
kcat_1250	Shewanella sp.
kcat_1251	Shewanella sp.
kcat_1252	Shewanella sp.
kcat_1253	Shewanella sp.
kcat_1254	Shewanella sp.
kcat_1255	Shewanella sp.
kcat_1256	Shewanella sp.
kcat_1257	Thermus thermophilus
kcat_1258	Rattus norvegicus
kcat_1259	Paraburkholderia xenovorans
kcat_1260	Paraburkholderia xenovorans
kcat_1261	Paraburkholderia xenovorans
kcat_1262	Paraburkholderia xenovorans
kcat_1263	Paraburkholderia xenovorans
kcat_1264	Paraburkholderia xenovorans
kcat_1265	Paraburkholderia xenovorans
kcat_1266	Paraburkholderia xenovorans
kcat_1267	Paraburkholderia xenovorans
kcat_1268	Paraburkholderia xenovorans
kcat_1269	Paraburkholderia xenovorans
kcat_1270	Paraburkholderia xenovorans
kcat_1271	Paraburkholderia xenovorans
kcat_1272	Paraburkholderia xenovorans
kcat_1273	Paraburkholderia xenovorans
kcat_1274	Paraburkholderia xenovorans
kcat_1275	Paraburkholderia xenovorans
kcat_1276	Paraburkholderia xenovorans
kcat_1277	Paraburkholderia xenovorans
kcat_1278	Paraburkholderia xenovorans
kcat_1279	Paraburkholderia xenovorans
kcat_1280	Trametopsis cervina
kcat_1281	Neurospora crassa
kcat_1282	Neurospora crassa
kcat_1283	Neurospora crassa
kcat_1284	Rhodotorula glutinis
kcat_1285	Rhodotorula glutinis
kcat_1286	Rhodotorula glutinis
kcat_1287	Rhodotorula glutinis
kcat_1288	Rhodotorula glutinis
kcat_1289	Rhodotorula glutinis
kcat_1290	Rhodotorula glutinis
kcat_1291	Rhodotorula glutinis
kcat_1292	Haemophilus influenzae
kcat_1293	Catharanthus roseus
kcat_1294	Catharanthus roseus
kcat_1295	Mesocricetus auratus
kcat_1296	Mesocricetus auratus
kcat_1297	Mesocricetus auratus
kcat_1298	Mesocricetus auratus
kcat_1299	Mesocricetus auratus
kcat_1300	Mesocricetus auratus
kcat_1301	Mesocricetus auratus
kcat_1302	Mesocricetus auratus
kcat_1303	Mesocricetus auratus
kcat_1304	Homo sapiens
kcat_1305	Homo sapiens
kcat_1306	Homo sapiens
kcat_1307	Homo sapiens
kcat_1308	Homo sapiens
kcat_1309	Homo sapiens
kcat_1310	Streptomyces griseus
kcat_1311	Streptomyces griseus
kcat_1312	Streptomyces griseus
kcat_1313	Streptomyces griseus
kcat_1314	Streptomyces griseus
kcat_1315	Streptomyces griseus
kcat_1316	Mycolicibacterium smegmatis
kcat_1317	Mycolicibacterium smegmatis
kcat_1318	Mycolicibacterium smegmatis
kcat_1319	Mycolicibacterium smegmatis
kcat_1320	Mycolicibacterium smegmatis
kcat_1321	Mycolicibacterium smegmatis
kcat_1322	Mycolicibacterium smegmatis
kcat_1323	Mycolicibacterium smegmatis
kcat_1324	Tsukamurella paurometabola
kcat_1325	Tsukamurella paurometabola
kcat_1326	Bacillus anthracis
kcat_1327	Bacillus anthracis
kcat_1328	Bacillus anthracis
kcat_1329	Bacillus anthracis
kcat_1330	Mycolicibacterium smegmatis
kcat_1331	Mycolicibacterium smegmatis
kcat_1332	Streptomyces albidoflavus
kcat_1333	Lentilactobacillus buchneri
kcat_1334	Lentilactobacillus buchneri
kcat_1335	Lentilactobacillus buchneri
kcat_1336	Lentilactobacillus buchneri
kcat_1337	Arabidopsis thaliana
kcat_1338	Ogataea angusta
kcat_1339	Ogataea angusta
kcat_1340	Kluyveromyces lactis
kcat_1341	Arabidopsis thaliana
kcat_1342	Arabidopsis thaliana
kcat_1343	Agrobacterium fabrum
kcat_1344	Mycobacterium tuberculosis
kcat_1345	Saccharomyces cerevisiae
kcat_1346	Chromobacterium violaceum
kcat_1347	Chromobacterium violaceum
kcat_1348	Chromobacterium violaceum
kcat_1349	Campylobacter jejuni
kcat_1350	Campylobacter jejuni
kcat_1351	Campylobacter jejuni
kcat_1352	Campylobacter jejuni
kcat_1353	Artemisia annua
kcat_1354	Pyrococcus horikoshii
kcat_1355	Vibrio cholerae
kcat_1356	Vibrio cholerae
kcat_1357	Burkholderia cepacia
kcat_1358	Homo sapiens
kcat_1359	Homo sapiens
kcat_1360	Abyssogena kaikoi
kcat_1361	Abyssogena kaikoi
kcat_1362	Anthopleura japonica
kcat_1363	Anthopleura japonica
kcat_1364	Ascaris suum
kcat_1365	Ascaris suum
kcat_1366	Ascaris suum
kcat_1367	Ascaris suum
kcat_1368	Caenorhabditis elegans
kcat_1369	Caenorhabditis elegans
kcat_1370	Caenorhabditis elegans
kcat_1371	Caenorhabditis elegans
kcat_1372	Tetrahymena pyriformis
kcat_1373	Tetrahymena pyriformis
kcat_1374	Tetrahymena pyriformis
kcat_1375	Tetrahymena pyriformis
kcat_1376	Neocaridina denticulata
kcat_1377	Neocaridina denticulata
kcat_1378	Euphausia superba
kcat_1379	Caenorhabditis elegans
kcat_1380	Caenorhabditis elegans
kcat_1381	Caenorhabditis elegans
kcat_1382	Caenorhabditis elegans
kcat_1383	Tribolium castaneum
kcat_1384	Tribolium castaneum
kcat_1385	Polybetes pythagoricus
kcat_1386	Frankliniella occidentalis
kcat_1387	Daphnia magna
kcat_1388	Daphnia magna
kcat_1389	Daphnia magna
kcat_1390	Daphnia magna
kcat_1391	Homo sapiens
kcat_1392	Mus musculus
kcat_1393	Homo sapiens
kcat_1394	Arabidopsis thaliana
kcat_1395	Arabidopsis thaliana
kcat_1396	Populus trichocarpa
kcat_1397	Populus trichocarpa
kcat_1398	Populus trichocarpa
kcat_1399	Populus trichocarpa
kcat_1400	Escherichia coli
kcat_1401	Escherichia coli
kcat_1402	Escherichia coli
kcat_1403	Homo sapiens
kcat_1404	Homo sapiens
kcat_1405	Saccharomyces cerevisiae
kcat_1406	Saccharomyces cerevisiae
kcat_1407	Saccharomyces cerevisiae
kcat_1408	Saccharomyces cerevisiae
kcat_1409	Saccharomyces cerevisiae
kcat_1410	Homo sapiens
kcat_1411	Homo sapiens
kcat_1412	Homo sapiens
kcat_1413	Homo sapiens
kcat_1414	Saccharomyces cerevisiae
kcat_1415	Saccharomyces cerevisiae
kcat_1416	Escherichia coli
kcat_1417	Escherichia coli
kcat_1418	Escherichia coli
kcat_1419	Escherichia coli
kcat_1420	Escherichia coli
kcat_1421	Escherichia coli
kcat_1422	Escherichia coli
kcat_1423	Escherichia coli
kcat_1424	Escherichia coli
kcat_1425	Escherichia coli
kcat_1426	Escherichia coli
kcat_1427	Escherichia coli
kcat_1428	Escherichia coli
kcat_1429	Agarivorans albus
kcat_1430	Catenovulum agarivorans
kcat_1431	Roseibium aggregatum
kcat_1432	Micromonospora viridifaciens A0A1C4WQP5 AND
kcat_1433	Artemisia annua
kcat_1434	Artemisia annua
kcat_1435	Artemisia annua
kcat_1436	Artemisia annua
kcat_1437	Artemisia annua
kcat_1438	Pseudomonas putida
kcat_1439	Pseudomonas putida
kcat_1440	Pseudomonas putida
kcat_1441	Pseudomonas putida
kcat_1442	Antarctic bacterium TAB5
kcat_1443	Antarctic bacterium TAB5
kcat_1444	Antarctic bacterium TAB5
kcat_1445	Antarctic bacterium TAB5
kcat_1446	Antarctic bacterium TAB5
kcat_1447	Antarctic bacterium TAB5
kcat_1448	Antarctic bacterium TAB5
kcat_1449	Antarctic bacterium TAB5
kcat_1450	Antarctic bacterium TAB5
kcat_1451	Antarctic bacterium TAB5
kcat_1452	Burkholderia cenocepacia
kcat_1453	Burkholderia cenocepacia
kcat_1454	Burkholderia cenocepacia
kcat_1455	Burkholderia cenocepacia
kcat_1456	Escherichia coli
kcat_1457	Cobetia marina
kcat_1458	Shewanella sp. T3-3
kcat_1459	Thermus sp. NTU-237
kcat_1460	Antarctic bacterium TAB5
kcat_1461	Bacillus licheniformis
kcat_1462	Pseudomonas sp.
kcat_1463	Paracoccus laeviglucosivorans
kcat_1464	Paracoccus laeviglucosivorans
kcat_1465	Paracoccus laeviglucosivorans
kcat_1466	Paracoccus laeviglucosivorans
kcat_1467	Arthrobacter sp. TS-15
kcat_1468	Arthrobacter sp. TS-15
kcat_1469	Arthrobacter sp. TS-15
kcat_1470	Arthrobacter sp. TS-15
kcat_1471	Arthrobacter sp. TS-15
kcat_1472	Arthrobacter sp. TS-15
kcat_1473	Arthrobacter sp. TS-15
kcat_1474	Arthrobacter sp. TS-15
kcat_1475	Arthrobacter sp. TS-15
kcat_1476	Arthrobacter sp. TS-15
kcat_1477	Arthrobacter sp. TS-15
kcat_1478	Arthrobacter sp. TS-15
kcat_1479	Arthrobacter sp. TS-15
kcat_1480	Escherichia coli
kcat_1481	Lactobacillus delbrueckii subsp. bulgaricus
kcat_1482	Fusobacterium nucleatum subsp. nucleatum
kcat_1483	Fusobacterium nucleatum subsp. nucleatum
kcat_1484	Fusobacterium nucleatum subsp. nucleatum
kcat_1485	Fusobacterium nucleatum subsp. nucleatum
kcat_1486	Fusobacterium nucleatum subsp. nucleatum
kcat_1487	Fusobacterium nucleatum subsp. nucleatum
kcat_1488	Fusobacterium nucleatum subsp. nucleatum
kcat_1489	Fusobacterium nucleatum subsp. nucleatum
kcat_1490	Fusobacterium nucleatum subsp. nucleatum
kcat_1491	Fusobacterium nucleatum subsp. nucleatum
kcat_1492	Fusobacterium nucleatum subsp. nucleatum
kcat_1493	Sporolactobacillus inulinus
kcat_1494	Pseudomonas aeruginosa
kcat_1495	Pseudomonas aeruginosa
kcat_1496	Pseudomonas aeruginosa
kcat_1497	Pseudomonas aeruginosa
kcat_1498	Pseudomonas aeruginosa
kcat_1499	Pseudomonas aeruginosa
kcat_1500	Pseudomonas aeruginosa
kcat_1501	Pseudomonas aeruginosa
kcat_1502	Pseudomonas aeruginosa
kcat_1503	Pseudomonas aeruginosa
kcat_1504	Escherichia coli
kcat_1505	Escherichia coli
kcat_1506	Escherichia coli
kcat_1507	Escherichia coli
kcat_1508	Escherichia coli
kcat_1509	Weizmannia coagulans
kcat_1510	Weizmannia coagulans
kcat_1511	Lactobacillus plantarum
kcat_1512	Pediococcus acidilactici
kcat_1513	Pediococcus acidilactici
kcat_1514	Pediococcus acidilactici
kcat_1515	Pediococcus acidilactici
kcat_1516	Pediococcus acidilactici
kcat_1517	Pediococcus acidilactici
kcat_1518	Pediococcus acidilactici
kcat_1519	Pediococcus acidilactici
kcat_1520	Pediococcus acidilactici
kcat_1521	Pediococcus acidilactici
kcat_1522	Pediococcus acidilactici
kcat_1523	Pediococcus acidilactici
kcat_1524	Pediococcus acidilactici
kcat_1525	Pediococcus acidilactici
kcat_1526	Furfurilactobacillus rossiae
kcat_1527	Lactobacillus helveticus
kcat_1528	Lactobacillus helveticus
kcat_1529	Lactobacillus helveticus
kcat_1530	Escherichia coli
kcat_1531	Escherichia coli
kcat_1532	Escherichia coli
kcat_1533	Escherichia coli
kcat_1534	Escherichia coli
kcat_1535	Escherichia coli
kcat_1536	Photobacterium profundum
kcat_1537	Photobacterium profundum
kcat_1538	Photobacterium profundum
kcat_1539	Photobacterium profundum
kcat_1540	Prevotella intermedia
kcat_1541	Prevotella intermedia
kcat_1542	Prevotella intermedia
kcat_1543	Vibrio cholerae O1
kcat_1544	Vibrio cholerae O1
kcat_1545	Vibrio cholerae O1
kcat_1546	Streptomyces sp.
kcat_1547	Streptomyces sp.
kcat_1548	Streptomyces sp.
kcat_1549	Streptomyces sp.
kcat_1550	Fusobacterium nucleatum subsp. nucleatum
kcat_1551	Bacillus subtilis
kcat_1552	Bacillus subtilis
kcat_1553	Bacillus anthracis
kcat_1554	Bacillus anthracis
kcat_1555	Aquifex pyrophilus
kcat_1556	Aquifex pyrophilus
kcat_1557	Aquifex pyrophilus
kcat_1558	Fusobacterium nucleatum subsp. nucleatum
kcat_1559	Bacillus subtilis
kcat_1560	Streptococcus pyogenes
kcat_1561	Lactiplantibacillus plantarum
kcat_1562	Mycobacterium tuberculosis
kcat_1563	Wolbachia pipientis
kcat_1564	Thermotoga maritima
kcat_1565	Neisseria gonorrhoeae
kcat_1566	Thermus thermophilus
kcat_1567	Thermus thermophilus
kcat_1568	Plasmodium falciparum
kcat_1569	Thermococcus litoralis
kcat_1570	Thermococcus litoralis
kcat_1571	Thermococcus litoralis
kcat_1572	Thermococcus litoralis
kcat_1573	Thermococcus litoralis
kcat_1574	Thermococcus litoralis
kcat_1575	Thermococcus litoralis
kcat_1576	Ferroplasma acidarmanus
kcat_1577	Allochromatium vinosum
kcat_1578	Allochromatium vinosum
kcat_1579	Bacillus thuringiensis
kcat_1580	Bacillus thuringiensis
kcat_1581	Bacillus thuringiensis
kcat_1582	Arabidopsis thaliana
kcat_1583	Escherichia coli
kcat_1584	Escherichia coli
kcat_1585	Escherichia coli
kcat_1586	Escherichia coli
kcat_1587	Escherichia coli
kcat_1588	Escherichia coli
kcat_1589	Escherichia coli
kcat_1590	Escherichia coli
kcat_1591	Bacillus subtilis
kcat_1592	Bacillus subtilis
kcat_1593	Bacillus subtilis
kcat_1594	Pyrobaculum calidifontis
kcat_1595	Pyrobaculum calidifontis
kcat_1596	Pyrobaculum calidifontis
kcat_1597	Pyrobaculum calidifontis
kcat_1598	Arabidopsis thaliana
kcat_1599	Bacillus subtilis
kcat_1600	Halobacterium salinarum
kcat_1601	Halobacterium salinarum
kcat_1602	Halobacterium salinarum
kcat_1603	Halobacterium salinarum
kcat_1604	Halobacterium salinarum
kcat_1605	Pyrobaculum calidifontis
kcat_1606	Xanthomonas axonopodis
kcat_1607	Xanthomonas axonopodis
kcat_1608	Xanthomonas axonopodis
kcat_1609	Xanthomonas axonopodis
kcat_1610	Xanthomonas axonopodis
kcat_1611	Xanthomonas axonopodis
kcat_1612	Homo sapiens
kcat_1613	Homo sapiens
kcat_1614	Pyrococcus furiosus
kcat_1615	Pyrococcus furiosus
kcat_1616	Pyrococcus furiosus
kcat_1617	Pyrococcus furiosus
kcat_1618	Sorghum bicolor
kcat_1619	Pseudomonas putida
kcat_1620	Pseudomonas putida
kcat_1621	Pseudomonas putida
kcat_1622	Pseudomonas putida
kcat_1623	Pseudomonas putida
kcat_1624	Magnetococcus marinus A0L8G4 and
kcat_1625	Magnetococcus marinus A0L8G4 and
kcat_1626	Magnetococcus marinus A0L8G4 and
kcat_1627	Thauera aromatica O87870 and
kcat_1628	Bradyrhizobium sp. JS329
kcat_1629	Saccharomyces cerevisiae
kcat_1630	Saccharomyces cerevisiae
kcat_1631	Homo sapiens
kcat_1632	Nicotiana tabacum
kcat_1633	Halomonas elongata
kcat_1634	Halomonas elongata
kcat_1635	Halomonas elongata
kcat_1636	Halomonas elongata
kcat_1637	Halomonas elongata
kcat_1638	Halomonas elongata
kcat_1639	Neisseria gonorrhoeae
kcat_1640	Neisseria gonorrhoeae
kcat_1641	Neisseria gonorrhoeae
kcat_1642	Neisseria gonorrhoeae
kcat_1643	Neisseria gonorrhoeae
kcat_1644	Acinetobacter baumannii
kcat_1645	Acinetobacter baumannii
kcat_1646	Acinetobacter baumannii
kcat_1647	Acinetobacter baumannii
kcat_1648	Staphylococcus aureus
kcat_1649	Staphylococcus aureus
kcat_1650	Staphylococcus aureus
kcat_1651	Staphylococcus aureus
kcat_1652	Homo sapiens
kcat_1653	Homo sapiens
kcat_1654	Pseudomonas sp.
kcat_1655	Pseudomonas sp.
kcat_1656	Pseudomonas fluorescens
kcat_1657	Escherichia coli
kcat_1658	Escherichia coli
kcat_1659	Escherichia coli
kcat_1660	Escherichia coli
kcat_1661	Escherichia coli
kcat_1662	Escherichia coli
kcat_1663	Escherichia coli
kcat_1664	Escherichia coli
kcat_1665	Escherichia coli
kcat_1666	Escherichia coli
kcat_1667	Escherichia coli
kcat_1668	Escherichia coli
kcat_1669	Escherichia coli
kcat_1670	Mycobacterium marinum
kcat_1671	Pectobacterium carotovorum
kcat_1672	Pectobacterium carotovorum
kcat_1673	Escherichia coli
kcat_1674	Escherichia coli
kcat_1675	Escherichia coli
kcat_1676	Escherichia coli
kcat_1677	Escherichia coli
kcat_1678	Escherichia coli
kcat_1679	Escherichia coli
kcat_1680	Escherichia coli
kcat_1681	Methanocaldococcus jannaschii
kcat_1682	Methanocaldococcus jannaschii
kcat_1683	Methanocaldococcus jannaschii
kcat_1684	Acinetobacter baylyi
kcat_1685	Escherichia coli
kcat_1686	Escherichia coli
kcat_1687	Escherichia coli
kcat_1688	Escherichia coli
kcat_1689	Escherichia coli
kcat_1690	Escherichia coli
kcat_1691	Escherichia coli
kcat_1692	Escherichia coli
kcat_1693	Escherichia coli
kcat_1694	Escherichia coli
kcat_1695	Escherichia coli
kcat_1696	Escherichia coli
kcat_1697	Escherichia coli
kcat_1698	Escherichia coli
kcat_1699	Escherichia coli
kcat_1700	Escherichia coli
kcat_1701	Escherichia coli
kcat_1702	Escherichia coli
kcat_1703	Escherichia coli
kcat_1704	Escherichia coli
kcat_1705	Oryza sativa
kcat_1706	Vibrio cholerae serotype O1 A5F5X1 and A5F5X0 and A5F5Y7 and A5F5Y6 and A5F5Y3 and
kcat_1707	Vibrio cholerae serotype O1 A5F5X1 and A5F5X0 and A5F5Y7 and A5F5Y6 and A5F5Y3 and
kcat_1708	Vibrio cholerae serotype O1 A5F5X1 and A5F5X0 and A5F5Y7 and A5F5Y6 and A5F5Y3 and
kcat_1709	Streptomyces lavendulae
kcat_1710	Streptomyces lavendulae
kcat_1711	Lactiplantibacillus plantarum
kcat_1712	Salmonella enterica
kcat_1713	Salmonella enterica
kcat_1714	Salmonella enterica
kcat_1715	Salmonella enterica
kcat_1716	Salmonella enterica
kcat_1717	Salmonella enterica
kcat_1718	Salmonella enterica
kcat_1719	Salmonella enterica
kcat_1720	Salmonella enterica
kcat_1721	Salmonella enterica
kcat_1722	Salmonella enterica
kcat_1723	Salmonella enterica
kcat_1724	Salmonella enterica
kcat_1725	Salmonella enterica
kcat_1726	Salmonella enterica
kcat_1727	Salmonella enterica
kcat_1728	Salmonella enterica
kcat_1729	Salmonella enterica
kcat_1730	Salmonella enterica
kcat_1731	Salmonella enterica
kcat_1732	Salmonella enterica
kcat_1733	Salmonella enterica
kcat_1734	Salmonella enterica
kcat_1735	Sphingomonas paucimobilis
kcat_1736	Sphingomonas paucimobilis
kcat_1737	Glycine max
kcat_1738	Glycine max
kcat_1739	Glycine max
kcat_1740	Streptomyces sp. 590 KI-2014
kcat_1741	Streptomyces sp. 590 KI-2014
kcat_1742	Mus musculus
kcat_1743	Mus musculus
kcat_1744	Mus musculus
kcat_1745	Mus musculus
kcat_1746	Mus musculus
kcat_1747	Mus musculus
kcat_1748	Mus musculus
kcat_1749	Mus musculus
kcat_1750	Mus musculus
kcat_1751	Mus musculus
kcat_1752	Mus musculus
kcat_1753	Mus musculus
kcat_1754	Homo sapiens
kcat_1755	Homo sapiens
kcat_1756	Homo sapiens
kcat_1757	Homo sapiens
kcat_1758	Homo sapiens
kcat_1759	Homo sapiens
kcat_1760	Homo sapiens
kcat_1761	Homo sapiens
kcat_1762	Homo sapiens
kcat_1763	Homo sapiens
kcat_1764	Homo sapiens
kcat_1765	Homo sapiens
kcat_1766	Xanthomonas campestris
kcat_1767	Xanthomonas campestris
kcat_1768	Xanthomonas campestris
kcat_1769	Xanthomonas campestris
kcat_1770	Xanthomonas campestris
kcat_1771	Xanthomonas campestris
kcat_1772	Xanthomonas campestris
kcat_1773	Xanthomonas campestris
kcat_1774	Xanthomonas campestris
kcat_1775	Xanthomonas campestris
kcat_1776	Xanthomonas campestris
kcat_1777	Xanthomonas campestris
kcat_1778	Xanthomonas campestris
kcat_1779	Xanthomonas campestris
kcat_1780	Xanthomonas campestris
kcat_1781	Xanthomonas campestris
kcat_1782	Monodelphis domestica
kcat_1783	Ornithorhynchus anatinus
kcat_1784	Monodelphis domestica
kcat_1785	Pantoea agglomerans
kcat_1786	Pantoea agglomerans
kcat_1787	Pantoea agglomerans
kcat_1788	Pantoea agglomerans
kcat_1789	Pantoea agglomerans
kcat_1790	Pantoea agglomerans
kcat_1791	Pantoea agglomerans
kcat_1792	Pantoea agglomerans
kcat_1793	Pantoea agglomerans
kcat_1794	Pantoea agglomerans
kcat_1795	Pantoea agglomerans
kcat_1796	Pantoea agglomerans
kcat_1797	Pantoea agglomerans
kcat_1798	Pantoea agglomerans
kcat_1799	Pantoea agglomerans
kcat_1800	Pantoea agglomerans
kcat_1801	Streptomyces maritimus
kcat_1802	Streptomyces maritimus
kcat_1803	Escherichia coli
kcat_1804	Escherichia coli
kcat_1805	Escherichia coli
kcat_1806	Escherichia coli
kcat_1807	Escherichia coli
kcat_1808	Escherichia coli
kcat_1809	Escherichia coli
kcat_1810	Saccharomyces cerevisiae
kcat_1811	Saccharomyces cerevisiae
kcat_1812	Homo sapiens
kcat_1813	Homo sapiens
kcat_1814	Homo sapiens
kcat_1815	Streptomyces nodosus
kcat_1816	Streptomyces nodosus
kcat_1817	Streptomyces nodosus
kcat_1818	Xanthomonas citri
kcat_1819	Homo sapiens
kcat_1820	Homo sapiens
kcat_1821	Homo sapiens
kcat_1822	Homo sapiens
kcat_1823	Homo sapiens
kcat_1824	Homo sapiens
kcat_1825	Homo sapiens
kcat_1826	Homo sapiens
kcat_1827	Homo sapiens
kcat_1828	Homo sapiens
kcat_1829	Homo sapiens
kcat_1830	Homo sapiens
kcat_1831	Mus musculus
kcat_1832	Mus musculus
kcat_1833	Mus musculus
kcat_1834	Mus musculus
kcat_1835	Mus musculus
kcat_1836	Mus musculus
kcat_1837	Mus musculus
kcat_1838	Thermoplasma acidophilum
kcat_1839	Thermoplasma acidophilum
kcat_1840	Thermoplasma acidophilum
kcat_1841	Thermoplasma acidophilum
kcat_1842	Thermoplasma acidophilum
kcat_1843	Picrophilus torridus
kcat_1844	Arabidopsis thaliana
kcat_1845	Thermus thermophilus
kcat_1846	Thermus thermophilus
kcat_1847	Thermus thermophilus
kcat_1848	Thermus thermophilus
kcat_1849	Thermus thermophilus
kcat_1850	Thermus thermophilus
kcat_1851	Thermus thermophilus
kcat_1852	Thermus thermophilus
kcat_1853	Thermus thermophilus
kcat_1854	Thermus thermophilus
kcat_1855	Thermus thermophilus
kcat_1856	Thermus thermophilus
kcat_1857	Thermus brockianus
kcat_1858	Thermus brockianus
kcat_1859	Thermus brockianus
kcat_1860	Thermus brockianus
kcat_1861	Corynebacterium glutamicum
kcat_1862	Corynebacterium glutamicum
kcat_1863	Corynebacterium glutamicum
kcat_1864	Corynebacterium glutamicum
kcat_1865	Corynebacterium glutamicum
kcat_1866	Corynebacterium glutamicum
kcat_1867	Acetobacter aceti
kcat_1868	Escherichia coli
kcat_1869	Escherichia coli
kcat_1870	Escherichia coli
kcat_1871	Escherichia coli
kcat_1872	Escherichia coli
kcat_1873	Streptomyces hygroscopicus subsp. limoneus
kcat_1874	Streptomyces hygroscopicus subsp. limoneus
kcat_1875	Homo sapiens
kcat_1876	Homo sapiens
kcat_1877	Mus musculus
kcat_1878	Papaver somniferum
kcat_1879	Papaver somniferum
kcat_1880	Papaver somniferum
kcat_1881	Papaver somniferum
kcat_1882	Papaver somniferum
kcat_1883	Papaver somniferum
kcat_1884	Papaver somniferum
kcat_1885	Papaver somniferum
kcat_1886	Dengue virus
kcat_1887	SARS-CoV-2
kcat_1888	SARS-CoV-2
kcat_1889	Severe acute respiratory syndrome coronavirus 2
kcat_1890	Dictyostelium discoideum
kcat_1891	Dictyostelium discoideum
kcat_1892	Dictyostelium discoideum
kcat_1893	Homo sapiens
kcat_1894	Homo sapiens
kcat_1895	Homo sapiens
kcat_1896	Homo sapiens
kcat_1897	Homo sapiens
kcat_1898	Homo sapiens
kcat_1899	Homo sapiens
kcat_1900	Homo sapiens
kcat_1901	Homo sapiens
kcat_1902	Homo sapiens
kcat_1903	Homo sapiens
kcat_1904	Homo sapiens
kcat_1905	Homo sapiens
kcat_1906	Homo sapiens
kcat_1907	Homo sapiens
kcat_1908	Homo sapiens
kcat_1909	Homo sapiens
kcat_1910	Nicotiana tabacum
kcat_1911	Nicotiana tabacum
kcat_1912	Nicotiana tabacum
kcat_1913	Nicotiana tabacum
kcat_1914	Nicotiana tabacum
kcat_1915	Nicotiana tabacum
kcat_1916	Nicotiana tabacum
kcat_1917	Nicotiana tabacum
kcat_1918	Bifidobacterium catenulatum subsp. kashiwanohense
kcat_1919	Bifidobacterium catenulatum subsp. kashiwanohense
kcat_1920	Trypanosoma brucei
kcat_1921	Trypanosoma brucei
kcat_1922	Moorella thermoacetica
kcat_1923	Moorella thermoacetica
kcat_1924	Moorella thermoacetica
kcat_1925	Moorella thermoacetica
kcat_1926	Moorella thermoacetica
kcat_1927	Listeria monocytogenes
kcat_1928	Listeria monocytogenes
kcat_1929	Rhodobacter sphaeroides
kcat_1930	Rhodobacter sphaeroides
kcat_1931	Rhodobacter sphaeroides
kcat_1932	Aspergillus fumigatus
kcat_1933	Trichophyton benhamiae
kcat_1934	Homo sapiens
kcat_1935	Homo sapiens
kcat_1936	Glycine max
kcat_1937	Glycine max
kcat_1938	Glycine max
kcat_1939	Glycine max
kcat_1940	Glycine max
kcat_1941	Glycine max
kcat_1942	Glycine max
kcat_1943	Glycine max
kcat_1944	Escherichia coli
kcat_1945	Streptococcus pneumoniae
kcat_1946	Streptococcus pneumoniae
kcat_1947	Escherichia coli
kcat_1948	Escherichia coli
kcat_1949	Escherichia coli
kcat_1950	Escherichia coli
kcat_1951	Escherichia coli
kcat_1952	Escherichia coli
kcat_1953	Escherichia coli
kcat_1954	Escherichia coli
kcat_1955	Escherichia coli
kcat_1956	Escherichia coli
kcat_1957	Escherichia coli
kcat_1958	Escherichia coli
kcat_1959	Escherichia coli
kcat_1960	Escherichia coli
kcat_1961	Escherichia coli
kcat_1962	Escherichia coli
kcat_1963	Escherichia coli
kcat_1964	Escherichia coli
kcat_1965	Escherichia coli
kcat_1966	Escherichia coli
kcat_1967	Escherichia coli
kcat_1968	Escherichia coli
kcat_1969	Escherichia coli
kcat_1970	Escherichia coli
kcat_1971	Brucella anthropi
kcat_1972	Brucella anthropi
kcat_1973	Brucella anthropi
kcat_1974	Brucella anthropi
kcat_1975	Pseudomonas fluorescens
kcat_1976	Bacillus cereus
kcat_1977	Klebsiella oxytoca
kcat_1978	Klebsiella oxytoca
kcat_1979	Klebsiella oxytoca
kcat_1980	Klebsiella oxytoca
kcat_1981	Klebsiella oxytoca
kcat_1982	Klebsiella oxytoca
kcat_1983	Streptomyces sp.
kcat_1984	Streptomyces sp.
kcat_1985	Streptomyces sp.
kcat_1986	Streptomyces sp.
kcat_1987	Staphylococcus aureus
kcat_1988	Staphylococcus aureus
kcat_1989	Leishmania donovani
kcat_1990	Acinetobacter baylyi
kcat_1991	Acinetobacter baylyi
kcat_1992	Acinetobacter baylyi
kcat_1993	Acinetobacter baylyi
kcat_1994	Saccharopolyspora spinosa
kcat_1995	Plasmodium falciparum
kcat_1996	Plasmodium falciparum
kcat_1997	Homo sapiens
kcat_1998	Homo sapiens
[truncated: 25,659 more rows]

## Sheet: figs.3d
	Km(M)
Km_0	0.0034
Km_1	0.00116
Km_2	0.00705
Km_3	0.00021
Km_4	0.00046
Km_5	0.00034
Km_6	0.00035
Km_7	0.00017
Km_8	0.00017
Km_9	0.0001799999999999
Km_10	5e-05
Km_11	6e-06
Km_12	0.000126
Km_13	5.800000000000001e-05
Km_14	0.0001409999999999
Km_15	0.000177
Km_16	0.000377
Km_17	0.00209
Km_18	4.950000000000001e-06
Km_19	0.000901
Km_20	0.001024
Km_21	0.003839
Km_22	0.003096
Km_23	5.79e-05
Km_24	4.41e-05
Km_25	0.000111
Km_26	0.00026
Km_27	0.00185
Km_28	0.00199
Km_29	0.00207
Km_30	0.00151
Km_31	2.1600000000000003e-05
Km_32	1.53e-05
Km_33	6e-05
Km_34	0.00012
Km_35	4.4e-05
Km_36	0.0002
Km_37	0.00024
Km_38	2.97e-05
Km_39	0.0001818
Km_40	0.0004347
Km_41	0.00143
Km_42	8.8e-05
Km_43	0.00184
Km_44	0.00153
Km_45	4.55e-05
Km_46	6.5e-06
Km_47	4.89e-05
Km_48	7.06e-05
Km_49	4e-06
Km_50	0.0005
Km_51	2.4e-05
Km_52	6.7e-05
Km_53	1.52e-05
Km_54	5e-07
Km_55	3.31e-05
Km_56	1.21e-05
Km_57	3e-05
Km_58	8.999999999999999e-05
Km_59	1.2e-05
Km_60	0.00063
Km_61	0.00024
Km_62	0.00186
Km_63	0.000113
Km_64	1.8e-05
Km_65	0.00133
Km_66	3.5e-06
Km_67	3.7e-05
Km_68	0.0018
Km_69	0.00034
Km_70	0.0008
Km_71	0.0034
Km_72	0.0017
Km_73	0.05
Km_74	0.0655999999999999
Km_75	0.0435
Km_76	0.0295
Km_77	8.9e-05
Km_78	5e-06
Km_79	0.0002
Km_80	0.00025
Km_81	1.825e-05
Km_82	7.6e-05
Km_83	0.0001184
Km_84	3.5e-07
Km_85	1.03e-07
Km_86	1.11e-07
Km_87	1.65e-07
Km_88	3.601e-06
Km_89	6.86e-07
Km_90	6.543000000000001e-06
Km_91	1.49e-07
Km_92	0.00014
Km_93	0.0004
Km_94	0.0004
Km_95	0.0007
Km_96	0.0038
Km_97	0.00604
Km_98	1.573e-06
Km_99	0.0002949
Km_100	1.597e-05
Km_101	6.99e-07
Km_102	1.191e-05
Km_103	1.7470000000000002e-06
Km_104	0.00054
Km_105	0.00051
Km_106	0.00051
Km_107	0.000327
Km_108	1.32e-05
Km_109	0.000438
Km_110	0.000499
Km_111	0.0024
Km_112	0.00023
Km_113	1.1e-05
Km_114	7.099999999999999e-05
Km_115	3.5e-06
Km_116	8.9e-05
Km_117	1.2e-06
Km_118	5.4e-07
Km_119	3.5e-06
Km_120	2.2e-06
Km_121	6.5e-06
Km_122	5.900000000000001e-07
Km_123	9.1e-07
Km_124	0.007
Km_125	0.0029
Km_126	0.008
Km_127	0.519
Km_128	0.009
Km_129	0.0118
Km_130	0.0123
Km_131	0.0131
Km_132	0.0138
Km_133	0.0105
Km_134	0.0105
Km_135	0.0266
Km_136	0.0025
Km_137	0.0074
Km_138	0.154
Km_139	0.0293
Km_140	0.2973
Km_141	0.3193999999999999
Km_142	0.479
Km_143	0.0185
Km_144	0.0171
Km_145	0.0241
Km_146	0.44
Km_147	0.436
Km_148	0.467
Km_149	0.674
Km_150	0.0505
Km_151	0.131
Km_152	0.118
Km_153	0.273
Km_154	0.377
Km_155	0.37
Km_156	0.305
Km_157	0.309
Km_158	0.287
Km_159	0.284
Km_160	0.355
Km_161	0.346
Km_162	0.293
Km_163	0.286
Km_164	0.249
Km_165	0.338
Km_166	0.283
Km_167	0.318
Km_168	0.294
Km_169	9.63e-06
Km_170	1.638e-05
Km_171	0.0052
Km_172	5e-05
Km_173	5e-05
Km_174	1.9e-05
Km_175	5.9e-06
Km_176	7.7e-06
Km_177	0.00061
Km_178	1.5e-05
Km_179	0.00036
Km_180	0.00116
Km_181	0.00191
Km_182	5e-05
Km_183	0.001
Km_184	0.0011
Km_185	0.0011899999999999
Km_186	0.000119
Km_187	0.000122
Km_188	0.000163
Km_189	3.06e-05
Km_190	1.24
Km_191	0.00193
Km_192	0.0006
Km_193	0.00022
Km_194	0.0019
Km_195	0.00034
Km_196	0.032
Km_197	0.016
Km_198	0.019
Km_199	0.058
Km_200	0.001
Km_201	0.0021
Km_202	0.0035
Km_203	0.015
Km_204	0.0050999999999999
Km_205	0.0063
Km_206	0.0096
Km_207	0.0073
Km_208	0.0069
Km_209	0.032
Km_210	0.038
Km_211	0.09
Km_212	0.021
Km_213	0.016
Km_214	0.028
Km_215	0.145
Km_216	0.000314
Km_217	0.0069
Km_218	3.3e-05
Km_219	0.000604
Km_220	0.00065
Km_221	0.0045
Km_222	0.011
Km_223	0.0042
Km_224	0.05
Km_225	0.0050999999999999
Km_226	0.23
Km_227	0.00125
Km_228	0.0125
Km_229	0.0152
Km_230	0.00465
Km_231	0.0261
Km_232	0.00314
Km_233	0.00953
Km_234	0.0014
Km_235	0.003
Km_236	0.0015
Km_237	0.0008
Km_238	6.2e-05
Km_239	0.000443
Km_240	0.000561
Km_241	0.00038
Km_242	0.00329
Km_243	0.00267
Km_244	3.7e-06
Km_245	3.41e-05
Km_246	2.1800000000000003e-06
Km_247	0.00047
Km_248	0.000283
Km_249	0.0023
Km_250	0.00177
Km_251	0.00346
Km_252	1.3e-05
Km_253	0.0003
Km_254	0.0005
Km_255	0.0038
Km_256	0.0119
Km_257	0.0103
Km_258	0.00157
Km_259	0.0166
Km_260	0.0436
Km_261	0.0309
Km_262	0.0576
Km_263	0.00672
Km_264	0.0348
Km_265	0.00163
Km_266	0.0004
Km_267	0.00043
Km_268	0.0014
Km_269	0.0024
Km_270	0.00034
Km_271	0.00076
Km_272	0.0114
Km_273	0.00044
Km_274	0.07
Km_275	0.00135
Km_276	0.00172
Km_277	0.0325
Km_278	0.00114
Km_279	0.00276
Km_280	0.0201
Km_281	0.0277
Km_282	0.00278
Km_283	0.0168
Km_284	0.00432
Km_285	0.0227
Km_286	0.00481
Km_287	0.0599
Km_288	0.0623
Km_289	0.0013
Km_290	0.0004
Km_291	0.001
Km_292	0.0009
Km_293	0.0014
Km_294	0.0018
Km_295	0.0012
Km_296	0.0012
Km_297	0.0011
Km_298	0.0016
Km_299	0.00145
Km_300	0.0246
Km_301	0.0113
Km_302	0.0052
Km_303	0.0062
Km_304	0.00418
Km_305	0.00664
Km_306	0.102
Km_307	3e-05
Km_308	3e-05
Km_309	3e-05
Km_310	3.5000000000000004e-05
Km_311	6.7e-05
Km_312	7.099999999999999e-05
Km_313	6.3e-05
Km_314	1.5e-06
Km_315	3.2000000000000003e-06
Km_316	8.3e-06
Km_317	7.100000000000001e-06
Km_318	7.139999999999999e-06
Km_319	9.04e-05
Km_320	3e-06
Km_321	1.5e-05
Km_322	2.1e-05
Km_323	1.4e-05
Km_324	8e-07
Km_325	2.25e-05
Km_326	3.5e-06
Km_327	1.85e-05
Km_328	1.15e-05
Km_329	1.42e-05
Km_330	4.1500000000000006e-05
Km_331	4e-05
Km_332	0.127
Km_333	8.599999999999999e-05
Km_334	0.00247
Km_335	0.00021
Km_336	0.0004
Km_337	0.0019
Km_338	0.000106
Km_339	0.0001799999999999
Km_340	0.000538
Km_341	0.0011
Km_342	0.0006
Km_343	0.00077
Km_344	0.006053
Km_345	0.00016
Km_346	0.002
Km_347	3.205e-05
Km_348	8e-05
Km_349	0.043
Km_350	0.00261
Km_351	0.00021
Km_352	0.00028
Km_353	4.5e-05
Km_354	5.7e-05
Km_355	0.00055
Km_356	3.2e-05
Km_357	0.0004
Km_358	0.001
Km_359	4.2e-05
Km_360	0.00078
Km_361	7.099999999999999e-05
Km_362	4.8e-05
Km_363	3.1e-05
Km_364	0.00058
Km_365	0.00109
Km_366	4.1e-05
Km_367	5.3e-05
Km_368	5.9e-05
Km_369	4.7e-05
Km_370	5.800000000000001e-05
Km_371	0.00068
Km_372	0.00088
Km_373	0.000122
Km_374	6.900000000000001e-05
Km_375	8.8e-05
Km_376	0.000554
Km_377	1.13e-05
Km_378	1.13e-05
Km_379	1.13e-05
Km_380	0.00023
Km_381	0.00039
Km_382	0.00058
Km_383	0.00025
Km_384	0.00028
Km_385	0.037
Km_386	0.052
Km_387	0.041
Km_388	0.00023
Km_389	0.031
Km_390	0.00021
Km_391	0.015
Km_392	0.022
Km_393	0.00015
Km_394	0.001
Km_395	0.00014
Km_396	0.00332
Km_397	0.00356
Km_398	0.0006
Km_399	0.001
Km_400	0.00034
Km_401	0.00071
Km_402	0.08
Km_403	0.00088
Km_404	0.077
Km_405	0.046
Km_406	0.084
Km_407	0.059
Km_408	0.0001799999999999
Km_409	0.0001799999999999
Km_410	0.0021
Km_411	0.0009
Km_412	0.0081
Km_413	0.00056
Km_414	0.00063
Km_415	4.8e-05
Km_416	0.00023
Km_417	0.0015
Km_418	8e-05
Km_419	0.00015
Km_420	0.00012
Km_421	0.00011
Km_422	0.00012
Km_423	0.00028
Km_424	0.00011
Km_425	0.00013
Km_426	0.00044
Km_427	0.0050999999999999
Km_428	0.00046
Km_429	0.00092
Km_430	0.035
Km_431	0.037
Km_432	0.00032
Km_433	0.00032
Km_434	0.00017
Km_435	0.00017
Km_436	0.00045
Km_437	0.00045
Km_438	0.00063
Km_439	0.00085
Km_440	5e-05
Km_441	0.00025
Km_442	0.0012
Km_443	0.0037
Km_444	0.00057
Km_445	5.2e-05
Km_446	0.0009
Km_447	0.00041
Km_448	0.00014
Km_449	7.000000000000001e-05
Km_450	8.999999999999999e-05
Km_451	6e-07
Km_452	1.66e-05
Km_453	1.65e-05
Km_454	0.009
Km_455	0.0141999999999999
Km_456	0.01485
Km_457	9.3e-06
Km_458	7.5e-06
Km_459	1.01e-07
Km_460	1e-05
Km_461	2.0400000000000004e-06
Km_462	5.3e-05
Km_463	0.000213
Km_464	0.000435
Km_465	6.13e-06
Km_466	6.54e-06
Km_467	4.28e-05
Km_468	2.35e-06
Km_469	2.8400000000000003e-06
Km_470	5.01e-05
Km_471	6.91e-05
Km_472	2.25e-06
Km_473	1.98e-06
Km_474	2.42e-06
Km_475	9.36e-05
Km_476	0.0002081
Km_477	1.28e-05
Km_478	0.00031
Km_479	3e-06
Km_480	4e-06
Km_481	1.5e-06
Km_482	4.5e-06
Km_483	7e-07
Km_484	0.0007
Km_485	9.7e-05
Km_486	6.5e-06
Km_487	1e-06
Km_488	8.000000000000001e-07
Km_489	9.900000000000002e-06
Km_490	1.7e-06
Km_491	5.6e-06
Km_492	0.00018
Km_493	0.00023
Km_494	0.00032
Km_495	0.00098
Km_496	0.00057
Km_497	0.0004
Km_498	0.00029
Km_499	0.00174
Km_500	0.00708
Km_501	0.0013
Km_502	0.0028
Km_503	0.0002
Km_504	0.00037
Km_505	0.0033
Km_506	0.0023
Km_507	0.0079
Km_508	0.00046
Km_509	0.0052
Km_510	0.6
Km_511	0.898
Km_512	0.01
Km_513	0.0153
Km_514	0.0050999999999999
Km_515	0.0134
Km_516	7.099999999999999e-05
Km_517	0.00039
Km_518	0.0002
Km_519	5.6e-05
Km_520	0.066
Km_521	0.00026
Km_522	0.00026
Km_523	1.2e-05
Km_524	8e-06
Km_525	4e-05
Km_526	0.00021
Km_527	2.7e-05
Km_528	3.8e-05
Km_529	8.999999999999999e-05
Km_530	7.000000000000001e-05
Km_531	7.000000000000001e-05
Km_532	0.00012
Km_533	5e-05
Km_534	9e-06
Km_535	0.00012
Km_536	0.00025
Km_537	0.00028
Km_538	0.00026
Km_539	0.00067
Km_540	0.00023
Km_541	0.0019
Km_542	5.5e-05
Km_543	0.00033
Km_544	0.004
Km_545	0.00013
Km_546	3.5000000000000004e-05
Km_547	0.0045
Km_548	0.00027
Km_549	0.000225
Km_550	0.0016
Km_551	0.00075
Km_552	0.05
Km_553	0.0088
Km_554	1.9e-05
Km_555	0.00076
Km_556	0.0298
Km_557	0.0038
Km_558	0.00088
Km_559	0.0065
Km_560	1e-05
Km_561	1e-05
Km_562	0.0057
Km_563	0.017
Km_564	1.2e-05
Km_565	4e-05
Km_566	1e-05
Km_567	7.6e-05
Km_568	0.00031
Km_569	0.026
Km_570	0.000106
Km_571	0.0096
Km_572	3.3e-05
Km_573	9.2e-07
Km_574	2.9e-06
Km_575	0.0036
Km_576	0.0127
Km_577	2.83e-05
Km_578	0.00013
Km_579	0.00209
Km_580	0.00368
Km_581	0.024
Km_582	0.0034
Km_583	0.022
Km_584	0.00028
Km_585	0.0014
Km_586	0.00471
Km_587	0.00151
Km_588	0.00755
Km_589	0.00775
Km_590	0.0349
Km_591	0.0269
Km_592	0.00671
Km_593	0.0013
Km_594	0.000364
Km_595	0.0031
Km_596	0.0018
Km_597	0.01
Km_598	0.0069
Km_599	0.0083
Km_600	0.0011
Km_601	0.0054
Km_602	0.0042
Km_603	0.000108
Km_604	0.00295
Km_605	0.006
Km_606	0.0081999999999999
Km_607	0.0165
Km_608	0.0101999999999999
Km_609	0.0397999999999999
Km_610	0.0109
Km_611	0.0097
Km_612	0.0101
Km_613	0.0148
Km_614	0.00126
Km_615	0.0129
Km_616	0.000611
Km_617	0.29423
Km_618	0.02382
Km_619	0.56884
Km_620	0.02364
Km_621	7.2e-05
Km_622	7.2e-05
Km_623	0.0032
Km_624	0.0203
Km_625	0.197
Km_626	0.066
Km_627	0.0053
Km_628	0.0042
Km_629	0.0121
Km_630	0.0065
Km_631	0.0099
Km_632	0.0235
Km_633	0.00016
Km_634	0.00016
Km_635	0.0024
Km_636	0.0024
Km_637	0.00071
Km_638	0.00071
Km_639	0.0028
Km_640	0.0028
Km_641	0.00105
Km_642	0.00105
Km_643	0.00044
Km_644	0.00044
Km_645	0.0093
Km_646	0.0093
Km_647	0.00011
Km_648	0.00043
Km_649	0.00081
Km_650	0.0042
Km_651	0.005
Km_652	0.0119
Km_653	0.0063
Km_654	0.0166
Km_655	0.00067
Km_656	0.0006
Km_657	0.000147
Km_658	0.000147
Km_659	1e-06
Km_660	4.0000000000000003e-07
Km_661	0.000396
Km_662	0.00105
Km_663	0.0002859999999999
Km_664	0.000333
Km_665	0.00113
Km_666	0.000131
Km_667	0.00103
Km_668	0.00116
Km_669	0.00139
Km_670	0.000215
Km_671	0.000752
Km_672	0.00515
Km_673	0.000703
Km_674	0.0137
Km_675	0.00244
Km_676	0.00543
Km_677	0.000694
Km_678	0.000596
Km_679	0.00501
Km_680	0.031
Km_681	0.028
Km_682	0.004
Km_683	0.0397
Km_684	0.0012
Km_685	0.0495
Km_686	0.026
Km_687	0.016
Km_688	0.0294
Km_689	0.0006
Km_690	9.7e-05
Km_691	0.0065
Km_692	0.0868
Km_693	0.0009
Km_694	0.000127
Km_695	0.000113
Km_696	0.000113
Km_697	0.244
Km_698	0.0302
Km_699	0.0613
Km_700	0.0006
Km_701	0.0004
Km_702	0.0033
Km_703	0.0007
Km_704	0.014
Km_705	0.0091
Km_706	2e-05
Km_707	5e-05
Km_708	0.00048
Km_709	0.00565
Km_710	0.0017
Km_711	0.00067
Km_712	0.0003599999999999
Km_713	0.016
Km_714	0.012
Km_715	0.014
Km_716	0.013
Km_717	0.22
Km_718	0.35
Km_719	0.000166
Km_720	0.000251
Km_721	0.00074
Km_722	0.01611
Km_723	0.09737
Km_724	0.00029
Km_725	3e-05
Km_726	3e-05
Km_727	1.3e-05
Km_728	0.0013
Km_729	3e-06
Km_730	0.0005
Km_731	0.0005
Km_732	0.0008
Km_733	0.0015
Km_734	0.0015
Km_735	0.00045
Km_736	0.00104
Km_737	0.00019
Km_738	0.0024
Km_739	0.00133
Km_740	0.00044
Km_741	1.4500000000000002e-05
Km_742	1.72e-05
Km_743	1.92e-05
Km_744	0.000156
Km_745	0.004
Km_746	0.00015
Km_747	0.000605
Km_748	0.0011
Km_749	6.69e-05
Km_750	0.00143
Km_751	0.00302
Km_752	0.0017
Km_753	0.0011
Km_754	0.0029
Km_755	0.0009
Km_756	0.00073
Km_757	0.028
Km_758	0.00121
Km_759	0.00106
Km_760	0.00022
Km_761	0.1
Km_762	0.0001
Km_763	4.5e-05
Km_764	0.00089
Km_765	0.00053
Km_766	5.800000000000001e-05
Km_767	0.00032
Km_768	0.312
Km_769	0.0030299999999999
Km_770	0.00309
Km_771	0.32
Km_772	0.00254
Km_773	0.316
Km_774	0.00368
Km_775	0.322
Km_776	9e-05
Km_777	0.037
Km_778	0.0022
Km_779	0.00178
Km_780	0.000366
Km_781	0.000111
Km_782	4.9e-05
Km_783	3.6e-05
Km_784	6.1e-05
Km_785	5.3e-05
Km_786	5.9e-05
Km_787	0.000161
Km_788	5.1e-05
Km_789	0.000367
Km_790	0.000403
Km_791	0.000156
Km_792	0.000537
Km_793	0.000362
Km_794	0.000527
Km_795	0.000417
Km_796	7.000000000000001e-05
Km_797	4.8e-05
Km_798	0.00083
Km_799	0.00146
Km_800	0.006
Km_801	0.000149
Km_802	3.9e-05
Km_803	0.00028
Km_804	0.000153
Km_805	0.000255
Km_806	0.000612
Km_807	0.0014399999999999
Km_808	8e-05
Km_809	0.00013
Km_810	6.4e-05
Km_811	0.000126
Km_812	9.8e-05
Km_813	0.000299
Km_814	0.000188
Km_815	0.00024
Km_816	0.0005
Km_817	0.00077
Km_818	0.00025
Km_819	0.00031
Km_820	0.00067
Km_821	0.00047
Km_822	2.2e-06
Km_823	0.000763
Km_824	3.2e-08
Km_825	1.68e-05
Km_826	6.5e-06
Km_827	5.1e-06
Km_828	0.000464
Km_829	0.0013
Km_830	0.00047
Km_831	0.00081
Km_832	0.00099
Km_833	0.00093
Km_834	9.5e-06
Km_835	0.000399
Km_836	2.1e-06
Km_837	0.000346
Km_838	2.82e-05
Km_839	2.6e-06
Km_840	2.66e-05
Km_841	0.000891
Km_842	0.014
Km_843	0.00057
Km_844	0.002
Km_845	0.0021
Km_846	0.00034
Km_847	0.00047
Km_848	0.0023
Km_849	0.00066
Km_850	0.0081999999999999
Km_851	0.018
Km_852	0.0073
Km_853	0.166
Km_854	0.372
Km_855	0.5660000000000001
Km_856	0.0005
Km_857	0.0002
Km_858	0.00145
Km_859	0.0012
Km_860	0.0003599999999999
Km_861	0.0023
Km_862	0.0057
Km_863	0.00038
Km_864	0.0027
Km_865	0.000444
Km_866	0.0026
Km_867	0.069
Km_868	0.0038
Km_869	0.0075
Km_870	0.0115
Km_871	0.018
Km_872	0.028
Km_873	0.000386
Km_874	0.000402
Km_875	0.0278
Km_876	0.0148
Km_877	0.0196
Km_878	0.00677
Km_879	0.0024
Km_880	0.00115
Km_881	0.00084
Km_882	0.0038799999999999
Km_883	0.0014399999999999
Km_884	3.400000000000001e-07
Km_885	0.000412
Km_886	4.800000000000001e-07
Km_887	4.7e-07
Km_888	0.00011
Km_889	1.6e-05
Km_890	1.9e-06
Km_891	1.6400000000000002e-05
Km_892	2.23e-05
Km_893	5.77e-05
Km_894	6.04e-05
Km_895	7.08e-05
Km_896	3.7e-05
Km_897	1.53e-05
Km_898	0.00052
Km_899	0.00017
Km_900	0.00012
Km_901	0.0003074
Km_902	0.0002766
Km_903	0.000218
Km_904	0.000107
Km_905	0.000163
Km_906	1.83e-06
Km_907	0.0040999999999999
Km_908	9.37e-05
Km_909	4.21e-05
Km_910	1.06e-05
Km_911	5.27e-05
Km_912	1e-05
Km_913	8e-05
Km_914	0.000107
Km_915	0.0001799999999999
Km_916	0.00012
Km_917	0.0001419999999999
Km_918	2.29e-06
Km_919	0.0002088
Km_920	9.5e-05
Km_921	6.500000000000001e-05
Km_922	6.1e-05
Km_923	0.000103
Km_924	0.000267
Km_925	0.000123
Km_926	0.000177
Km_927	0.000307
Km_928	0.000525
Km_929	0.000944
Km_930	0.000397
Km_931	0.001066
Km_932	0.001921
Km_933	0.002172
Km_934	0.001592
Km_935	0.00032
Km_936	0.0049
Km_937	0.0077
Km_938	7.4e-06
Km_939	0.000425
Km_940	0.0001257
Km_941	0.0003
Km_942	0.0013
Km_943	1.5e-05
Km_944	2.7e-05
Km_945	2.7e-05
Km_946	3.8e-05
Km_947	7.000000000000001e-05
Km_948	4.4e-05
Km_949	9.3e-06
Km_950	0.000144
Km_951	0.0013859999999999
Km_952	0.0004
Km_953	0.0008
Km_954	0.0013
Km_955	0.0009
Km_956	0.0014
Km_957	0.0012
Km_958	0.0007
Km_959	0.0011
Km_960	0.0016
Km_961	0.0009
Km_962	0.000397
Km_963	6.7e-05
Km_964	5.1e-05
Km_965	3.64e-05
Km_966	6.8e-06
Km_967	8.09e-05
Km_968	1.3e-06
Km_969	0.0003489999999999
Km_970	0.000145
Km_971	1.67e-05
Km_972	4.1e-06
Km_973	0.000522
Km_974	0.001254
Km_975	7.8e-06
Km_976	8.8e-05
Km_977	9.6e-06
Km_978	0.000223
Km_979	0.00099
Km_980	1.78e-05
Km_981	0.0035
Km_982	0.000484
Km_983	0.0203999999999999
Km_984	0.0013
Km_985	0.0075
Km_986	4e-05
Km_987	0.000302
Km_988	0.0002839999999999
Km_989	0.00013
Km_990	0.00046
Km_991	0.00137
Km_992	0.00674
Km_993	1.7000000000000003e-05
Km_994	0.0001719999999999
Km_995	0.000767
Km_996	0.000551
Km_997	5.57e-05
Km_998	8.999999999999999e-05
Km_999	8.999999999999999e-05
Km_1000	0.00044
Km_1001	0.00057
Km_1002	8.999999999999999e-05
Km_1003	3.8e-05
Km_1004	2e-11
Km_1005	2e-05
Km_1006	1.89e-05
Km_1007	0.0001
Km_1008	1.8e-05
Km_1009	7.2e-06
Km_1010	6.33e-06
Km_1011	0.00091
Km_1012	0.0005
Km_1013	8.65e-05
Km_1014	0.00043
Km_1015	0.00015
Km_1016	0.000171
Km_1017	0.000158
Km_1018	5e-05
Km_1019	7.000000000000001e-05
Km_1020	0.0003
Km_1021	0.0003
Km_1022	2e-06
Km_1023	7.000000000000001e-05
Km_1024	0.0004
Km_1025	0.0022
Km_1026	0.00029
Km_1027	0.0019
Km_1028	0.0007
Km_1029	0.0021
Km_1030	0.0050999999999999
Km_1031	3e-05
Km_1032	0.0001799999999999
Km_1033	4e-05
Km_1034	1.8e-05
Km_1035	1.43e-05
Km_1036	1.6e-06
Km_1037	5e-05
Km_1038	9.5e-05
Km_1039	0.00019
Km_1040	0.00117
Km_1041	3.6e-06
Km_1042	0.00071
Km_1043	9e-06
Km_1044	0.00071
Km_1045	1e-06
Km_1046	0.00019
Km_1047	0.00019
Km_1048	0.000171
Km_1049	5.2e-05
Km_1050	0.001
Km_1051	0.00058
Km_1052	0.00029
Km_1053	0.00025
Km_1054	0.00065
Km_1055	0.00047
Km_1056	0.0013
Km_1057	4e-05
Km_1058	2.5e-05
Km_1059	0.006
Km_1060	0.0076
Km_1061	4.2e-05
Km_1062	0.00013
Km_1063	0.00094
Km_1064	0.00044
Km_1065	0.00114
Km_1066	0.00096
Km_1067	0.0005287
Km_1068	0.0005433
Km_1069	2e-05
Km_1070	0.00014
Km_1071	0.0042
Km_1072	0.0026
Km_1073	0.0017
Km_1074	0.0013
Km_1075	0.0012
Km_1076	0.00024
Km_1077	0.0015
Km_1078	0.0192
Km_1079	0.0070999999999999
Km_1080	0.0025
Km_1081	0.00069
Km_1082	0.0027
Km_1083	0.011
Km_1084	0.05
Km_1085	0.0029
Km_1086	0.0044
Km_1087	0.053
Km_1088	0.0043
Km_1089	0.00031
Km_1090	0.00041
Km_1091	0.00012
Km_1092	0.0012
Km_1093	0.0074
Km_1094	0.0146
Km_1095	0.0073
Km_1096	4.8e-05
Km_1097	0.009
Km_1098	0.0016
Km_1099	0.00167
Km_1100	0.00155
Km_1101	1.62e-05
Km_1102	0.0094
Km_1103	1.4e-06
Km_1104	1.4e-06
Km_1105	1.4e-06
Km_1106	1.5e-06
Km_1107	6.4e-08
Km_1108	0.0004
Km_1109	3.8e-06
Km_1110	1e-06
Km_1111	1.1e-06
Km_1112	1.6e-06
Km_1113	7.8e-05
Km_1114	0.0002
Km_1115	0.000144
Km_1116	7.7e-05
Km_1117	0.00096
Km_1118	0.002
Km_1119	0.0018
Km_1120	0.0007199999999999
Km_1121	0.00023
Km_1122	0.003
Km_1123	0.0079
Km_1124	0.00015
Km_1125	0.0019
Km_1126	0.004
Km_1127	0.0021
Km_1128	0.0035
Km_1129	0.0039
Km_1130	0.006
Km_1131	0.0119
Km_1132	0.0060999999999999
Km_1133	0.0084
Km_1134	0.009
Km_1135	0.00046
Km_1136	0.0063
Km_1137	8.9e-05
Km_1138	0.000103
Km_1139	0.000123
Km_1140	6.59e-05
Km_1141	8e-05
Km_1142	2.1e-05
Km_1143	0.0001799999999999
Km_1144	0.0001799999999999
Km_1145	0.00186
Km_1146	0.00859
Km_1147	1.6e-05
Km_1148	5e-05
Km_1149	9.4e-05
Km_1150	4.4e-05
Km_1151	3.4000000000000007e-05
Km_1152	3.1e-05
Km_1153	0.0107
Km_1154	0.0001
Km_1155	0.00016
Km_1156	0.00017
Km_1157	0.0001799999999999
Km_1158	0.00011
Km_1159	0.00015
Km_1160	5e-05
Km_1161	6e-05
Km_1162	0.00016
Km_1163	0.00017
Km_1164	0.0001799999999999
Km_1165	0.00026
Km_1166	8.999999999999999e-05
Km_1167	0.00011
Km_1168	0.0009
Km_1169	0.00014
Km_1170	0.00015
Km_1171	0.00013
Km_1172	0.00013
Km_1173	0.0017
Km_1174	0.003
Km_1175	0.0028
Km_1176	7.000000000000001e-05
Km_1177	0.00056
Km_1178	0.00051
Km_1179	0.00104
Km_1180	0.0007
Km_1181	2.5e-06
Km_1182	1.7000000000000003e-05
Km_1183	1.6e-05
Km_1184	2.94e-05
Km_1185	2.19e-05
Km_1186	4.1000000000000006e-06
Km_1187	4.74e-05
Km_1188	9e-06
Km_1189	0.00028
Km_1190	0.0011
Km_1191	0.0021
Km_1192	0.031
Km_1193	0.0013
Km_1194	4e-05
Km_1195	4e-05
Km_1196	1.3e-06
Km_1197	0.00086
Km_1198	0.0028
Km_1199	0.008
Km_1200	0.00022
Km_1201	0.00015
Km_1202	0.00033
Km_1203	0.014
Km_1204	0.016
Km_1205	0.0173
Km_1206	0.0075
Km_1207	0.0174
Km_1208	0.0148
Km_1209	0.0175
Km_1210	0.0172
Km_1211	0.0163999999999999
Km_1212	9.4e-05
Km_1213	0.006
Km_1214	7.2e-05
Km_1215	0.00018
Km_1216	0.00041
Km_1217	3e-05
Km_1218	0.00044
Km_1219	0.0012
Km_1220	0.00047
Km_1221	0.0003599999999999
Km_1222	0.0248
Km_1223	0.00264
Km_1224	0.0204
Km_1225	0.059
Km_1226	0.0658
Km_1227	0.00459
Km_1228	0.00015
Km_1229	0.00559
Km_1230	0.0045
Km_1231	0.0098
Km_1232	0.38
Km_1233	5
Km_1234	1.4
Km_1235	4
Km_1236	2
Km_1237	0.00017
Km_1238	0.00017
Km_1239	6.500000000000001e-05
Km_1240	0.001
Km_1241	0.0009
Km_1242	0.0015
Km_1243	0.0019
Km_1244	0.0019
Km_1245	0.00059
Km_1246	0.0026
Km_1247	2.2e-05
Km_1248	0.00014
Km_1249	0.00013
Km_1250	3.1e-05
Km_1251	8e-06
Km_1252	0.0004
Km_1253	0.00037
Km_1254	0.00022
Km_1255	5.5e-06
Km_1256	0.00039
Km_1257	0.00039
Km_1258	3.9e-06
Km_1259	4.4e-06
Km_1260	7.6e-06
Km_1261	6.7e-06
Km_1262	0.00025
Km_1263	0.000139
Km_1264	1.3e-05
Km_1265	6e-05
Km_1266	0.0001719999999999
Km_1267	0.00026
Km_1268	4e-05
Km_1269	1.4e-05
Km_1270	0.000625
Km_1271	0.00032
Km_1272	0.000145
Km_1273	1.6e-05
Km_1274	6.4e-05
Km_1275	0.00052
Km_1276	0.000375
Km_1277	0.000428
Km_1278	0.000255
Km_1279	0.000255
Km_1280	0.000371
Km_1281	0.000359
Km_1282	0.000567
Km_1283	0.000401
Km_1284	0.000673
Km_1285	0.000305
Km_1286	0.000468
Km_1287	0.000642
Km_1288	2e-05
Km_1289	0.000108
Km_1290	3.2e-05
Km_1291	1.2200000000000002e-05
Km_1292	2.5e-05
Km_1293	7.7e-05
Km_1294	1.09e-05
Km_1295	3.03e-05
Km_1296	0.000436
Km_1297	9.2e-06
Km_1298	0.000502
Km_1299	3.4500000000000005e-05
Km_1300	1.41e-05
Km_1301	8.14e-05
Km_1302	7.560000000000001e-05
Km_1303	2.26e-05
Km_1304	7.08e-05
Km_1305	0.0002785
Km_1306	4.5e-05
Km_1307	5e-06
Km_1308	0.00012
Km_1309	0.0059
Km_1310	3.5e-06
Km_1311	6.3e-06
Km_1312	8.3e-06
Km_1313	7.4e-06
Km_1314	3e-07
Km_1315	8e-06
Km_1316	2.6e-06
Km_1317	5.9e-06
Km_1318	3.2000000000000003e-06
Km_1319	1.3e-06
Km_1320	2.2e-06
Km_1321	6.3e-06
Km_1322	8.6e-06
Km_1323	3.8e-06
Km_1324	6.8e-06
Km_1325	2.7e-05
Km_1326	0.0001189999999999
Km_1327	3e-05
Km_1328	2e-05
Km_1329	0.0014
Km_1330	0.0037
Km_1331	0.002
Km_1332	0.0011
Km_1333	0.00038
Km_1334	0.0004
Km_1335	0.00038
Km_1336	0.0014
Km_1337	0.00045
Km_1338	0.0005
Km_1339	0.0004
Km_1340	0.00035
Km_1341	0.00046
Km_1342	0.00108
Km_1343	0.000268
Km_1344	0.000909
Km_1345	0.00307
Km_1346	0.000156
Km_1347	0.000216
Km_1348	0.000783
Km_1349	0.001282
Km_1350	0.000797
Km_1351	0.000835
Km_1352	0.001267
Km_1353	0.000559
Km_1354	0.000207
Km_1355	5e-05
Km_1356	0.0062
Km_1357	0.00143
Km_1358	0.00041
Km_1359	0.00034
Km_1360	0.00051
Km_1361	3e-05
Km_1362	0.0001
Km_1363	0.00028
Km_1364	0.00052
Km_1365	0.000138
Km_1366	0.00042
Km_1367	0.00063
Km_1368	0.0008
Km_1369	0.0001
Km_1370	0.00021
Km_1371	0.00104
Km_1372	0.0002
Km_1373	0.0026
Km_1374	0.0009
Km_1375	0.00015
Km_1376	0.00092
Km_1377	9.4e-05
Km_1378	4.9e-05
Km_1379	0.002
Km_1380	0.00022
Km_1381	0.00108
Km_1382	1.25e-05
Km_1383	2.5e-06
Km_1384	0.0009
Km_1385	0.0002
Km_1386	0.016
Km_1387	0.0114
Km_1388	0.103
Km_1389	0.0311
Km_1390	0.188
Km_1391	0.79
Km_1392	0.527
Km_1393	2.4e-06
Km_1394	1.84e-05
Km_1395	0.00075
Km_1396	0.0002
Km_1397	0.00047
Km_1398	1.5e-05
Km_1399	0.03
Km_1400	0.0322
Km_1401	0.00012
Km_1402	1.1e-05
Km_1403	3.2000000000000003e-06
Km_1404	4.6e-06
Km_1405	0.000659
Km_1406	8.300000000000001e-05
Km_1407	2.23e-05
Km_1408	3.8e-06
Km_1409	2.57e-05
Km_1410	2.31e-05
Km_1411	0.000184
Km_1412	3.89e-05
Km_1413	7.02e-05
Km_1414	4.63e-05
Km_1415	2.09e-05
Km_1416	2.79e-05
Km_1417	4.02e-05
Km_1418	8.790000000000001e-05
Km_1419	4.340000000000001e-05
Km_1420	4.56e-05
Km_1421	0.0001197
Km_1422	0.0001265
Km_1423	0.0001497
Km_1424	0.0003213
Km_1425	0.0001271
Km_1426	0.0001083999999999
Km_1427	0.0001283
Km_1428	0.00033
Km_1429	0.00011
Km_1430	9.4e-05
Km_1431	0.00029
Km_1432	6e-05
Km_1433	0.00014
Km_1434	0.000114
Km_1435	6.3e-05
Km_1436	0.0017
Km_1437	0.002
Km_1438	0.00019
Km_1439	7.099999999999999e-05
Km_1440	0.012
Km_1441	5.3e-05
Km_1442	0.0039
Km_1443	0.00076
Km_1444	0.0063
Km_1445	0.031
Km_1446	0.019
Km_1447	0.043
Km_1448	0.00265
Km_1449	9.4e-05
Km_1450	0.0005
Km_1451	0.0017
Km_1452	7.8e-05
Km_1453	0.0002
Km_1454	0.0002
Km_1455	0.00043
Km_1456	0.00078
Km_1457	0.0024
Km_1458	0.0070999999999999
Km_1459	0.0018
Km_1460	0.0012
Km_1461	0.0015
Km_1462	0.0025
Km_1463	0.00035
Km_1464	0.004
Km_1465	0.00013
Km_1466	0.0021
Km_1467	0.00047
Km_1468	0.0023
Km_1469	0.009
Km_1470	0.0027
Km_1471	0.0048
Km_1472	0.011
Km_1473	0.0009699999999999
Km_1474	0.0016
Km_1475	0.00105
Km_1476	0.000115
Km_1477	0.0026
Km_1478	0.0034
Km_1479	0.0050999999999999
Km_1480	0.00046
Km_1481	0.0076
Km_1482	7.7e-05
Km_1483	0.0075
Km_1484	0.0052
Km_1485	0.00125
Km_1486	0.00125
Km_1487	0.0003
Km_1488	7e-05
Km_1489	0.00011
Km_1490	0.0004
Km_1491	8e-05
Km_1492	0.004
Km_1493	0.0011
Km_1494	0.0044
Km_1495	0.028
Km_1496	0.039
Km_1497	0.039
Km_1498	0.057
Km_1499	0.118
Km_1500	3e-06
Km_1501	0.0023
Km_1502	0.0028
Km_1503	0.00038
Km_1504	0.000108
Km_1505	0.0089
Km_1506	0.000438
Km_1507	0.00155
Km_1508	0.000164
Km_1509	3.44e-05
Km_1510	5.92e-05
Km_1511	4.96e-05
Km_1512	0.0001088
Km_1513	9.46e-05
Km_1514	0.0027
Km_1515	0.011
Km_1516	0.0040999999999999
Km_1517	0.0067
Km_1518	0.0143
Km_1519	0.0174
Km_1520	0.0043
Km_1521	0.0059
Km_1522	0.00031
Km_1523	0.00081
Km_1524	0.00035
Km_1525	7.2e-05
Km_1526	2.3e-05
Km_1527	0.00015
Km_1528	1.25e-05
Km_1529	4.5e-05
Km_1530	6e-05
Km_1531	6.2e-05
Km_1532	0.00016
Km_1533	2.6e-07
Km_1534	3e-07
Km_1535	8e-06
Km_1536	4e-08
Km_1537	3.8e-05
Km_1538	2.9000000000000004e-05
Km_1539	1.2e-06
Km_1540	2.6e-06
Km_1541	3.6e-06
Km_1542	1.2000000000000004e-07
Km_1543	1.1e-05
Km_1544	1.7000000000000001e-07
Km_1545	7e-06
Km_1546	3.3e-05
Km_1547	3.7e-05
Km_1548	3.7e-05
Km_1549	5.3e-07
Km_1550	4.7e-05
Km_1551	5.4e-05
Km_1552	5.1e-05
Km_1553	8.2e-05
Km_1554	0.000297
Km_1555	0.000151
Km_1556	6.999999999999999e-08
Km_1557	1.6e-07
Km_1558	5.8e-08
Km_1559	0.000149
Km_1560	7.5e-07
Km_1561	9.1e-07
Km_1562	0.00025
Km_1563	2.2e-06
Km_1564	0.0002
Km_1565	0.0008
Km_1566	0.00016
Km_1567	0.0004
Km_1568	0.0011
Km_1569	0.0039
Km_1570	0.0012
Km_1571	0.053
Km_1572	0.002
Km_1573	0.01
Km_1574	0.004
Km_1575	0.005
Km_1576	0.056
Km_1577	0.046
Km_1578	0.078
Km_1579	0.043
Km_1580	0.054
Km_1581	0.19
Km_1582	0.11
Km_1583	0.13
Km_1584	3.5e-05
Km_1585	0.009
Km_1586	2.6e-06
Km_1587	1.1e-05
Km_1588	1.4e-05
Km_1589	6e-06
Km_1590	4e-05
Km_1591	0.00012
Km_1592	7e-06
Km_1593	0.00033
Km_1594	0.00088
Km_1595	0.00103
Km_1596	0.00466
Km_1597	1.3e-05
Km_1598	4.6e-06
Km_1599	7e-07
Km_1600	1.3e-06
Km_1601	1.6e-05
Km_1602	1.38e-05
Km_1603	2.09e-05
Km_1604	1.09e-05
Km_1605	0.0005
Km_1606	2e-05
Km_1607	0.0002
Km_1608	0.005
Km_1609	9.3e-06
Km_1610	2e-05
Km_1611	2e-05
Km_1612	1.9e-05
Km_1613	1.2e-06
Km_1614	1.9e-06
Km_1615	6.4000000000000006e-06
Km_1616	7.4e-06
Km_1617	9e-06
Km_1618	1.0000000000000001e-07
Km_1619	2.2e-05
Km_1620	4.8e-05
Km_1621	2.400000000000001e-07
Km_1622	2.9e-06
Km_1623	1.7100000000000002e-05
Km_1624	0.0001436
Km_1625	6.806e-05
Km_1626	1.1e-07
Km_1627	8.500000000000003e-08
Km_1628	2.494e-06
Km_1629	2.86e-07
Km_1630	9e-07
Km_1631	3.5e-06
Km_1632	3e-06
Km_1633	2e-06
Km_1634	1.3e-06
Km_1635	5.400000000000001e-06
Km_1636	7.9e-06
Km_1637	9e-06
Km_1638	0.059
Km_1639	0.0766
Km_1640	0.004
Km_1641	1.658e-05
Km_1642	0.0025
Km_1643	0.1
Km_1644	0.00013
Km_1645	0.19
Km_1646	2.35e-05
Km_1647	0.31
Km_1648	0.75
Km_1649	8e-06
Km_1650	6e-05
Km_1651	3.8e-05
Km_1652	3.8e-05
Km_1653	5.9e-06
Km_1654	3.2000000000000003e-06
Km_1655	1.6e-06
Km_1656	1.6e-06
Km_1657	4.6e-05
Km_1658	5.4e-05
Km_1659	7.8e-06
Km_1660	6.5e-06
Km_1661	0.00206
Km_1662	0.00167
Km_1663	0.1519
Km_1664	0.0724
Km_1665	0.00356
Km_1666	0.0025
Km_1667	0.000163
Km_1668	9.900000000000002e-06
Km_1669	1.18e-05
Km_1670	0.000152
Km_1671	0.000304
Km_1672	0.000216
Km_1673	0.0002909999999999
Km_1674	0.00151
Km_1675	0.000607
Km_1676	0.000399
Km_1677	6.15e-05
Km_1678	0.0116
Km_1679	0.0001
Km_1680	0.0001
Km_1681	0.018
Km_1682	8.02e-06
Km_1683	1.129e-05
Km_1684	0.0002225
Km_1685	0.0001799999999999
Km_1686	2.6e-06
Km_1687	0.0018
Km_1688	1.1e-05
Km_1689	5.699999999999999e-07
Km_1690	0.0003599999999999
Km_1691	6.1e-05
Km_1692	0.0016
Km_1693	4.3e-05
Km_1694	8.8e-06
Km_1695	1.4e-05
Km_1696	1.55e-05
Km_1697	2.57e-05
Km_1698	0.000428
Km_1699	0.0237
Km_1700	0.0253
Km_1701	1.96e-05
Km_1702	5.0700000000000006e-05
Km_1703	2.43e-05
Km_1704	0.246
Km_1705	0.0406
Km_1706	1.6100000000000002e-05
Km_1707	2.55e-05
Km_1708	2.58e-05
Km_1709	0.0004535
Km_1710	2.6e-06
Km_1711	6.7e-06
Km_1712	8.7e-06
Km_1713	0.0003
Km_1714	0.0006
Km_1715	0.0002819999999999
Km_1716	0.000285
Km_1717	0.000346
Km_1718	0.000246
Km_1719	0.000375
Km_1720	0.000378
Km_1721	0.0002839999999999
Km_1722	0.000412
Km_1723	0.0002929999999999
Km_1724	4.8e-05
Km_1725	3e-05
Km_1726	0.0001
Km_1727	4e-05
Km_1728	2e-05
Km_1729	0.00013
Km_1730	0.00057
Km_1731	0.0115
Km_1732	0.0129
Km_1733	7.000000000000001e-05
Km_1734	0.000103
Km_1735	0.000197
Km_1736	0.00088
Km_1737	0.00123
Km_1738	4.45e-06
Km_1739	4.9000000000000005e-05
Km_1740	0.000574
Km_1741	0.00056
Km_1742	6.58e-05
Km_1743	0.000307
Km_1744	0.000106
Km_1745	0.000135
Km_1746	0.000258
Km_1747	0.000611
Km_1748	0.000862
Km_1749	0.000719
Km_1750	0.000466
Km_1751	6.66e-05
Km_1752	0.000363
Km_1753	9.32e-06
Km_1754	0.008
Km_1755	0.00053
Km_1756	0.00058
Km_1757	8.000000000000001e-07
Km_1758	0.0054
Km_1759	3.9e-06
Km_1760	0.015
Km_1761	0.019
Km_1762	1.73e-05
Km_1763	0.037
Km_1764	0.00104
Km_1765	7.950000000000001e-05
Km_1766	1.11e-05
Km_1767	0.00326
Km_1768	0.0013
Km_1769	0.0031
Km_1770	0.00054
Km_1771	0.0019
Km_1772	0.0023
Km_1773	0.0027
Km_1774	0.00085
Km_1775	0.0011
Km_1776	0.0025
Km_1777	0.00064
Km_1778	0.0008018
Km_1779	0.00045
Km_1780	0.00062
Km_1781	0.00059
Km_1782	0.00071
Km_1783	0.00083
Km_1784	0.00051
Km_1785	0.03788
Km_1786	0.00042
Km_1787	4.9e-07
Km_1788	2.12e-06
Km_1789	1.518e-05
Km_1790	0.0046
Km_1791	0.012
Km_1792	0.017
Km_1793	0.0182
Km_1794	0.0032
Km_1795	0.0126
Km_1796	0.0069
Km_1797	0.0187
Km_1798	0.0203999999999999
Km_1799	0.0231
Km_1800	0.0317
Km_1801	0.0315
Km_1802	0.0272
Km_1803	0.133
Km_1804	0.0456
Km_1805	0.0193
Km_1806	0.0236
Km_1807	0.0349
Km_1808	0.0795
Km_1809	9.4e-06
Km_1810	5.7000000000000005e-06
Km_1811	0.022
Km_1812	0.00323
Km_1813	2.72e-05
Km_1814	8.36e-05
Km_1815	1.27e-05
Km_1816	0.00324
Km_1817	2.71e-05
Km_1818	0.00021
Km_1819	9.1e-05
Km_1820	0.000253
Km_1821	0.0001409999999999
Km_1822	0.000178
Km_1823	0.0013
Km_1824	0.0017
Km_1825	0.00011
Km_1826	6.7e-05
Km_1827	0.00115
Km_1828	0.00023
Km_1829	0.0021
Km_1830	0.000145
Km_1831	0.00014
Km_1832	4.9000000000000005e-05
Km_1833	8.8e-05
Km_1834	0.00538
Km_1835	0.0001799999999999
Km_1836	6.1e-05
Km_1837	0.0011
Km_1838	0.00017
Km_1839	4.9000000000000005e-05
Km_1840	0.0012
Km_1841	5.3e-05
Km_1842	6.7e-06
Km_1843	0.000651
Km_1844	4.8e-05
Km_1845	0.011
Km_1846	9.48e-06
Km_1847	0.0066
Km_1848	0.000184
Km_1849	0.166
Km_1850	0.002
Km_1851	0.0014
Km_1852	0.0019
Km_1853	0.00081
Km_1854	0.012
Km_1855	0.0026
Km_1856	0.0033
Km_1857	0.00157
Km_1858	0.0005679999999999
Km_1859	8.400000000000001e-05
Km_1860	0.000622
Km_1861	0.000849
Km_1862	0.00021
Km_1863	0.000662
Km_1864	0.000228
Km_1865	0.000834
Km_1866	0.001327
Km_1867	0.001
Km_1868	0.002
Km_1869	0.00025
Km_1870	0.0018
Km_1871	8e-05
Km_1872	0.00033
Km_1873	0.00101
Km_1874	0.000486
Km_1875	0.002222
Km_1876	1.34e-05
Km_1877	1.65e-05
Km_1878	0.000189
Km_1879	0.0003489999999999
Km_1880	0.000396
Km_1881	0.000339
Km_1882	0.0023799999999999
Km_1883	0.005
Km_1884	0.016
Km_1885	0.00458
Km_1886	0.00446
Km_1887	0.017
Km_1888	4e-06
Km_1889	8e-06
Km_1890	4e-05
Km_1891	2.7e-05
Km_1892	2.7e-05
Km_1893	4.5e-06
Km_1894	7e-06
Km_1895	6e-06
Km_1896	6.72e-05
Km_1897	0.0008379
Km_1898	6.59e-05
Km_1899	0.008
Km_1900	1.7000000000000003e-05
Km_1901	2.76e-05
Km_1902	9.63e-06
Km_1903	0.000121
Km_1904	0.000222
Km_1905	1.42e-05
Km_1906	6.74e-07
Km_1907	0.0005
Km_1908	0.0014
Km_1909	1e-06
Km_1910	0.000126
Km_1911	0.00103
Km_1912	0.0415
Km_1913	8.1e-06
Km_1914	6.1e-05
Km_1915	4.75e-07
Km_1916	0.000113
Km_1917	2.5e-07
Km_1918	1.5e-06
Km_1919	2.9e-05
Km_1920	1.73e-05
Km_1921	0.00013
Km_1922	0.00279
Km_1923	0.00037
Km_1924	0.0013
Km_1925	0.00025
Km_1926	0.00044
Km_1927	0.00088
Km_1928	8.25e-06
Km_1929	0.00012
Km_1930	0.00236
Km_1931	0.00853
Km_1932	1.1e-05
Km_1933	0.001316
Km_1934	9.7e-05
Km_1935	5.900000000000001e-07
Km_1936	0.000912
Km_1937	0.0343
Km_1938	0.0354
Km_1939	0.00159
Km_1940	0.00233
Km_1941	0.0003
Km_1942	0.0001799999999999
Km_1943	0.000126
Km_1944	0.000211
Km_1945	0.000106
Km_1946	0.000654
Km_1947	0.000744
Km_1948	0.000766
Km_1949	0.000603
Km_1950	0.002796
Km_1951	0.00037
Km_1952	0.00035
Km_1953	0.00016
Km_1954	0.00041
Km_1955	0.00026
Km_1956	0.00073
Km_1957	0.00073
Km_1958	0.0003
Km_1959	0.0003
Km_1960	0.0008
Km_1961	0.000779
Km_1962	0.000465
Km_1963	0.0003439999999999
Km_1964	0.000405
Km_1965	0.00047
Km_1966	0.00047
Km_1967	0.00032
Km_1968	0.00048
Km_1969	2.3e-05
Km_1970	5.4e-05
Km_1971	0.00088
Km_1972	0.00126
Km_1973	0.0015
Km_1974	0.014
Km_1975	0.0017
Km_1976	0.00179
Km_1977	0.0009
Km_1978	0.00102
Km_1979	0.00282
Km_1980	0.00174
Km_1981	0.00035
Km_1982	0.0003
Km_1983	0.0003
Km_1984	5.5e-07
Km_1985	1.9e-06
Km_1986	3e-05
Km_1987	5e-05
Km_1988	8.599999999999999e-05
Km_1989	5.1e-05
Km_1990	9.900000000000002e-06
Km_1991	9e-05
Km_1992	6.3e-06
Km_1993	3.85e-05
Km_1994	0.00031
Km_1995	0.000175
Km_1996	6.31e-05
Km_1997	0.000341
Km_1998	1.1e-05
[truncated: 40,019 more rows]

## Sheet: figs.3e
	EC
Km_0	1.14.11.41
Km_1	1.14.11.41
Km_2	1.14.11.41
Km_3	4.4.1.15
Km_4	4.4.1.15
Km_5	4.4.1.15
Km_6	2.7.1.35
Km_7	2.7.1.35
Km_8	2.7.1.35
Km_9	2.7.1.35
Km_10	2.7.1.35
Km_11	2.7.1.35
Km_12	2.7.1.35
Km_13	2.7.1.35
Km_14	2.7.1.35
Km_15	2.7.1.35
Km_16	2.7.1.35
Km_17	2.7.1.35
Km_18	2.7.1.35
Km_19	2.7.1.35
Km_20	2.7.1.35
Km_21	2.7.1.35
Km_22	2.7.1.35
Km_23	2.7.1.35
Km_24	2.7.1.35
Km_25	2.7.1.49
Km_26	2.7.1.49
Km_27	2.7.1.49
Km_28	2.7.1.49
Km_29	2.7.1.49
Km_30	2.7.1.49
Km_31	2.7.1.35
Km_32	2.7.1.35
Km_33	2.7.1.35
Km_34	2.7.1.35
Km_35	2.7.1.35
Km_36	2.7.1.35
Km_37	2.7.1.35
Km_38	2.7.1.35
Km_39	2.7.1.35
Km_40	2.7.1.35
Km_41	1.4.3.23
Km_42	1.4.3.23
Km_43	1.4.3.23
Km_44	1.4.3.23
Km_45	2.7.7.77
Km_46	2.7.7.77
Km_47	2.7.7.77
Km_48	2.7.7.77
Km_49	2.3.1.282
Km_50	2.3.1.282
Km_51	2.3.1.282
Km_52	1.13.11.71
Km_53	1.13.11.68
Km_54	3.2.1.183
Km_55	3.2.1.183
Km_56	3.2.1.183
Km_57	1.2.99.8
Km_58	1.2.99.8
Km_59	1.2.99.8
Km_60	1.2.99.8
Km_61	1.2.99.8
Km_62	1.2.99.8
Km_63	1.2.99.8
Km_64	1.2.99.8
Km_65	1.2.99.8
Km_66	1.2.99.8
Km_67	1.2.99.8
Km_68	3.5.99.7
Km_69	3.5.99.7
Km_70	3.5.99.7
Km_71	3.5.99.7
Km_72	3.5.99.7
Km_73	1.1.1.35
Km_74	1.1.1.35
Km_75	1.1.1.35
Km_76	1.1.1.35
Km_77	1.1.1.35
Km_78	1.1.1.35
Km_79	1.1.1.35
Km_80	1.1.1.35
Km_81	1.1.1.35
Km_82	1.1.1.35
Km_83	2.1.1.235
Km_84	2.1.1.85
Km_85	2.1.1.85
Km_86	2.1.1.85
Km_87	2.1.1.85
Km_88	2.1.1.85
Km_89	2.1.1.85
Km_90	2.1.1.85
Km_91	2.1.1.85
Km_92	2.4.1.31
Km_93	2.4.1.31
Km_94	2.4.1.31
Km_95	2.4.1.31
Km_96	2.4.1.31
Km_97	2.4.1.31
Km_98	1.14.14.91
Km_99	1.14.14.91
Km_100	1.14.14.91
Km_101	1.14.14.91
Km_102	1.14.14.91
Km_103	1.14.14.91
Km_104	3.7.1.3
Km_105	3.7.1.3
Km_106	3.7.1.3
Km_107	3.7.1.3
Km_108	3.7.1.3
Km_109	3.7.1.3
Km_110	3.7.1.3
Km_111	3.7.1.3
Km_112	3.7.1.3
Km_113	3.7.1.3
Km_114	3.7.1.3
Km_115	3.7.1.3
Km_116	1.12.1.2
Km_117	1.14.15.22
Km_118	1.14.15.22
Km_119	1.14.15.22
Km_120	1.14.15.22
Km_121	1.14.15.22
Km_122	1.14.15.22
Km_123	1.14.15.22
Km_124	2.6.1.27
Km_125	2.6.1.27
Km_126	2.4.1.10
Km_127	2.4.1.10
Km_128	2.4.1.10
Km_129	2.4.1.10
Km_130	2.4.1.10
Km_131	2.4.1.10
Km_132	2.4.1.10
Km_133	2.4.1.10
Km_134	2.4.1.10
Km_135	2.4.1.10
Km_136	2.4.1.10
Km_137	2.4.1.10
Km_138	2.4.1.10
Km_139	2.4.1.10
Km_140	2.4.1.10
Km_141	2.4.1.10
Km_142	2.4.1.10
Km_143	2.4.1.10
Km_144	2.4.1.10
Km_145	2.4.1.10
Km_146	2.4.1.10
Km_147	2.4.1.10
Km_148	2.4.1.10
Km_149	2.4.1.10
Km_150	2.4.1.10
Km_151	2.4.1.10
Km_152	2.4.1.10
Km_153	2.4.1.10
Km_154	2.4.1.10
Km_155	2.4.1.10
Km_156	2.4.1.10
Km_157	2.4.1.10
Km_158	2.4.1.10
Km_159	2.4.1.10
Km_160	2.4.1.10
Km_161	2.4.1.10
Km_162	2.4.1.10
Km_163	2.4.1.10
Km_164	2.4.1.10
Km_165	2.4.1.10
Km_166	2.4.1.10
Km_167	2.4.1.10
Km_168	2.4.1.10
Km_169	2.3.1.151
Km_170	2.3.1.151
Km_171	1.14.19.64
Km_172	3.6.1.60
Km_173	3.6.1.60
Km_174	3.6.1.60
Km_175	3.6.1.60
Km_176	3.6.1.60
Km_177	3.6.1.60
Km_178	2.1.1.6
Km_179	1.14.18.1
Km_180	1.14.18.1
Km_181	1.14.18.1
Km_182	1.14.18.1
Km_183	1.14.18.1
Km_184	1.14.18.1
Km_185	1.14.18.1
Km_186	1.14.18.1
Km_187	1.14.18.1
Km_188	1.14.18.1
Km_189	1.14.18.1
Km_190	1.14.18.1
Km_191	1.14.18.1
Km_192	1.14.18.1
Km_193	1.14.18.1
Km_194	1.14.18.1
Km_195	1.14.18.1
Km_196	1.14.18.1
Km_197	1.14.18.1
Km_198	1.14.18.1
Km_199	1.14.18.1
Km_200	1.14.18.1
Km_201	1.14.18.1
Km_202	1.14.18.1
Km_203	1.14.18.1
Km_204	1.14.18.1
Km_205	1.14.18.1
Km_206	1.14.18.1
Km_207	1.14.18.1
Km_208	1.14.18.1
Km_209	1.14.18.1
Km_210	1.14.18.1
Km_211	1.14.18.1
Km_212	1.14.18.1
Km_213	1.14.18.1
Km_214	1.14.18.1
Km_215	1.14.18.1
Km_216	1.14.18.1
Km_217	1.14.18.1
Km_218	1.14.18.1
Km_219	1.14.18.1
Km_220	1.14.18.1
Km_221	1.14.18.1
Km_222	1.14.18.1
Km_223	1.14.18.1
Km_224	1.14.18.1
Km_225	1.14.18.1
Km_226	1.14.18.1
Km_227	1.14.18.1
Km_228	1.14.18.1
Km_229	1.14.18.1
Km_230	1.14.18.1
Km_231	1.14.18.1
Km_232	1.14.18.1
Km_233	1.14.18.1
Km_234	1.14.18.1
Km_235	1.14.18.1
Km_236	1.14.18.1
Km_237	1.14.18.1
Km_238	1.3.1.13
Km_239	1.3.1.13
Km_240	1.3.1.13
Km_241	1.3.1.13
Km_242	1.3.1.13
Km_243	1.3.1.13
Km_244	1.1.1.145
Km_245	1.1.1.145
Km_246	1.1.1.50
Km_247	1.1.1.213
Km_248	1.1.1.213
Km_249	3.5.3.26
Km_250	3.5.3.26
Km_251	3.5.3.26
Km_252	1.14.14.175
Km_253	3.5.1.14
Km_254	3.5.1.14
Km_255	3.5.1.14
Km_256	3.5.1.14
Km_257	3.5.1.14
Km_258	3.5.1.14
Km_259	3.5.1.14
Km_260	3.5.1.14
Km_261	3.5.1.14
Km_262	3.5.1.14
Km_263	3.5.1.14
Km_264	3.5.1.14
Km_265	3.5.1.14
Km_266	3.5.1.14
Km_267	3.5.1.14
Km_268	3.5.1.14
Km_269	3.5.1.14
Km_270	3.5.1.14
Km_271	3.5.1.14
Km_272	3.5.1.14
Km_273	3.5.1.14
Km_274	3.5.1.14
Km_275	3.5.1.14
Km_276	3.5.1.14
Km_277	3.5.1.14
Km_278	3.5.1.14
Km_279	3.5.1.14
Km_280	3.5.1.14
Km_281	3.5.1.14
Km_282	3.5.1.14
Km_283	3.5.1.14
Km_284	3.5.1.14
Km_285	3.5.1.14
Km_286	3.5.1.14
Km_287	3.5.1.14
Km_288	3.5.1.14
Km_289	3.5.1.14
Km_290	3.5.1.14
Km_291	3.5.1.14
Km_292	3.5.1.14
Km_293	3.5.1.14
Km_294	3.5.1.14
Km_295	3.5.1.14
Km_296	3.5.1.14
Km_297	3.5.1.14
Km_298	3.5.1.14
Km_299	3.5.1.14
Km_300	3.5.1.14
Km_301	3.5.1.14
Km_302	3.5.1.14
Km_303	3.5.1.14
Km_304	3.5.1.14
Km_305	3.5.1.14
Km_306	3.5.1.14
Km_307	1.3.98.1
Km_308	1.3.98.1
Km_309	1.3.98.1
Km_310	1.3.98.1
Km_311	1.3.98.1
Km_312	1.3.98.1
Km_313	5.3.3.2
Km_314	5.3.3.2
Km_315	5.3.3.2
Km_316	5.3.3.2
Km_317	5.3.3.2
Km_318	5.3.3.2
Km_319	5.3.3.2
Km_320	5.3.3.2
Km_321	5.3.3.2
Km_322	5.3.3.2
Km_323	5.3.3.2
Km_324	5.3.3.2
Km_325	5.3.3.2
Km_326	5.3.3.2
Km_327	5.3.3.2
Km_328	5.3.3.2
Km_329	5.3.3.2
Km_330	5.3.3.2
Km_331	5.3.3.2
Km_332	3.5.1.136
Km_333	4.2.1.11
Km_334	4.2.1.11
Km_335	4.2.1.11
Km_336	4.2.1.11
Km_337	4.2.1.11
Km_338	4.2.1.11
Km_339	4.2.1.11
Km_340	4.2.1.11
Km_341	4.2.1.11
Km_342	4.2.1.11
Km_343	4.2.1.11
Km_344	4.2.1.11
Km_345	4.2.1.11
Km_346	4.2.1.11
Km_347	4.2.1.11
Km_348	4.2.1.11
Km_349	4.2.1.11
Km_350	4.2.1.11
Km_351	4.2.1.11
Km_352	4.2.1.11
Km_353	1.14.11.48
Km_354	1.14.11.48
Km_355	1.14.11.48
Km_356	1.14.11.48
Km_357	1.14.11.48
Km_358	1.14.11.48
Km_359	1.14.11.48
Km_360	1.14.11.48
Km_361	1.14.11.48
Km_362	1.14.11.48
Km_363	1.14.11.48
Km_364	1.14.11.48
Km_365	1.14.11.48
Km_366	1.14.11.48
Km_367	1.14.11.48
Km_368	1.14.11.48
Km_369	1.14.11.48
Km_370	1.14.11.48
Km_371	1.14.11.48
Km_372	1.14.11.48
Km_373	1.14.11.48
Km_374	1.14.11.48
Km_375	1.14.11.48
Km_376	1.14.11.48
Km_377	1.8.1.9
Km_378	4.3.1.9
Km_379	4.3.1.9
Km_380	2.6.1.44
Km_381	2.6.1.51
Km_382	2.6.1.45
Km_383	2.6.1.44
Km_384	2.6.1.44
Km_385	2.6.1.44
Km_386	2.6.1.44
Km_387	2.6.1.44
Km_388	2.6.1.44
Km_389	2.6.1.44
Km_390	2.6.1.44
Km_391	2.6.1.44
Km_392	2.6.1.44
Km_393	2.6.1.44
Km_394	2.6.1.44
Km_395	2.6.1.4
Km_396	2.6.1.4
Km_397	2.6.1.2
Km_398	2.6.1.44
Km_399	2.6.1.44
Km_400	2.6.1.44
Km_401	2.6.1.44
Km_402	2.6.1.44
Km_403	2.6.1.44
Km_404	2.6.1.44
Km_405	2.6.1.44
Km_406	2.6.1.44
Km_407	2.6.1.44
Km_408	2.6.1.44
Km_409	2.6.1.44
Km_410	2.6.1.44
Km_411	2.6.1.44
Km_412	2.6.1.44
Km_413	2.6.1.44
Km_414	2.6.1.44
Km_415	4.3.3.7
Km_416	4.3.3.7
Km_417	4.3.3.7
Km_418	4.3.3.7
Km_419	4.3.3.7
Km_420	4.3.3.7
Km_421	4.3.3.7
Km_422	4.3.3.7
Km_423	4.3.3.7
Km_424	4.3.3.7
Km_425	4.3.3.7
Km_426	4.3.3.7
Km_427	4.3.3.7
Km_428	4.3.3.7
Km_429	4.3.3.7
Km_430	4.3.3.7
Km_431	4.3.3.7
Km_432	4.3.3.7
Km_433	4.3.3.7
Km_434	4.3.3.7
Km_435	4.3.3.7
Km_436	4.3.3.7
Km_437	4.3.3.7
Km_438	4.3.3.7
Km_439	4.3.3.7
Km_440	4.3.3.7
Km_441	4.3.3.7
Km_442	4.3.3.7
Km_443	4.3.3.7
Km_444	4.3.3.7
Km_445	4.3.3.7
Km_446	4.3.3.7
Km_447	4.3.3.7
Km_448	4.3.3.7
Km_449	4.3.3.7
Km_450	4.3.3.7
Km_451	4.2.3.29
Km_452	7.2.2.8
Km_453	7.2.2.8
Km_454	7.2.2.8
Km_455	5.4.3.3
Km_456	1.16.3.3
Km_457	1.13.11.1
Km_458	1.13.11.1
Km_459	1.13.11.1
Km_460	1.13.11.1
Km_461	1.13.11.1
Km_462	1.13.11.1
Km_463	1.13.11.1
Km_464	1.13.11.1
Km_465	1.13.11.1
Km_466	1.13.11.1
Km_467	1.13.11.1
Km_468	1.13.11.1
Km_469	1.13.11.1
Km_470	1.13.11.1
Km_471	1.13.11.1
Km_472	1.13.11.1
Km_473	1.13.11.1
Km_474	1.13.11.1
Km_475	1.13.11.1
Km_476	1.13.11.1
Km_477	1.13.11.1
Km_478	1.13.11.1
Km_479	1.13.11.1
Km_480	1.13.11.1
Km_481	1.13.11.1
Km_482	1.13.11.1
Km_483	1.13.11.1
Km_484	1.13.11.1
Km_485	1.13.11.1
Km_486	1.13.11.1
Km_487	1.13.11.1
Km_488	1.13.11.1
Km_489	1.13.11.1
Km_490	1.13.11.1
Km_491	1.13.11.1
Km_492	3.5.1.9
Km_493	3.5.1.9
Km_494	3.5.1.9
Km_495	3.5.1.9
Km_496	3.5.1.9
Km_497	3.5.1.9
Km_498	2.7.2.8
Km_499	2.7.2.8
Km_500	2.7.2.8
Km_501	2.7.2.8
Km_502	2.7.2.8
Km_503	2.7.2.8
Km_504	2.7.2.8
Km_505	2.7.2.8
Km_506	2.7.2.8
Km_507	2.7.2.8
Km_508	2.7.2.8
Km_509	2.7.2.8
Km_510	2.7.2.8
Km_511	2.7.2.8
Km_512	2.7.2.8
Km_513	2.7.2.8
Km_514	2.7.2.8
Km_515	2.7.2.8
Km_516	1.1.1.1
Km_517	1.1.1.1
Km_518	1.1.1.1
Km_519	1.1.1.1
Km_520	1.1.1.1
Km_521	1.1.1.1
Km_522	1.1.1.1
Km_523	1.1.1.1
Km_524	1.1.1.1
Km_525	1.1.1.1
Km_526	1.1.1.1
Km_527	1.1.1.1
Km_528	1.1.1.1
Km_529	1.1.1.1
Km_530	1.1.1.1
Km_531	1.1.1.1
Km_532	1.1.1.1
Km_533	1.1.1.1
Km_534	1.1.1.1
Km_535	1.1.1.1
Km_536	1.1.1.1
Km_537	1.1.1.1
Km_538	1.1.1.1
Km_539	1.1.1.1
Km_540	1.1.1.1
Km_541	1.1.1.1
Km_542	1.1.1.1
Km_543	1.1.1.1
Km_544	1.1.1.1
Km_545	1.1.1.1
Km_546	1.1.1.1
Km_547	1.1.1.1
Km_548	1.1.1.1
Km_549	1.1.1.1
Km_550	1.1.1.1
Km_551	1.1.1.1
Km_552	1.1.1.1
Km_553	1.1.1.1
Km_554	1.1.1.1
Km_555	1.1.1.1
Km_556	1.1.1.1
Km_557	1.1.1.1
Km_558	1.1.1.1
Km_559	1.1.1.1
Km_560	1.1.1.1
Km_561	1.1.1.1
Km_562	1.1.1.1
Km_563	1.1.1.1
Km_564	1.1.1.1
Km_565	1.1.1.1
Km_566	1.1.1.1
Km_567	1.1.1.1
Km_568	1.1.1.1
Km_569	1.1.1.1
Km_570	1.1.1.1
Km_571	1.1.1.1
Km_572	1.1.1.1
Km_573	1.1.1.1
Km_574	1.1.1.1
Km_575	1.1.1.1
Km_576	1.1.1.1
Km_577	1.1.1.1
Km_578	1.1.1.1
Km_579	1.1.1.1
Km_580	1.1.1.1
Km_581	1.1.1.1
Km_582	1.1.1.1
Km_583	1.1.1.1
Km_584	1.1.1.1
Km_585	1.1.1.1
Km_586	1.1.1.1
Km_587	1.1.1.1
Km_588	1.1.1.1
Km_589	1.1.1.1
Km_590	1.1.1.1
Km_591	1.1.1.1
Km_592	1.1.1.1
Km_593	1.1.1.1
Km_594	1.1.1.1
Km_595	1.1.1.1
Km_596	1.1.1.1
Km_597	1.1.1.1
Km_598	1.1.1.1
Km_599	1.1.1.1
Km_600	1.1.1.1
Km_601	1.1.1.1
Km_602	1.1.1.1
Km_603	1.1.1.1
Km_604	1.1.1.1
Km_605	1.1.1.1
Km_606	1.1.1.1
Km_607	1.1.1.1
Km_608	1.1.1.1
Km_609	1.1.1.1
Km_610	1.1.1.1
Km_611	1.1.1.1
Km_612	1.1.1.1
Km_613	1.1.1.1
Km_614	1.1.1.1
Km_615	1.1.1.1
Km_616	1.1.1.1
Km_617	1.1.1.1
Km_618	1.1.1.1
Km_619	1.1.1.1
Km_620	1.1.1.1
Km_621	1.1.1.1
Km_622	1.1.1.1
Km_623	1.1.1.1
Km_624	1.1.1.1
Km_625	1.1.1.1
Km_626	1.1.1.1
Km_627	1.1.1.1
Km_628	1.1.1.1
Km_629	1.1.1.1
Km_630	1.1.1.1
Km_631	1.1.1.1
Km_632	1.1.1.1
Km_633	1.1.1.1
Km_634	1.1.1.1
Km_635	1.1.1.1
Km_636	1.1.1.1
Km_637	1.1.1.1
Km_638	1.1.1.1
Km_639	1.1.1.1
Km_640	1.1.1.1
Km_641	1.1.1.1
Km_642	1.1.1.1
Km_643	1.1.1.1
Km_644	1.1.1.1
Km_645	1.1.1.1
Km_646	1.1.1.1
Km_647	1.1.1.1
Km_648	1.1.1.1
Km_649	1.1.1.1
Km_650	1.1.1.1
Km_651	1.1.1.1
Km_652	1.1.1.1
Km_653	1.1.1.1
Km_654	1.1.1.1
Km_655	1.1.1.1
Km_656	1.1.1.1
Km_657	1.1.1.1
Km_658	1.1.1.1
Km_659	1.1.1.1
Km_660	1.1.1.1
Km_661	1.1.1.1
Km_662	1.1.1.1
Km_663	1.1.1.1
Km_664	1.1.1.1
Km_665	1.1.1.1
Km_666	1.1.1.1
Km_667	1.1.1.1
Km_668	1.1.1.1
Km_669	1.1.1.1
Km_670	1.1.1.1
Km_671	1.1.1.1
Km_672	1.1.1.1
Km_673	1.1.1.1
Km_674	1.1.1.1
Km_675	1.1.1.1
Km_676	1.1.1.1
Km_677	1.1.1.1
Km_678	1.1.1.1
Km_679	1.1.1.1
Km_680	1.1.1.1
Km_681	1.1.1.1
Km_682	1.1.1.1
Km_683	1.1.1.1
Km_684	1.1.1.1
Km_685	1.1.1.1
Km_686	1.1.1.1
Km_687	1.1.1.1
Km_688	1.1.1.1
Km_689	1.1.1.1
Km_690	1.1.1.1
Km_691	1.1.1.1
Km_692	1.1.1.1
Km_693	1.1.1.1
Km_694	1.1.1.1
Km_695	1.1.1.1
Km_696	1.1.1.1
Km_697	1.1.1.1
Km_698	1.1.1.1
Km_699	1.1.1.1
Km_700	1.1.1.1
Km_701	1.1.1.91
Km_702	1.1.1.91
Km_703	1.1.1.91
Km_704	1.1.1.91
Km_705	1.1.1.91
Km_706	1.1.1.1
Km_707	1.1.1.304
Km_708	1.1.1.1
Km_709	1.1.1.1
Km_710	1.1.1.1
Km_711	1.1.1.1
Km_712	1.1.1.1
Km_713	1.1.1.1
Km_714	1.1.1.1
Km_715	1.1.1.1
Km_716	1.1.1.1
Km_717	1.1.1.1
Km_718	1.1.1.1
Km_719	1.1.1.1
Km_720	1.1.1.1
Km_721	1.1.1.265
Km_722	1.1.1.265
Km_723	1.1.1.265
Km_724	1.1.1.1
Km_725	1.1.1.1
Km_726	1.1.1.1
Km_727	1.1.1.1
Km_728	1.1.1.1
Km_729	1.1.1.1
Km_730	1.1.1.1
Km_731	1.1.1.1
Km_732	1.1.1.1
Km_733	1.1.1.1
Km_734	1.1.1.1
Km_735	1.1.1.1
Km_736	1.1.1.1
Km_737	1.1.1.1
Km_738	1.1.1.1
Km_739	1.1.1.1
Km_740	1.1.1.1
Km_741	1.1.1.1
Km_742	1.1.1.1
Km_743	1.13.11.6
Km_744	1.1.99.6
Km_745	1.1.99.6
Km_746	1.1.99.6
Km_747	1.1.99.6
Km_748	1.1.99.6
Km_749	1.13.11.57
Km_750	2.6.1.28
Km_751	2.6.1.28
Km_752	3.2.1.74
Km_753	3.2.1.74
Km_754	3.2.1.74
Km_755	3.2.1.74
Km_756	3.2.1.74
Km_757	3.2.1.74
Km_758	3.2.1.74
Km_759	3.2.1.74
Km_760	3.2.1.74
Km_761	1.2.1.12
Km_762	1.2.1.59
Km_763	1.2.1.12
Km_764	1.2.1.12
Km_765	1.2.1.12
Km_766	1.2.1.59
Km_767	1.2.1.12
Km_768	1.2.1.12
Km_769	1.2.1.12
Km_770	1.2.1.12
Km_771	1.2.1.12
Km_772	1.2.1.12
Km_773	1.2.1.12
Km_774	1.2.1.12
Km_775	1.2.1.12
Km_776	1.2.1.12
Km_777	1.2.1.12
Km_778	1.2.1.13
Km_779	1.2.1.12
Km_780	1.2.1.12
Km_781	1.2.1.12
Km_782	1.2.1.12
Km_783	1.2.1.12
Km_784	1.2.1.12
Km_785	1.2.1.12
Km_786	1.2.1.12
Km_787	1.2.1.12
Km_788	1.2.1.12
Km_789	1.2.1.12
Km_790	1.2.1.12
Km_791	1.2.1.12
Km_792	1.2.1.12
Km_793	1.2.1.12
Km_794	1.2.1.12
Km_795	1.2.1.12
Km_796	1.2.1.59
Km_797	1.2.1.12
Km_798	1.2.1.59
Km_799	1.2.1.59
Km_800	1.2.1.12
Km_801	1.2.1.12
Km_802	1.2.1.12
Km_803	1.2.1.12
Km_804	1.2.1.12
Km_805	1.2.1.12
Km_806	1.2.1.12
Km_807	1.2.1.12
Km_808	1.2.1.12
Km_809	1.2.1.12
Km_810	1.2.1.12
Km_811	1.2.1.12
Km_812	1.2.1.12
Km_813	1.2.1.12
Km_814	1.2.1.12
Km_815	1.2.1.12
Km_816	1.2.1.12
Km_817	1.2.1.12
Km_818	1.2.1.12
Km_819	1.2.1.12
Km_820	1.2.1.12
Km_821	1.2.1.59
Km_822	1.2.1.12
Km_823	1.2.1.12
Km_824	1.2.1.12
Km_825	2.7.1.100
Km_826	4.2.3.173
Km_827	3.4.21.5
Km_828	3.4.21.5
Km_829	7.4.2.8
Km_830	7.4.2.8
Km_831	7.4.2.8
Km_832	7.4.2.8
Km_833	7.4.2.8
Km_834	1.3.1.107
Km_835	3.2.2.1
Km_836	4.2.3.25
Km_837	4.2.3.25
Km_838	4.2.3.25
Km_839	4.2.3.25
Km_840	4.2.3.25
Km_841	4.2.3.25
Km_842	2.7.2.12
Km_843	2.7.2.12
Km_844	2.7.2.12
Km_845	2.7.2.12
Km_846	2.7.2.12
Km_847	2.7.2.12
Km_848	2.7.2.12
Km_849	2.7.2.12
Km_850	2.7.2.12
Km_851	2.7.2.12
Km_852	2.7.2.12
Km_853	2.7.2.12
Km_854	2.7.2.12
Km_855	2.7.2.12
Km_856	4.1.2.49
Km_857	4.1.2.49
Km_858	4.1.2.49
Km_859	4.1.2.49
Km_860	4.1.2.49
Km_861	4.1.2.49
Km_862	4.1.2.49
Km_863	4.1.2.49
Km_864	4.1.2.49
Km_865	4.1.2.49
Km_866	4.1.2.49
Km_867	4.1.2.49
Km_868	4.1.2.49
Km_869	4.1.2.49
Km_870	4.1.2.49
Km_871	4.1.2.49
Km_872	4.1.2.49
Km_873	4.1.2.49
Km_874	4.1.2.49
Km_875	4.1.2.49
Km_876	4.1.2.49
Km_877	4.1.2.49
Km_878	4.1.2.49
Km_879	1.1.1.2
Km_880	1.1.1.2
Km_881	1.1.1.192
Km_882	1.1.1.2
Km_883	1.1.1.2
Km_884	1.2.1.67
Km_885	1.2.1.67
Km_886	1.2.1.67
Km_887	1.2.1.67
Km_888	2.6.1.59
Km_889	4.4.1.21
Km_890	4.4.1.21
Km_891	4.4.1.21
Km_892	4.4.1.21
Km_893	4.4.1.21
Km_894	4.4.1.21
Km_895	4.4.1.21
Km_896	1.14.13.178
Km_897	1.14.13.128
Km_898	3.1.3.70
Km_899	2.4.1.250
Km_900	2.4.1.250
Km_901	2.1.1.234
Km_902	2.1.1.234
Km_903	2.4.1.311
Km_904	2.4.1.311
Km_905	2.1.1.231
Km_906	2.1.1.231
Km_907	3.1.3.90
Km_908	4.2.3.148
Km_909	4.2.3.150
Km_910	2.3.1.249
Km_911	2.3.1.249
Km_912	2.3.1.101
Km_913	2.3.1.101
Km_914	2.3.1.101
Km_915	1.11.1.27
Km_916	1.11.1.27
Km_917	1.11.1.27
Km_918	1.11.1.27
Km_919	1.11.1.27
Km_920	4.1.1.33
Km_921	4.1.1.33
Km_922	4.1.1.33
Km_923	4.1.1.33
Km_924	4.1.1.33
Km_925	4.1.1.33
Km_926	4.1.1.33
Km_927	4.1.1.33
Km_928	4.1.1.33
Km_929	4.1.1.33
Km_930	4.1.1.33
Km_931	4.1.1.33
Km_932	4.1.1.33
Km_933	4.1.1.33
Km_934	4.1.1.33
Km_935	4.1.1.33
Km_936	4.1.1.33
Km_937	4.1.1.33
Km_938	4.1.1.33
Km_939	4.1.1.33
Km_940	4.1.1.33
Km_941	4.1.1.33
Km_942	4.1.1.33
Km_943	4.1.1.33
Km_944	4.1.1.33
Km_945	4.1.1.33
Km_946	4.1.1.33
Km_947	4.1.1.33
Km_948	4.1.1.33
Km_949	4.1.1.33
Km_950	4.1.1.33
Km_951	4.1.1.33
Km_952	7.1.2.1
Km_953	7.1.2.1
Km_954	7.1.2.1
Km_955	7.1.2.1
Km_956	7.1.2.1
Km_957	7.1.2.1
Km_958	7.1.2.1
Km_959	7.1.2.1
Km_960	7.1.2.1
Km_961	2.4.1.358
Km_962	2.4.1.358
Km_963	1.14.14.90
Km_964	1.14.14.90
Km_965	3.1.4.59
Km_966	3.1.4.59
Km_967	3.1.4.59
Km_968	3.1.4.59
Km_969	3.1.4.59
Km_970	3.1.4.59
Km_971	3.1.4.59
Km_972	1.6.5.4
Km_973	1.6.5.4
Km_974	1.6.5.4
Km_975	1.6.5.4
Km_976	1.6.5.4
Km_977	1.6.5.4
Km_978	1.6.5.4
Km_979	1.6.5.4
Km_980	1.6.5.4
Km_981	1.1.1.358
Km_982	1.1.1.168
Km_983	1.1.1.358
Km_984	1.1.1.214
Km_985	1.2.1.22
Km_986	1.2.1.22
Km_987	1.2.1.22
Km_988	1.2.1.22
Km_989	1.1.1.377
Km_990	1.1.1.377
Km_991	1.1.1.377
Km_992	1.1.1.377
Km_993	1.13.12.9
Km_994	3.6.1.65
Km_995	3.6.1.65
Km_996	3.6.1.65
Km_997	3.6.1.65
Km_998	1.3.1.32
Km_999	1.3.1.32
Km_1000	1.3.1.32
Km_1001	1.3.1.32
Km_1002	1.3.1.32
Km_1003	1.3.3.6
Km_1004	1.3.3.6
Km_1005	1.3.3.6
Km_1006	1.3.3.6
Km_1007	1.3.3.6
Km_1008	1.3.3.6
Km_1009	1.3.3.6
Km_1010	1.3.3.6
Km_1011	7.6.2.3
Km_1012	7.6.2.3
Km_1013	7.6.2.3
Km_1014	2.4.2.2
Km_1015	2.4.2.2
Km_1016	2.4.2.2
Km_1017	2.4.2.2
Km_1018	3.5.1.135
Km_1019	3.5.1.135
Km_1020	3.5.1.135
Km_1021	3.5.1.135
Km_1022	3.5.1.135
Km_1023	3.5.1.135
Km_1024	3.5.1.135
Km_1025	3.5.1.135
Km_1026	3.5.1.135
Km_1027	3.5.1.135
Km_1028	3.5.1.135
Km_1029	3.5.1.135
Km_1030	3.5.1.135
Km_1031	4.1.2.13
Km_1032	4.1.2.13
Km_1033	4.1.2.13
Km_1034	4.1.2.13
Km_1035	4.1.2.13
Km_1036	4.1.2.13
Km_1037	4.1.2.13
Km_1038	4.1.2.13
Km_1039	4.1.2.13
Km_1040	4.1.2.13
Km_1041	4.1.2.13
Km_1042	4.1.2.13
Km_1043	4.1.2.13
Km_1044	4.1.2.13
Km_1045	4.1.2.13
Km_1046	4.1.2.13
Km_1047	4.1.2.13
Km_1048	4.1.2.13
Km_1049	4.1.2.13
Km_1050	4.1.2.13
Km_1051	4.1.2.13
Km_1052	4.1.3.1
Km_1053	4.1.3.1
Km_1054	4.1.3.1
Km_1055	4.1.3.1
Km_1056	4.1.3.1
Km_1057	2.3.3.9
Km_1058	2.3.3.9
Km_1059	4.1.3.1
Km_1060	4.1.3.1
Km_1061	4.1.3.1
Km_1062	4.1.3.1
Km_1063	4.1.3.1
Km_1064	4.1.3.1
Km_1065	4.1.3.1
Km_1066	4.1.3.1
Km_1067	4.1.3.1
Km_1068	4.1.3.1
Km_1069	1.6.5.12
Km_1070	1.5.99.13
Km_1071	1.5.99.13
Km_1072	1.14.14.39
Km_1073	1.14.14.39
Km_1074	1.14.14.39
Km_1075	1.14.14.38
Km_1076	4.1.2.48
Km_1077	4.1.2.49
Km_1078	4.1.2.48
Km_1079	4.1.2.48
Km_1080	4.1.2.48
Km_1081	4.1.2.48
Km_1082	4.1.2.48
Km_1083	4.1.2.48
Km_1084	4.1.2.48
Km_1085	4.1.2.48
Km_1086	4.1.2.48
Km_1087	4.1.2.48
Km_1088	4.1.2.48
Km_1089	4.1.2.48
Km_1090	4.1.2.48
Km_1091	4.1.2.48
Km_1092	4.1.2.48
Km_1093	4.1.2.48
Km_1094	4.1.2.48
Km_1095	4.1.2.48
Km_1096	1.1.1.140
Km_1097	1.1.1.140
Km_1098	1.1.1.140
Km_1099	3.1.1.17
Km_1100	3.1.1.17
Km_1101	3.1.1.17
Km_1102	3.1.1.17
Km_1103	4.2.3.83
Km_1104	4.2.3.83
Km_1105	4.2.3.83
Km_1106	4.2.3.82
Km_1107	6.5.1.1
Km_1108	6.5.1.1
Km_1109	6.5.1.1
Km_1110	6.5.1.1
Km_1111	6.5.1.1
Km_1112	6.5.1.1
Km_1113	3.4.11.9
Km_1114	3.4.11.9
Km_1115	3.4.11.9
Km_1116	3.4.11.9
Km_1117	3.4.11.9
Km_1118	3.4.11.26
Km_1119	3.4.11.26
Km_1120	3.4.11.26
Km_1121	3.4.11.9
Km_1122	3.4.11.9
Km_1123	3.4.11.9
Km_1124	3.4.11.9
Km_1125	3.4.11.9
Km_1126	3.4.11.9
Km_1127	3.4.11.9
Km_1128	3.4.11.9
Km_1129	3.4.11.9
Km_1130	3.4.11.9
Km_1131	3.4.11.9
Km_1132	3.4.11.9
Km_1133	3.4.11.9
Km_1134	3.4.11.9
Km_1135	3.4.11.9
Km_1136	3.4.11.9
Km_1137	2.1.1.267
Km_1138	2.1.1.267
Km_1139	2.1.1.267
Km_1140	2.1.1.267
Km_1141	2.1.1.175
Km_1142	1.14.14.41
Km_1143	1.1.1.374
Km_1144	1.1.1.374
Km_1145	3.2.1.206
Km_1146	3.2.1.206
Km_1147	2.1.1.369
Km_1148	4.2.2.20
Km_1149	4.2.2.20
Km_1150	4.2.2.20
Km_1151	4.2.2.20
Km_1152	4.2.2.20
Km_1153	1.3.8.13
Km_1154	3.5.1.48
Km_1155	3.5.1.48
Km_1156	3.5.1.48
Km_1157	3.5.1.48
Km_1158	3.5.1.48
Km_1159	3.5.1.48
Km_1160	3.5.1.48
Km_1161	3.5.1.48
Km_1162	3.5.1.48
Km_1163	3.5.1.48
Km_1164	3.5.1.48
Km_1165	3.5.1.48
Km_1166	3.5.1.48
Km_1167	3.5.1.48
Km_1168	3.5.1.48
Km_1169	3.5.1.48
Km_1170	3.5.1.48
Km_1171	3.5.1.48
Km_1172	3.5.1.48
Km_1173	2.7.7.43
Km_1174	2.7.7.43
Km_1175	2.7.7.43
Km_1176	2.7.7.43
Km_1177	2.7.7.43
Km_1178	2.7.7.92
Km_1179	2.7.7.92
Km_1180	3.1.1.22
Km_1181	1.13.11.75
Km_1182	1.13.11.75
Km_1183	1.13.11.75
Km_1184	1.13.11.65
Km_1185	1.13.11.65
Km_1186	1.13.11.65
Km_1187	4.2.3.113
Km_1188	4.2.3.20
Km_1189	1.4.7.1
Km_1190	1.4.7.1
Km_1191	1.4.7.1
Km_1192	1.4.7.1
Km_1193	1.4.7.1
Km_1194	1.4.7.1
Km_1195	1.4.7.1
Km_1196	1.4.7.1
Km_1197	1.1.1.47
Km_1198	1.1.1.47
Km_1199	1.1.1.47
Km_1200	1.1.1.47
Km_1201	1.1.1.47
Km_1202	1.1.1.47
Km_1203	1.1.1.47
Km_1204	1.1.1.47
Km_1205	1.1.1.47
Km_1206	1.1.1.47
Km_1207	1.1.1.47
Km_1208	1.1.1.47
Km_1209	1.1.1.47
Km_1210	1.1.1.47
Km_1211	1.1.1.47
Km_1212	1.1.1.47
Km_1213	1.1.1.47
Km_1214	1.1.1.47
Km_1215	1.1.1.47
Km_1216	1.1.1.47
Km_1217	1.1.1.47
Km_1218	1.1.1.47
Km_1219	1.1.1.47
Km_1220	1.1.1.47
Km_1221	1.1.1.47
Km_1222	1.1.1.47
Km_1223	1.1.1.47
Km_1224	1.1.1.47
Km_1225	1.1.1.47
Km_1226	1.1.1.47
Km_1227	1.1.1.47
Km_1228	1.1.1.47
Km_1229	1.1.1.47
Km_1230	1.1.1.47
Km_1231	1.1.1.47
Km_1232	1.1.1.47
Km_1233	1.1.1.47
Km_1234	1.1.1.47
Km_1235	1.1.1.47
Km_1236	1.1.1.47
Km_1237	1.1.1.47
Km_1238	1.1.1.47
Km_1239	5.3.99.4
Km_1240	1.1.1.85
Km_1241	1.1.1.85
Km_1242	1.1.1.85
Km_1243	1.1.1.85
Km_1244	1.1.1.85
Km_1245	1.1.1.85
Km_1246	1.1.1.85
Km_1247	1.1.1.85
Km_1248	1.1.1.85
Km_1249	1.1.1.85
Km_1250	1.1.1.85
Km_1251	1.1.1.85
Km_1252	1.1.1.85
Km_1253	1.1.1.85
Km_1254	1.1.1.85
Km_1255	1.1.1.85
Km_1256	1.1.1.85
Km_1257	1.1.1.85
Km_1258	1.1.1.85
Km_1259	1.1.1.85
Km_1260	1.1.1.85
Km_1261	1.1.1.85
Km_1262	1.1.1.85
Km_1263	1.1.1.85
Km_1264	1.1.1.85
Km_1265	1.1.1.85
Km_1266	1.1.1.85
Km_1267	1.1.1.85
Km_1268	1.1.1.85
Km_1269	1.1.1.85
Km_1270	1.1.1.85
Km_1271	1.1.1.85
Km_1272	1.1.1.85
Km_1273	1.1.1.85
Km_1274	1.1.1.85
Km_1275	1.1.1.85
Km_1276	1.1.1.85
Km_1277	1.1.1.85
Km_1278	1.1.1.85
Km_1279	1.1.1.85
Km_1280	1.1.1.85
Km_1281	1.1.1.85
Km_1282	1.1.1.85
Km_1283	1.1.1.85
Km_1284	1.1.1.85
Km_1285	1.1.1.85
Km_1286	1.1.1.85
Km_1287	1.1.1.85
Km_1288	1.1.1.85
Km_1289	1.1.1.85
Km_1290	1.1.1.85
Km_1291	1.1.1.85
Km_1292	1.1.1.85
Km_1293	1.1.1.85
Km_1294	1.1.1.85
Km_1295	1.1.1.85
Km_1296	1.1.1.85
Km_1297	1.1.1.85
Km_1298	1.1.1.85
Km_1299	1.1.1.85
Km_1300	1.1.1.85
Km_1301	1.1.1.85
Km_1302	1.1.1.85
Km_1303	1.1.1.85
Km_1304	1.1.1.85
Km_1305	1.1.1.85
Km_1306	1.1.1.85
Km_1307	1.1.1.85
Km_1308	1.1.1.85
Km_1309	1.1.1.85
Km_1310	1.1.1.85
Km_1311	1.1.1.85
Km_1312	1.1.1.85
Km_1313	1.1.1.85
Km_1314	3.1.4.52
Km_1315	3.1.4.52
Km_1316	3.1.4.52
Km_1317	3.1.4.52
Km_1318	3.1.4.52
Km_1319	3.1.4.52
Km_1320	3.1.4.52
Km_1321	3.1.4.52
Km_1322	3.1.4.52
Km_1323	3.1.4.52
Km_1324	3.1.4.52
Km_1325	3.1.4.52
Km_1326	3.1.4.52
Km_1327	3.1.4.52
Km_1328	3.1.4.52
Km_1329	3.3.2.8
Km_1330	3.3.2.8
Km_1331	4.2.1.2
Km_1332	4.2.1.2
Km_1333	4.2.1.2
Km_1334	4.2.1.2
Km_1335	4.2.1.2
Km_1336	4.2.1.2
Km_1337	4.2.1.2
Km_1338	4.2.1.2
Km_1339	4.2.1.2
Km_1340	4.2.1.2
Km_1341	4.2.1.2
Km_1342	4.2.1.2
Km_1343	4.2.1.2
Km_1344	4.2.1.2
Km_1345	4.2.1.2
Km_1346	4.2.1.2
Km_1347	4.2.1.2
Km_1348	4.2.1.2
Km_1349	4.2.1.2
Km_1350	4.2.1.2
Km_1351	4.2.1.2
Km_1352	4.2.1.2
Km_1353	4.2.1.2
Km_1354	4.2.1.2
Km_1355	4.2.1.2
Km_1356	4.2.1.2
Km_1357	4.2.1.2
Km_1358	4.2.1.2
Km_1359	4.2.1.2
Km_1360	4.2.1.2
Km_1361	4.2.1.34
Km_1362	4.2.1.34
Km_1363	4.2.1.34
Km_1364	4.2.1.34
Km_1365	4.2.1.2
Km_1366	4.2.1.2
Km_1367	4.2.1.2
Km_1368	4.2.1.34
Km_1369	4.2.1.34
Km_1370	4.2.1.34
Km_1371	4.2.1.34
Km_1372	4.2.1.2
Km_1373	4.2.1.2
Km_1374	4.2.1.2
Km_1375	4.2.1.2
Km_1376	4.2.1.2
Km_1377	4.2.1.34
Km_1378	4.2.1.2
Km_1379	4.2.1.34
Km_1380	4.2.1.34
Km_1381	4.2.1.34
Km_1382	4.2.1.2
Km_1383	4.2.1.2
Km_1384	1.1.1.295
Km_1385	1.1.1.295
Km_1386	1.21.4.5
Km_1387	1.21.4.5
Km_1388	1.21.4.5
Km_1389	1.21.4.5
Km_1390	1.21.4.5
Km_1391	1.21.4.5
Km_1392	1.21.4.5
Km_1393	2.7.7.62
Km_1394	2.7.7.62
Km_1395	4.2.1.127
Km_1396	1.1.1.335
Km_1397	1.1.1.335
Km_1398	4.1.1.64
Km_1399	4.1.1.64
Km_1400	2.4.1.140
Km_1401	2.4.1.238
Km_1402	2.3.1.15
Km_1403	2.3.1.15
Km_1404	2.3.1.15
Km_1405	2.3.1.15
Km_1406	3.6.1.13
Km_1407	3.6.1.13
Km_1408	3.6.1.13
Km_1409	3.6.1.13
Km_1410	3.6.1.13
Km_1411	3.6.1.13
Km_1412	3.6.1.13
Km_1413	3.6.1.13
Km_1414	3.6.1.13
Km_1415	3.6.1.13
Km_1416	3.6.1.13
Km_1417	3.6.1.13
Km_1418	3.6.1.13
Km_1419	3.6.1.13
Km_1420	3.6.1.13
Km_1421	3.6.1.13
Km_1422	3.6.1.13
Km_1423	3.6.1.13
Km_1424	3.6.1.13
Km_1425	3.6.1.13
Km_1426	3.6.1.13
Km_1427	3.6.1.13
Km_1428	3.6.1.13
Km_1429	3.6.1.13
Km_1430	3.6.1.13
Km_1431	3.6.1.53
Km_1432	3.6.1.53
Km_1433	3.6.1.53
Km_1434	3.6.1.13
Km_1435	3.6.1.13
Km_1436	3.6.1.53
Km_1437	3.6.1.53
Km_1438	3.6.1.13
Km_1439	3.6.1.53
Km_1440	3.6.1.53
Km_1441	3.6.1.53
Km_1442	3.6.1.53
Km_1443	3.6.1.53
Km_1444	3.6.1.53
Km_1445	3.6.1.53
Km_1446	3.6.1.53
Km_1447	3.6.1.53
Km_1448	3.6.1.53
Km_1449	3.6.1.53
Km_1450	3.6.1.53
Km_1451	3.6.1.53
Km_1452	3.6.1.53
Km_1453	3.6.1.53
Km_1454	3.6.1.13
Km_1455	3.6.1.53
Km_1456	3.6.1.13
Km_1457	3.6.1.53
Km_1458	3.6.1.53
Km_1459	3.6.1.53
Km_1460	3.6.1.53
Km_1461	3.6.1.53
Km_1462	3.6.1.53
Km_1463	3.6.1.53
Km_1464	3.6.1.53
Km_1465	3.6.1.53
Km_1466	3.6.1.53
Km_1467	3.6.1.53
Km_1468	3.6.1.53
Km_1469	3.6.1.53
Km_1470	3.6.1.53
Km_1471	3.6.1.53
Km_1472	3.6.1.53
Km_1473	3.6.1.53
Km_1474	3.6.1.53
Km_1475	3.6.1.53
Km_1476	3.6.1.53
Km_1477	3.6.1.53
Km_1478	3.6.1.53
Km_1479	3.6.1.53
Km_1480	3.6.1.13
Km_1481	3.6.1.53
Km_1482	3.6.1.53
Km_1483	3.6.1.53
Km_1484	3.6.1.53
Km_1485	3.6.1.53
Km_1486	3.6.1.53
Km_1487	1.1.1.18
Km_1488	1.1.1.18
Km_1489	1.1.1.18
Km_1490	1.1.1.18
Km_1491	1.1.1.18
Km_1492	1.1.1.18
Km_1493	1.1.1.18
Km_1494	1.1.1.18
Km_1495	1.1.1.18
Km_1496	1.1.1.18
Km_1497	1.1.1.18
Km_1498	1.1.1.18
Km_1499	1.1.1.18
Km_1500	1.14.11.44
Km_1501	1.14.11.44
Km_1502	1.14.11.44
Km_1503	1.14.11.44
Km_1504	1.14.11.44
Km_1505	1.14.11.44
Km_1506	1.14.11.44
Km_1507	1.14.11.44
Km_1508	1.14.11.44
Km_1509	1.3.1.48
Km_1510	1.3.1.48
Km_1511	1.3.1.48
Km_1512	1.3.1.48
Km_1513	1.3.1.48
Km_1514	2.7.2.7
Km_1515	2.7.2.7
Km_1516	2.7.2.7
Km_1517	2.7.2.7
Km_1518	2.7.2.7
Km_1519	2.7.2.7
Km_1520	4.1.2.42
Km_1521	4.1.2.42
Km_1522	4.1.2.42
Km_1523	4.1.2.42
Km_1524	4.1.2.42
Km_1525	2.1.1.175
Km_1526	2.4.2.18
Km_1527	2.4.2.18
Km_1528	2.4.2.18
Km_1529	2.4.2.18
Km_1530	2.4.2.18
Km_1531	2.4.2.18
Km_1532	2.4.2.18
Km_1533	2.4.2.18
Km_1534	2.4.2.18
Km_1535	2.4.2.18
Km_1536	2.4.2.18
Km_1537	2.4.2.18
Km_1538	2.4.2.18
Km_1539	2.4.2.18
Km_1540	2.4.2.18
Km_1541	2.4.2.18
Km_1542	2.4.2.18
Km_1543	2.4.2.18
Km_1544	2.4.2.18
Km_1545	2.4.2.18
Km_1546	2.4.2.18
Km_1547	2.4.2.18
Km_1548	2.4.2.18
Km_1549	2.4.2.18
Km_1550	2.4.2.18
Km_1551	2.4.2.18
Km_1552	2.4.2.18
Km_1553	2.4.2.18
Km_1554	2.4.2.18
Km_1555	2.4.2.18
Km_1556	2.4.2.18
Km_1557	2.4.2.18
Km_1558	2.4.2.18
Km_1559	2.4.2.18
Km_1560	2.4.2.18
Km_1561	2.4.2.18
Km_1562	2.4.2.18
Km_1563	2.4.2.18
Km_1564	2.7.7.30
Km_1565	2.7.7.30
Km_1566	3.5.4.28
Km_1567	3.5.4.28
Km_1568	3.5.4.28
Km_1569	3.5.4.28
Km_1570	4.2.3.1
Km_1571	5.3.1.6
Km_1572	5.3.1.6
Km_1573	5.3.1.6
Km_1574	5.3.1.6
Km_1575	5.3.1.6
Km_1576	5.3.1.6
Km_1577	5.3.1.6
Km_1578	5.3.1.6
Km_1579	5.3.1.6
Km_1580	5.3.1.6
Km_1581	5.3.1.6
Km_1582	5.3.1.6
Km_1583	5.3.1.6
Km_1584	2.1.1.247
Km_1585	2.1.1.247
Km_1586	3.1.1.49
Km_1587	3.1.1.49
Km_1588	1.14.13.22
Km_1589	1.14.13.22
Km_1590	1.14.13.22
Km_1591	1.14.13.22
Km_1592	1.14.13.22
Km_1593	1.14.13.22
Km_1594	1.14.13.22
Km_1595	1.14.13.22
Km_1596	1.14.13.22
Km_1597	1.14.13.22
Km_1598	1.14.13.22
Km_1599	1.14.13.22
Km_1600	1.14.13.22
Km_1601	1.14.13.22
Km_1602	1.14.13.22
Km_1603	1.14.13.22
Km_1604	1.14.13.22
Km_1605	1.14.13.22
Km_1606	1.14.13.22
Km_1607	1.14.13.22
Km_1608	1.14.13.22
Km_1609	2.4.1.185
Km_1610	1.14.14.82
Km_1611	1.14.14.82
Km_1612	1.14.14.82
Km_1613	1.14.14.82
Km_1614	1.14.14.82
Km_1615	1.14.14.82
Km_1616	1.14.14.82
Km_1617	1.14.14.82
Km_1618	1.14.14.82
Km_1619	1.14.14.82
Km_1620	1.14.14.82
Km_1621	1.14.14.82
Km_1622	1.14.14.82
Km_1623	1.14.14.82
Km_1624	1.14.14.82
Km_1625	1.14.14.82
Km_1626	1.14.14.82
Km_1627	1.14.14.82
Km_1628	1.14.14.82
Km_1629	1.14.14.82
Km_1630	1.14.14.82
Km_1631	1.14.14.82
Km_1632	1.14.14.82
Km_1633	1.14.14.82
Km_1634	1.14.14.82
Km_1635	1.14.14.82
Km_1636	1.14.14.82
Km_1637	1.14.14.82
Km_1638	1.5.5.2
Km_1639	1.5.5.2
Km_1640	1.5.5.2
Km_1641	1.5.5.2
Km_1642	1.5.5.2
Km_1643	1.5.5.2
Km_1644	1.5.5.2
Km_1645	1.5.5.2
Km_1646	1.2.1.88
Km_1647	1.5.5.2
Km_1648	1.5.5.2
Km_1649	5.4.2.9
Km_1650	5.4.2.9
Km_1651	5.4.2.9
Km_1652	5.4.2.9
Km_1653	5.4.2.9
Km_1654	5.4.2.9
Km_1655	5.4.2.9
Km_1656	5.4.2.9
Km_1657	5.4.2.9
Km_1658	5.4.2.9
Km_1659	5.4.2.9
Km_1660	5.4.2.9
Km_1661	1.1.1.103
Km_1662	1.1.1.103
Km_1663	1.1.1.103
Km_1664	1.1.1.103
Km_1665	1.1.1.103
Km_1666	1.1.1.103
Km_1667	1.1.1.103
Km_1668	1.1.1.103
Km_1669	1.1.1.103
Km_1670	1.1.1.103
Km_1671	1.1.1.103
Km_1672	1.1.1.103
Km_1673	1.1.1.103
Km_1674	1.1.1.103
Km_1675	1.1.1.103
Km_1676	1.1.1.103
Km_1677	1.1.1.103
Km_1678	1.1.1.103
Km_1679	1.1.1.103
Km_1680	1.1.1.103
Km_1681	1.1.1.103
Km_1682	1.1.1.103
Km_1683	1.1.1.103
Km_1684	1.1.1.103
Km_1685	1.1.1.103
Km_1686	1.1.1.103
Km_1687	1.1.1.103
Km_1688	1.1.1.103
Km_1689	1.1.1.103
Km_1690	1.1.1.103
Km_1691	1.1.1.103
Km_1692	1.1.1.103
Km_1693	1.1.1.103
Km_1694	1.1.1.103
Km_1695	1.1.1.103
Km_1696	1.1.1.103
Km_1697	1.1.1.103
Km_1698	1.1.1.103
Km_1699	1.1.1.103
Km_1700	1.1.1.103
Km_1701	1.1.1.103
Km_1702	1.1.1.103
Km_1703	1.1.1.103
Km_1704	1.1.1.103
Km_1705	1.1.1.103
Km_1706	2.3.1.286
Km_1707	2.3.1.286
Km_1708	2.3.1.286
Km_1709	2.3.1.286
Km_1710	4.2.3.46
Km_1711	4.2.3.106
Km_1712	6.3.1.19
Km_1713	4.3.1.15
Km_1714	4.3.1.15
Km_1715	4.3.1.15
Km_1716	4.3.1.15
Km_1717	4.3.1.15
Km_1718	4.3.1.15
Km_1719	4.3.1.15
Km_1720	4.3.1.15
Km_1721	4.3.1.15
Km_1722	4.3.1.15
Km_1723	4.3.1.15
Km_1724	4.3.1.15
Km_1725	4.3.1.15
Km_1726	4.3.1.15
Km_1727	4.3.1.15
Km_1728	4.3.1.15
Km_1729	4.3.1.15
Km_1730	4.3.1.15
Km_1731	4.3.1.15
Km_1732	4.3.1.15
Km_1733	3.2.1.113
Km_1734	7.4.2.14
Km_1735	7.4.2.14
Km_1736	4.1.1.107
Km_1737	4.1.1.107
Km_1738	4.2.3.70
Km_1739	1.13.11.51
Km_1740	3.1.3.48
Km_1741	3.1.3.16
Km_1742	3.1.3.16
Km_1743	3.1.3.16
Km_1744	3.1.3.16
Km_1745	3.1.3.16
Km_1746	3.1.3.16
Km_1747	3.1.3.16
Km_1748	3.1.3.16
Km_1749	3.1.3.16
Km_1750	3.1.3.16
Km_1751	3.1.3.16
Km_1752	3.1.3.16
Km_1753	3.1.3.48
Km_1754	3.1.3.48
Km_1755	3.1.3.16
Km_1756	3.1.3.48
Km_1757	3.1.3.48
Km_1758	3.1.3.48
Km_1759	3.1.3.48
Km_1760	3.1.3.48
Km_1761	3.1.3.48
Km_1762	3.1.3.48
Km_1763	3.1.3.48
Km_1764	3.1.3.48
Km_1765	3.1.3.48
Km_1766	3.1.3.48
Km_1767	3.1.3.48
Km_1768	3.1.3.48
Km_1769	3.1.3.48
Km_1770	3.1.3.48
Km_1771	3.1.3.48
Km_1772	3.1.3.48
Km_1773	3.1.3.48
Km_1774	3.1.3.48
Km_1775	3.1.3.48
Km_1776	3.1.3.48
Km_1777	3.1.3.48
Km_1778	3.1.3.48
Km_1779	3.1.3.48
Km_1780	3.1.3.48
Km_1781	3.1.3.48
Km_1782	3.1.3.48
Km_1783	3.1.3.48
Km_1784	3.1.3.48
Km_1785	3.1.3.48
Km_1786	3.1.3.48
Km_1787	1.2.1.10
Km_1788	1.2.1.10
Km_1789	1.2.1.10
Km_1790	1.2.1.10
Km_1791	1.2.1.10
Km_1792	1.2.1.10
Km_1793	1.2.1.10
Km_1794	1.2.1.10
Km_1795	1.2.1.10
Km_1796	1.2.1.10
Km_1797	1.2.1.10
Km_1798	1.2.1.10
Km_1799	1.2.1.87
Km_1800	1.2.1.87
Km_1801	1.2.1.10
Km_1802	1.2.1.10
Km_1803	1.2.1.10
Km_1804	1.2.1.10
Km_1805	1.2.1.10
Km_1806	1.2.1.87
Km_1807	1.2.1.10
Km_1808	1.2.1.10
Km_1809	1.2.1.10
Km_1810	1.2.1.10
Km_1811	1.2.1.10
Km_1812	1.2.1.10
Km_1813	1.2.1.10
Km_1814	1.2.1.10
Km_1815	1.2.1.10
Km_1816	1.11.1.14
Km_1817	1.11.1.14
Km_1818	1.11.1.14
Km_1819	1.11.1.14
Km_1820	1.14.11.6
Km_1821	1.14.11.6
Km_1822	1.14.11.6
Km_1823	1.14.11.6
Km_1824	1.14.11.6
Km_1825	1.14.11.6
Km_1826	1.14.11.6
Km_1827	1.14.11.6
Km_1828	1.14.11.6
Km_1829	1.14.11.6
Km_1830	1.14.11.6
Km_1831	2.7.1.22
Km_1832	3.5.1.10
Km_1833	2.4.1.323
Km_1834	2.4.1.323
Km_1835	2.3.1.5
Km_1836	2.3.1.5
Km_1837	2.3.1.5
Km_1838	2.3.1.5
Km_1839	2.3.1.5
Km_1840	2.3.1.5
Km_1841	2.3.1.5
Km_1842	2.3.1.5
Km_1843	2.3.1.5
Km_1844	2.3.1.5
Km_1845	2.3.1.5
Km_1846	2.3.1.5
Km_1847	2.3.1.5
Km_1848	2.3.1.5
Km_1849	2.3.1.5
Km_1850	2.3.1.5
Km_1851	2.3.1.5
Km_1852	2.3.1.5
Km_1853	2.3.1.5
Km_1854	2.3.1.5
Km_1855	2.3.1.5
Km_1856	2.3.1.5
Km_1857	2.3.1.5
Km_1858	2.3.1.5
Km_1859	2.3.1.5
Km_1860	2.3.1.5
Km_1861	2.3.1.5
Km_1862	2.3.1.5
Km_1863	2.3.1.5
Km_1864	2.3.1.5
Km_1865	2.3.1.5
Km_1866	2.3.1.5
Km_1867	2.3.1.5
Km_1868	2.3.1.5
Km_1869	2.3.1.5
Km_1870	2.3.1.5
Km_1871	2.3.1.5
Km_1872	2.3.1.5
Km_1873	2.3.1.5
Km_1874	2.3.1.5
Km_1875	2.3.1.5
Km_1876	2.3.1.5
Km_1877	2.3.1.5
Km_1878	2.3.1.5
Km_1879	2.3.1.5
Km_1880	2.7.1.210
Km_1881	2.7.1.210
Km_1882	3.1.1.32
Km_1883	5.1.1.21
Km_1884	5.1.1.21
Km_1885	5.1.1.21
Km_1886	5.1.1.21
Km_1887	5.1.1.21
Km_1888	2.4.1.173
Km_1889	2.4.1.173
Km_1890	2.4.1.173
Km_1891	2.4.1.173
Km_1892	2.4.1.173
Km_1893	2.4.1.173
Km_1894	2.4.1.173
Km_1895	2.4.1.173
Km_1896	2.4.1.173
Km_1897	2.4.1.173
Km_1898	2.4.1.173
Km_1899	1.3.1.10
Km_1900	1.3.1.39
Km_1901	1.3.1.10
Km_1902	1.3.1.10
Km_1903	2.7.1.148
Km_1904	2.7.1.148
Km_1905	3.1.3.102
Km_1906	3.1.3.2
Km_1907	5.2.1.2
Km_1908	1.1.1.407
Km_1909	3.1.3.7
Km_1910	3.1.3.7
Km_1911	3.1.3.7
Km_1912	3.1.3.7
Km_1913	3.1.3.7
Km_1914	3.1.3.7
Km_1915	3.1.3.7
Km_1916	3.1.3.7
Km_1917	3.1.3.7
Km_1918	3.1.3.7
Km_1919	3.1.3.97
Km_1920	3.1.3.7
Km_1921	2.3.1.178
Km_1922	2.3.1.178
Km_1923	2.3.1.178
Km_1924	3.6.1.57
Km_1925	3.6.1.57
Km_1926	3.6.1.57
Km_1927	3.6.1.57
Km_1928	4.2.3.15
Km_1929	3.6.1.7
Km_1930	3.6.1.7
Km_1931	3.6.1.7
Km_1932	1.2.1.32
Km_1933	1.2.1.32
Km_1934	1.2.1.32
Km_1935	1.2.1.32
Km_1936	2.7.3.3
Km_1937	2.7.3.3
Km_1938	2.7.3.3
Km_1939	2.7.3.3
Km_1940	2.7.3.3
Km_1941	2.7.3.3
Km_1942	2.7.3.3
Km_1943	2.7.3.3
Km_1944	2.7.3.3
Km_1945	2.7.3.3
Km_1946	2.7.3.3
Km_1947	2.7.3.3
Km_1948	2.7.3.3
Km_1949	2.7.3.3
Km_1950	2.7.3.3
Km_1951	2.7.3.3
Km_1952	2.7.3.3
Km_1953	2.7.3.3
Km_1954	2.7.3.3
Km_1955	2.7.3.3
Km_1956	2.7.3.3
Km_1957	2.7.3.3
Km_1958	2.7.3.3
Km_1959	2.7.3.3
Km_1960	2.7.3.3
Km_1961	2.7.3.3
Km_1962	2.7.3.3
Km_1963	2.7.3.3
Km_1964	2.7.3.3
Km_1965	2.7.3.3
Km_1966	2.7.3.3
Km_1967	2.7.3.3
Km_1968	2.7.3.3
Km_1969	2.7.3.3
Km_1970	2.7.3.3
Km_1971	2.7.3.3
Km_1972	2.7.3.3
Km_1973	2.7.3.3
Km_1974	2.7.3.3
Km_1975	2.7.3.3
Km_1976	2.7.3.3
Km_1977	2.7.3.3
Km_1978	2.7.3.3
Km_1979	2.7.3.3
Km_1980	2.7.3.3
Km_1981	2.7.3.3
Km_1982	2.7.3.3
Km_1983	2.7.3.3
Km_1984	3.4.17.21
Km_1985	3.4.17.21
Km_1986	2.4.1.40
Km_1987	2.4.1.40
Km_1988	2.4.1.40
Km_1989	2.4.1.40
Km_1990	2.4.1.40
Km_1991	2.7.3.9
Km_1992	2.1.1.141
Km_1993	2.1.1.141
Km_1994	2.1.1.141
Km_1995	2.1.1.141
Km_1996	2.1.1.141
Km_1997	2.1.1.141
Km_1998	1.5.1.53
[truncated: 40,019 more rows]

## Sheet: figs.3f
	Organism
Km_0	Streptomyces vinaceus
Km_1	Streptomyces vinaceus
Km_2	Streptomyces vinaceus
Km_3	Solanum lycopersicum
Km_4	Methylorubrum extorquens
Km_5	Salmonella enterica subsp. enterica serovar Typhimurium
Km_6	Homo sapiens
Km_7	Homo sapiens
Km_8	Homo sapiens
Km_9	Homo sapiens
Km_10	Homo sapiens
Km_11	Homo sapiens
Km_12	Homo sapiens
Km_13	Homo sapiens
Km_14	Homo sapiens
Km_15	Homo sapiens
Km_16	Homo sapiens
Km_17	Homo sapiens
Km_18	Homo sapiens
Km_19	Homo sapiens
Km_20	Homo sapiens
Km_21	Homo sapiens
Km_22	Homo sapiens
Km_23	Bombyx mori
Km_24	Bombyx mori
Km_25	Staphylococcus aureus
Km_26	Staphylococcus aureus
Km_27	Staphylococcus aureus
Km_28	Staphylococcus aureus
Km_29	Staphylococcus aureus
Km_30	Staphylococcus aureus
Km_31	Trypanosoma cruzi
Km_32	Plasmodium vivax
Km_33	Salmonella enterica subsp. enterica serovar Typhimurium
Km_34	Salmonella enterica subsp. enterica serovar Typhimurium
Km_35	Salmonella enterica subsp. enterica serovar Typhimurium
Km_36	Leishmania donovani
Km_37	Leishmania donovani
Km_38	Leishmania donovani
Km_39	Leishmania donovani
Km_40	Leishmania donovani
Km_41	Lentzea aerocolonigenes
Km_42	Lentzea aerocolonigenes
Km_43	Lentzea aerocolonigenes
Km_44	Lentzea aerocolonigenes
Km_45	Escherichia coli
Km_46	Escherichia coli
Km_47	Escherichia coli
Km_48	Escherichia coli
Km_49	Mycobacterium tuberculosis
Km_50	Mycobacterium tuberculosis
Km_51	Mycobacterium tuberculosis
Km_52	Homo sapiens
Km_53	Arabidopsis thaliana
Km_54	Homo sapiens
Km_55	Homo sapiens
Km_56	Homo sapiens
Km_57	Sulfolobus acidocaldarius Q4J6M3 AND Q4J6M6 AND
Km_58	Sulfolobus acidocaldarius Q4J6M3 AND Q4J6M6 AND
Km_59	Sulfurisphaera tokodaii F9VNL4 and F9VNL6 and
Km_60	Sulfurisphaera tokodaii F9VNL4 and F9VNL6 and
Km_61	Sulfurisphaera tokodaii F9VNL4 and F9VNL6 and
Km_62	Sulfurisphaera tokodaii F9VNL4 and F9VNL6 and
Km_63	Sulfurisphaera tokodaii F9VNL4 and F9VNL6 and
Km_64	Sulfurisphaera tokodaii Q96XN5 and Q974U9 and
Km_65	Sulfurisphaera tokodaii Q96Y29 and Q974U9 and
Km_66	Sulfurisphaera tokodaii Q96XN5 and Q974U9 and
Km_67	Sulfurisphaera tokodaii Q96XN5 and Q974U9 and
Km_68	Methylobacterium radiotolerans
Km_69	Pseudomonas putida
Km_70	Methylobacterium nodulans
Km_71	Pseudomonas putida
Km_72	Amycolatopsis methanolica
Km_73	Mycobacterium tuberculosis
Km_74	Mycobacterium tuberculosis
Km_75	Mycobacterium tuberculosis
Km_76	Mycobacterium tuberculosis
Km_77	Homo sapiens
Km_78	Homo sapiens
Km_79	Metallosphaera sedula
Km_80	Metallosphaera sedula
Km_81	Cupriavidus necator
Km_82	Cupriavidus necator
Km_83	Streptomyces fradiae
Km_84	Homo sapiens
Km_85	Homo sapiens
Km_86	Homo sapiens
Km_87	Homo sapiens
Km_88	Homo sapiens
Km_89	Homo sapiens
Km_90	Homo sapiens
Km_91	Homo sapiens
Km_92	Paenibacillus sp.
Km_93	Acholeplasma laidlawii
Km_94	Acholeplasma laidlawii
Km_95	Acholeplasma laidlawii
Km_96	Paenibacillus sp. YM-1
Km_97	Paenibacillus sp. YM-1
Km_98	Marchantia paleacea
Km_99	Marchantia paleacea
Km_100	Marchantia paleacea
Km_101	Marchantia paleacea
Km_102	Plagiochasma appendiculatum
Km_103	Plagiochasma appendiculatum
Km_104	Homo sapiens
Km_105	Homo sapiens
Km_106	Homo sapiens
Km_107	Homo sapiens
Km_108	Homo sapiens
Km_109	Homo sapiens
Km_110	Homo sapiens
Km_111	Pseudomonas fluorescens
Km_112	Pseudomonas fluorescens
Km_113	Pseudomonas fluorescens
Km_114	Pseudomonas fluorescens
Km_115	Pseudomonas fluorescens
Km_116	Synechocystis sp.
Km_117	Streptomyces griseolus
Km_118	Streptomyces griseolus
Km_119	Streptomyces griseolus
Km_120	Streptomyces griseolus
Km_121	Streptomyces griseolus
Km_122	Streptomyces griseolus
Km_123	Streptomyces griseolus
Km_124	Malassezia furfur
Km_125	Malassezia furfur
Km_126	Bacillus subtilis
Km_127	Novosphingobium aromaticivorans
Km_128	Streptococcus salivarius
Km_129	Gluconacetobacter diazotrophicus
Km_130	Gluconacetobacter diazotrophicus
Km_131	Gluconacetobacter diazotrophicus
Km_132	Gluconacetobacter diazotrophicus
Km_133	Gluconacetobacter diazotrophicus
Km_134	Bacillus subtilis
Km_135	Leuconostoc mesenteroides
Km_136	Bacillus subtilis
Km_137	Bacillus subtilis
Km_138	Bacillus subtilis
Km_139	Bacillus subtilis
Km_140	Bacillus subtilis
Km_141	Bacillus subtilis
Km_142	Paraburkholderia graminis
Km_143	Pseudomonas syringae pv. tomato
Km_144	Pseudomonas syringae pv. tomato
Km_145	Pseudomonas chlororaphis subsp. aurantiaca
Km_146	Leuconostoc mesenteroides
Km_147	Vibrio natriegens
Km_148	Beijerinckia indica subsp. indica
Km_149	Gluconobacter oxydans
Km_150	Erwinia tasmaniensis
Km_151	Leuconostoc mesenteroides
Km_152	Brenneria sp. EniD312
Km_153	Brenneria sp. EniD312
Km_154	Brenneria sp. EniD312
Km_155	Brenneria sp. EniD312
Km_156	Brenneria sp. EniD312
Km_157	Brenneria sp. EniD312
Km_158	Brenneria sp. EniD312
Km_159	Brenneria sp. EniD312
Km_160	Brenneria sp. EniD312
Km_161	Brenneria sp. EniD312
Km_162	Brenneria sp. EniD312
Km_163	Brenneria sp. EniD312
Km_164	Brenneria sp. EniD312
Km_165	Brenneria sp. EniD312
Km_166	Brenneria sp. EniD312
Km_167	Brenneria sp. EniD312
Km_168	Brenneria sp. EniD312
Km_169	Garcinia mangostana
Km_170	Garcinia mangostana
Km_171	Argemone mexicana
Km_172	Homo sapiens
Km_173	Homo sapiens
Km_174	Homo sapiens
Km_175	Homo sapiens
Km_176	Homo sapiens
Km_177	Arabidopsis thaliana
Km_178	Schizosaccharomyces pombe
Km_179	Agaricus bisporus
Km_180	Aeromonas media
Km_181	Euterpe oleracea
Km_182	Priestia megaterium
Km_183	Priestia megaterium
Km_184	Priestia megaterium
Km_185	Euterpe edulis
Km_186	Pholiota nameko
Km_187	Pholiota nameko
Km_188	Pholiota nameko
Km_189	Pholiota nameko
Km_190	Pholiota nameko
Km_191	Pholiota nameko
Km_192	Homo sapiens
Km_193	Homo sapiens
Km_194	Homo sapiens
Km_195	Homo sapiens
Km_196	Homo sapiens
Km_197	Homo sapiens
Km_198	Homo sapiens
Km_199	Homo sapiens
Km_200	Ralstonia solanacearum
Km_201	Ralstonia solanacearum
Km_202	Ralstonia solanacearum
Km_203	Ralstonia solanacearum
Km_204	Ralstonia solanacearum
Km_205	Ralstonia solanacearum
Km_206	Ralstonia solanacearum
Km_207	Ralstonia solanacearum
Km_208	Ralstonia solanacearum
Km_209	Camellia sinensis
Km_210	Camellia sinensis
Km_211	Camellia sinensis
Km_212	Camellia sinensis
Km_213	Camellia sinensis
Km_214	Camellia sinensis
Km_215	Camellia sinensis
Km_216	Camellia sinensis
Km_217	Camellia sinensis
Km_218	Agaricus bisporus
Km_219	Nelumbo nucifera
Km_220	Streptomyces antibioticus
Km_221	Streptomyces antibioticus
Km_222	Streptomyces antibioticus
Km_223	Streptomyces antibioticus
Km_224	Streptomyces antibioticus
Km_225	Streptomyces antibioticus
Km_226	Streptomyces antibioticus
Km_227	Streptomyces antibioticus
Km_228	Agaricus bisporus
Km_229	Agaricus bisporus
Km_230	Agaricus bisporus
Km_231	Agaricus bisporus
Km_232	Agaricus bisporus
Km_233	Agaricus bisporus
Km_234	Priestia megaterium
Km_235	Agaricus bisporus
Km_236	Streptomyces antibioticus
Km_237	Priestia megaterium
Km_238	Ignicoccus hospitalis
Km_239	Ignicoccus hospitalis
Km_240	Ignicoccus hospitalis
Km_241	Methanothrix harundinacea
Km_242	Methanothrix harundinacea
Km_243	Methanothrix harundinacea
Km_244	Homo sapiens
Km_245	Homo sapiens
Km_246	Homo sapiens
Km_247	Eggerthella sp. CAG:298
Km_248	Eggerthella sp. CAG:298
Km_249	Arabidopsis thaliana
Km_250	Arabidopsis thaliana
Km_251	Arabidopsis thaliana
Km_252	Salvia miltiorrhiza
Km_253	Sus scrofa
Km_254	Sus scrofa
Km_255	Sus scrofa
Km_256	Sus scrofa
Km_257	Sus scrofa
Km_258	Sus scrofa
Km_259	Sus scrofa
Km_260	Sus scrofa
Km_261	Sus scrofa
Km_262	Sus scrofa
Km_263	Sus scrofa
Km_264	Sus scrofa
Km_265	Homo sapiens
Km_266	Homo sapiens
Km_267	Homo sapiens
Km_268	Homo sapiens
Km_269	Homo sapiens
Km_270	Homo sapiens
Km_271	Homo sapiens
Km_272	Homo sapiens
Km_273	Homo sapiens
Km_274	Homo sapiens
Km_275	Homo sapiens
Km_276	Homo sapiens
Km_277	Homo sapiens
Km_278	Homo sapiens
Km_279	Homo sapiens
Km_280	Homo sapiens
Km_281	Homo sapiens
Km_282	Homo sapiens
Km_283	Homo sapiens
Km_284	Homo sapiens
Km_285	Homo sapiens
Km_286	Homo sapiens
Km_287	Homo sapiens
Km_288	Homo sapiens
Km_289	Mus musculus
Km_290	Mus musculus
Km_291	Mus musculus
Km_292	Mus musculus
Km_293	Mus musculus
Km_294	Mus musculus
Km_295	Mus musculus
Km_296	Mus musculus
Km_297	Mus musculus
Km_298	Mus musculus
Km_299	Mus musculus
Km_300	Pyrococcus horikoshii
Km_301	Streptomyces mobaraensis
Km_302	Pyrococcus horikoshii
Km_303	Pyrococcus horikoshii
Km_304	Pyrococcus horikoshii
Km_305	Pyrococcus horikoshii
Km_306	Sus scrofa
Km_307	Trypanosoma cruzi
Km_308	Trypanosoma cruzi
Km_309	Trypanosoma cruzi
Km_310	Trypanosoma cruzi
Km_311	Trypanosoma cruzi
Km_312	Trypanosoma cruzi
Km_313	Saccharolobus shibatae
Km_314	Saccharolobus shibatae
Km_315	Saccharolobus shibatae
Km_316	Saccharolobus shibatae
Km_317	Saccharolobus shibatae
Km_318	Saccharolobus shibatae
Km_319	Saccharolobus shibatae
Km_320	Escherichia coli
Km_321	Escherichia coli
Km_322	Escherichia coli
Km_323	Escherichia coli
Km_324	Escherichia coli
Km_325	Escherichia coli
Km_326	Escherichia coli
Km_327	Escherichia coli
Km_328	Escherichia coli
Km_329	Escherichia coli
Km_330	Saccharomyces cerevisiae
Km_331	Streptococcus pneumoniae
Km_332	Thermococcus kodakarensis
Km_333	Aphidius ervi
Km_334	Streptococcus suis
Km_335	Bacteroides fragilis
Km_336	Pyrococcus furiosus
Km_337	Vibrio parahaemolyticus
Km_338	Theileria annulata
Km_339	Saccharolobus solfataricus
Km_340	Saccharolobus solfataricus
Km_341	Taenia solium
Km_342	Taenia pisiformis
Km_343	Taenia pisiformis
Km_344	Anaplasma phagocytophilum
Km_345	Chloroflexus aurantiacus
Km_346	Brucella abortus
Km_347	Saccharomyces cerevisiae
Km_348	Leishmania mexicana
Km_349	Oryctolagus cuniculus
Km_350	Leuconostoc mesenteroides
Km_351	Leishmania mexicana
Km_352	Plasmodium falciparum
Km_353	Aspergillus nidulans
Km_354	Aspergillus nidulans
Km_355	Aspergillus nidulans
Km_356	Aspergillus nidulans
Km_357	Aspergillus nidulans
Km_358	Aspergillus nidulans
Km_359	Aspergillus nidulans
Km_360	Aspergillus nidulans
Km_361	Aspergillus nidulans
Km_362	Aspergillus nidulans
Km_363	Aspergillus nidulans
Km_364	Aspergillus nidulans
Km_365	Aspergillus nidulans
Km_366	Aspergillus nidulans
Km_367	Aspergillus nidulans
Km_368	Aspergillus nidulans
Km_369	Aspergillus nidulans
Km_370	Aspergillus nidulans
Km_371	Aspergillus nidulans
Km_372	Aspergillus nidulans
Km_373	Aspergillus nidulans
Km_374	Aspergillus nidulans
Km_375	Aspergillus nidulans
Km_376	Aspergillus nidulans
Km_377	Pseudomonas fluorescens
Km_378	Pseudomonas fluorescens
Km_379	Pseudomonas fluorescens
Km_380	Homo sapiens
Km_381	Arabidopsis thaliana
Km_382	Arabidopsis thaliana
Km_383	Homo sapiens
Km_384	Homo sapiens
Km_385	Homo sapiens
Km_386	Homo sapiens
Km_387	Homo sapiens
Km_388	Homo sapiens
Km_389	Homo sapiens
Km_390	Homo sapiens
Km_391	Homo sapiens
Km_392	Homo sapiens
Km_393	Homo sapiens
Km_394	Homo sapiens
Km_395	Arabidopsis thaliana
Km_396	Arabidopsis thaliana
Km_397	Arabidopsis thaliana
Km_398	Homo sapiens
Km_399	Homo sapiens
Km_400	Homo sapiens
Km_401	Homo sapiens
Km_402	Homo sapiens
Km_403	Homo sapiens
Km_404	Homo sapiens
Km_405	Homo sapiens
Km_406	Homo sapiens
Km_407	Homo sapiens
Km_408	Homo sapiens
Km_409	Saccharomyces cerevisiae
Km_410	Saccharomyces cerevisiae
Km_411	Hydrogenobacter thermophilus
Km_412	Hydrogenobacter thermophilus
Km_413	Arabidopsis thaliana
Km_414	Arabidopsis thaliana
Km_415	Escherichia coli
Km_416	Escherichia coli
Km_417	Escherichia coli
Km_418	Escherichia coli
Km_419	Vibrio cholerae
Km_420	Staphylococcus aureus
Km_421	Staphylococcus aureus
Km_422	Escherichia coli
Km_423	Escherichia coli
Km_424	Escherichia coli
Km_425	Escherichia coli
Km_426	Escherichia coli
Km_427	Escherichia coli
Km_428	Escherichia coli
Km_429	Escherichia coli
Km_430	Escherichia coli
Km_431	Escherichia coli
Km_432	Escherichia coli
Km_433	Corynebacterium glutamicum
Km_434	Escherichia coli
Km_435	Pseudomonas aeruginosa
Km_436	Escherichia coli
Km_437	Triticum aestivum
Km_438	Corynebacterium glutamicum
Km_439	Caldanaerobacter subterraneus subsp. tengcongensis
Km_440	Bacillus anthracis
Km_441	Bacillus anthracis
Km_442	Bacillus anthracis
Km_443	Bacillus anthracis
Km_444	Escherichia coli
Km_445	Neisseria meningitidis
Km_446	Pseudomonas aeruginosa
Km_447	Trichormus variabilis
Km_448	Trichormus variabilis
Km_449	Triticum aestivum
Km_450	Vibrio cholerae
Km_451	Oryza sativa
Km_452	Archaeoglobus fulgidus
Km_453	Archaeoglobus fulgidus
Km_454	Archaeoglobus fulgidus
Km_455	Acetoanaerobium sticklandii E3PRJ5 AND
Km_456	Bacillus pumilus
Km_457	Acinetobacter radioresistens
Km_458	Pseudomonas reinekei
Km_459	Acinetobacter radioresistens
Km_460	Acinetobacter radioresistens
Km_461	Acinetobacter radioresistens
Km_462	Acinetobacter radioresistens
Km_463	Acinetobacter radioresistens
Km_464	Acinetobacter radioresistens
Km_465	Acinetobacter radioresistens
Km_466	Acinetobacter radioresistens
Km_467	Acinetobacter radioresistens
Km_468	Acinetobacter radioresistens
Km_469	Acinetobacter radioresistens
Km_470	Acinetobacter radioresistens
Km_471	Acinetobacter radioresistens
Km_472	Acinetobacter radioresistens
Km_473	Acinetobacter radioresistens
Km_474	Acinetobacter radioresistens
Km_475	Acinetobacter radioresistens
Km_476	Acinetobacter radioresistens
Km_477	Stenotrophomonas maltophilia
Km_478	Rhodococcus opacus
Km_479	Rhodococcus opacus
Km_480	Rhodococcus opacus
Km_481	Rhodococcus opacus
Km_482	Rhodococcus opacus
Km_483	Rhodococcus opacus
Km_484	Rhodococcus opacus
Km_485	Rhodococcus opacus
Km_486	Rhodococcus opacus
Km_487	Pseudomonas reinekei
Km_488	Pseudomonas reinekei
Km_489	Pseudomonas reinekei
Km_490	Pseudomonas reinekei
Km_491	Pseudomonas reinekei
Km_492	Mus musculus
Km_493	Streptomyces coelicolor
Km_494	Drosophila melanogaster
Km_495	Pseudomonas aeruginosa
Km_496	Burkholderia cenocepacia
Km_497	Bacillus anthracis
Km_498	Escherichia coli
Km_499	Arabidopsis thaliana
Km_500	Arabidopsis thaliana
Km_501	Xanthomonas campestris
Km_502	Xanthomonas campestris
Km_503	Escherichia coli
Km_504	Escherichia coli
Km_505	Escherichia coli
Km_506	Escherichia coli
Km_507	Escherichia coli
Km_508	Escherichia coli
Km_509	Escherichia coli
Km_510	Escherichia coli
Km_511	Escherichia coli
Km_512	Saccharomyces cerevisiae
Km_513	Saccharomyces cerevisiae
Km_514	Escherichia coli
Km_515	Escherichia coli
Km_516	Haloferax volcanii
Km_517	Euglena gracilis
Km_518	Geobacillus stearothermophilus
Km_519	Picrophilus torridus
Km_520	Saccharolobus solfataricus
Km_521	Saccharolobus solfataricus
Km_522	Saccharolobus solfataricus
Km_523	Saccharolobus solfataricus
Km_524	Saccharolobus solfataricus
Km_525	Saccharolobus solfataricus
Km_526	Saccharolobus solfataricus
Km_527	Saccharolobus solfataricus
Km_528	Saccharolobus solfataricus
Km_529	Saccharolobus solfataricus
Km_530	Saccharolobus solfataricus
Km_531	Saccharolobus solfataricus
Km_532	Saccharolobus solfataricus
Km_533	Sulfolobus solfataricus
Km_534	Saccharolobus solfataricus
Km_535	Saccharolobus solfataricus
Km_536	Saccharolobus solfataricus
Km_537	Saccharolobus solfataricus
Km_538	Sulfolobus solfataricus
Km_539	Saccharolobus solfataricus
Km_540	Saccharolobus solfataricus
Km_541	Saccharolobus solfataricus
Km_542	Sulfolobus solfataricus
Km_543	Saccharolobus solfataricus
Km_544	Saccharolobus solfataricus
Km_545	Saccharolobus solfataricus
Km_546	Saccharolobus solfataricus
Km_547	Saccharolobus solfataricus
Km_548	Saccharolobus solfataricus
Km_549	Sulfolobus solfataricus
Km_550	Saccharolobus solfataricus
Km_551	Saccharolobus solfataricus
Km_552	Saccharolobus solfataricus
Km_553	Saccharolobus solfataricus
Km_554	Sulfolobus solfataricus
Km_555	Saccharolobus solfataricus
Km_556	Saccharolobus solfataricus
Km_557	Saccharolobus solfataricus
Km_558	Saccharolobus solfataricus
Km_559	Saccharolobus solfataricus
Km_560	Saccharolobus solfataricus
Km_561	Thermus sp.
Km_562	Thermoplasma acidophilum
Km_563	Kluyveromyces marxianus
Km_564	Homo sapiens
Km_565	Homo sapiens
Km_566	Homo sapiens
Km_567	Homo sapiens
Km_568	Homo sapiens
Km_569	Homo sapiens
Km_570	Homo sapiens
Km_571	Homo sapiens
Km_572	Homo sapiens
Km_573	Homo sapiens
Km_574	Homo sapiens
Km_575	Homo sapiens
Km_576	Homo sapiens
Km_577	Homo sapiens
Km_578	Thermus sp.
Km_579	Thermus sp.
Km_580	Thermus sp.
Km_581	Saccharomyces pastorianus
Km_582	Saccharomyces pastorianus
Km_583	Saccharomyces pastorianus
Km_584	Geobacillus thermodenitrificans
Km_585	Geobacillus thermodenitrificans
Km_586	Geobacillus thermodenitrificans
Km_587	Geobacillus thermodenitrificans
Km_588	Geobacillus thermodenitrificans
Km_589	Saccharomyces cerevisiae
Km_590	Equus caballus
Km_591	Equus caballus
Km_592	Equus caballus
Km_593	Geobacillus stearothermophilus
Km_594	Geobacillus stearothermophilus
Km_595	Geobacillus stearothermophilus
Km_596	Geobacillus stearothermophilus
Km_597	Geobacillus stearothermophilus
Km_598	Geobacillus stearothermophilus
Km_599	Geobacillus stearothermophilus
Km_600	Geobacillus stearothermophilus
Km_601	Geobacillus stearothermophilus
Km_602	Geobacillus stearothermophilus
Km_603	Geobacillus stearothermophilus
Km_604	Geobacillus stearothermophilus
Km_605	Geobacillus stearothermophilus
Km_606	Geobacillus stearothermophilus
Km_607	Geobacillus stearothermophilus
Km_608	Geobacillus stearothermophilus
Km_609	Geobacillus stearothermophilus
Km_610	Geobacillus stearothermophilus
Km_611	Geobacillus stearothermophilus
Km_612	Geobacillus stearothermophilus
Km_613	Geobacillus stearothermophilus
Km_614	Geobacillus stearothermophilus
Km_615	Geobacillus stearothermophilus
Km_616	Geobacillus stearothermophilus
Km_617	Geobacillus stearothermophilus
Km_618	Geobacillus stearothermophilus
Km_619	Geobacillus stearothermophilus
Km_620	Geobacillus stearothermophilus
Km_621	Geobacillus stearothermophilus
Km_622	Pyrobaculum calidifontis
Km_623	Euglena gracilis
Km_624	Euglena gracilis
Km_625	Euglena gracilis
Km_626	Sulfolobus acidocaldarius
Km_627	Sulfolobus acidocaldarius
Km_628	Sulfolobus acidocaldarius
Km_629	Sulfolobus acidocaldarius
Km_630	Sulfolobus acidocaldarius
Km_631	Sulfolobus acidocaldarius
Km_632	Sulfolobus acidocaldarius
Km_633	Sulfolobus acidocaldarius
Km_634	Sulfolobus acidocaldarius
Km_635	Sulfolobus acidocaldarius
Km_636	Sulfolobus acidocaldarius
Km_637	Sulfolobus acidocaldarius
Km_638	Sulfolobus acidocaldarius
Km_639	Sulfolobus acidocaldarius
Km_640	Sulfolobus acidocaldarius
Km_641	Sulfolobus acidocaldarius
Km_642	Sulfolobus acidocaldarius
Km_643	Sulfolobus acidocaldarius
Km_644	Sulfolobus acidocaldarius
Km_645	Sulfolobus acidocaldarius
Km_646	Sulfolobus acidocaldarius
Km_647	Sulfolobus acidocaldarius
Km_648	Sulfolobus acidocaldarius
Km_649	Sulfolobus acidocaldarius
Km_650	Sulfolobus acidocaldarius
Km_651	Sulfolobus acidocaldarius
Km_652	Sulfolobus acidocaldarius
Km_653	Sulfolobus acidocaldarius
Km_654	Sulfolobus acidocaldarius
Km_655	Ogataea angusta
Km_656	Scyliorhinus canicula
Km_657	Aeropyrum pernix
Km_658	Aeropyrum pernix
Km_659	Aeropyrum pernix
Km_660	Aeropyrum pernix
Km_661	Aeropyrum pernix
Km_662	Aeropyrum pernix
Km_663	Aeropyrum pernix
Km_664	Aeropyrum pernix
Km_665	Aeropyrum pernix
Km_666	Aeropyrum pernix
Km_667	Aeropyrum pernix
Km_668	Aeropyrum pernix
Km_669	Aeropyrum pernix
Km_670	Aeropyrum pernix
Km_671	Aeropyrum pernix
Km_672	Aeropyrum pernix
Km_673	Aeropyrum pernix
Km_674	Aeropyrum pernix
Km_675	Aeropyrum pernix
Km_676	Aeropyrum pernix
Km_677	Aeropyrum pernix
Km_678	Aeropyrum pernix
Km_679	Aeropyrum pernix
Km_680	Haloferax volcanii
Km_681	Haloferax volcanii
Km_682	Kluyveromyces marxianus
Km_683	Kluyveromyces marxianus
Km_684	Kluyveromyces marxianus
Km_685	Kluyveromyces marxianus
Km_686	Kluyveromyces marxianus
Km_687	Moraxella sp.
Km_688	Moraxella sp.
Km_689	Pyrococcus furiosus
Km_690	Pyrococcus furiosus
Km_691	Pyrococcus furiosus
Km_692	Pyrococcus furiosus
Km_693	Geobacillus stearothermophilus
Km_694	Thermococcus kodakarensis
Km_695	Thermococcus kodakarensis
Km_696	Thermococcus kodakarensis
Km_697	Thermococcus kodakarensis
Km_698	Thermococcus kodakarensis
Km_699	Thermococcus kodakarensis
Km_700	Yokenella sp.
Km_701	Yokenella sp. WZY002
Km_702	Yokenella sp. WZY002
Km_703	Yokenella sp. WZY002
Km_704	Yokenella sp. WZY002
Km_705	Yokenella sp. WZY002
Km_706	Mycobacterium sp.
Km_707	Mycobacterium sp.
Km_708	Mycobacterium sp.
Km_709	Mycobacterium sp.
Km_710	Pyrobaculum calidifontis
Km_711	Pyrobaculum calidifontis
Km_712	Pyrobaculum calidifontis
Km_713	Sphingomonas sp. A1
Km_714	Sphingomonas sp. A1
Km_715	Sphingomonas sp. A1
Km_716	Sphingomonas sp. A1
Km_717	Sphingomonas sp. A1
Km_718	Sphingomonas sp. A1
Km_719	Arabidopsis thaliana
Km_720	Arabidopsis thaliana
Km_721	Saccharomyces cerevisiae
Km_722	Saccharomyces cerevisiae
Km_723	Saccharomyces cerevisiae
Km_724	Haloferax volcanii
Km_725	Saccharolobus solfataricus
Km_726	Saccharolobus solfataricus
Km_727	Sulfolobus solfataricus
Km_728	Saccharolobus solfataricus
Km_729	Sulfolobus solfataricus
Km_730	Geobacillus stearothermophilus
Km_731	Moraxella sp.
Km_732	Geobacillus stearothermophilus
Km_733	Geobacillus stearothermophilus
Km_734	Geobacillus stearothermophilus
Km_735	Ogataea angusta
Km_736	Flavobacterium frigidimaris
Km_737	Saccharolobus solfataricus
Km_738	Saccharolobus solfataricus
Km_739	Saccharolobus solfataricus
Km_740	Saccharolobus solfataricus
Km_741	Sulfolobus sp.
Km_742	Sulfolobus sp.
Km_743	Saccharomyces cerevisiae
Km_744	Sulfurisphaera tokodaii
Km_745	Aeropyrum pernix
Km_746	Archaeoglobus fulgidus
Km_747	Candidatus Caldarchaeum subterraneum
Km_748	Thermoproteus tenax
Km_749	Sphingomonas paucimobilis
Km_750	Aspergillus nidulans
Km_751	Aspergillus nidulans
Km_752	Clostridium cellulovorans
Km_753	Clostridium cellulovorans
Km_754	Clostridium cellulovorans
Km_755	Fibrobacter succinogenes subsp. succinogenes S85
Km_756	Fibrobacter succinogenes subsp. succinogenes S85
Km_757	Fibrobacter succinogenes subsp. succinogenes S85
Km_758	Fibrobacter succinogenes subsp. succinogenes S85
Km_759	uncultured rumen bacterium
Km_760	uncultured rumen bacterium
Km_761	Homo sapiens
Km_762	Corynebacterium glutamicum
Km_763	Escherichia coli
Km_764	Escherichia coli
Km_765	Escherichia coli
Km_766	Corynebacterium glutamicum
Km_767	Staphylococcus aureus
Km_768	Staphylococcus aureus
Km_769	Staphylococcus aureus
Km_770	Staphylococcus aureus
Km_771	Staphylococcus aureus
Km_772	Staphylococcus aureus
Km_773	Staphylococcus aureus
Km_774	Staphylococcus aureus
Km_775	Staphylococcus aureus
Km_776	Geobacillus stearothermophilus
Km_777	Geobacillus stearothermophilus
Km_778	Saccharolobus solfataricus
Km_779	Bacillus anthracis
Km_780	Bacillus anthracis
Km_781	Oryza sativa Japonica Group
Km_782	Oryza sativa
Km_783	Oryza sativa Japonica Group
Km_784	Oryza sativa Japonica Group
Km_785	Oryza sativa
Km_786	Oryza sativa Japonica Group
Km_787	Oryza sativa
Km_788	Oryza sativa
Km_789	Oryza sativa
Km_790	Oryza sativa
Km_791	Oryza sativa
Km_792	Oryza sativa
Km_793	Oryza sativa
Km_794	Oryza sativa
Km_795	Oryza sativa
Km_796	Corynebacterium glutamicum
Km_797	Corynebacterium glutamicum
Km_798	Corynebacterium glutamicum
Km_799	Corynebacterium glutamicum
Km_800	Mycobacterium tuberculosis
Km_801	Oryza sativa
Km_802	Geobacillus stearothermophilus
Km_803	Plasmodium falciparum
Km_804	Bos taurus
Km_805	Bos taurus
Km_806	Fasciola gigantica
Km_807	Fasciola gigantica
Km_808	Triticum aestivum
Km_809	Triticum aestivum
Km_810	Triticum aestivum
Km_811	Triticum aestivum
Km_812	Triticum aestivum
Km_813	Triticum aestivum
Km_814	Triticum aestivum
Km_815	Homo sapiens
Km_816	Trypanosoma cruzi
Km_817	Homo sapiens
Km_818	Plasmodium falciparum
Km_819	Staphylococcus aureus
Km_820	Trypanosoma cruzi
Km_821	Corynebacterium glutamicum
Km_822	Homo sapiens
Km_823	Cryptosporidium parvum
Km_824	Cryptosporidium parvum
Km_825	Oryza sativa
Km_826	Zea mays
Km_827	Homo sapiens
Km_828	Homo sapiens
Km_829	Pseudomonas syringae
Km_830	Escherichia coli
Km_831	Salmonella enterica
Km_832	Legionella pneumophila
Km_833	Pseudomonas aeruginosa
Km_834	Eschscholzia californica
Km_835	Bacillus thuringiensis
Km_836	Actinidia arguta
Km_837	Actinidia arguta
Km_838	Actinidia arguta
Km_839	Actinidia polygama
Km_840	Actinidia polygama
Km_841	Actinidia polygama
Km_842	Entamoeba histolytica
Km_843	Entamoeba histolytica
Km_844	Entamoeba histolytica
Km_845	Entamoeba histolytica
Km_846	Entamoeba histolytica
Km_847	Entamoeba histolytica
Km_848	Entamoeba histolytica
Km_849	Entamoeba histolytica
Km_850	Entamoeba histolytica
Km_851	Entamoeba histolytica
Km_852	Entamoeba histolytica
Km_853	Entamoeba histolytica
Km_854	Entamoeba histolytica
Km_855	Entamoeba histolytica
Km_856	Aeromonas jandaei
Km_857	Aeromonas jandaei
Km_858	Aeromonas jandaei
Km_859	Aeromonas jandaei
Km_860	Aeromonas jandaei
Km_861	Aeromonas jandaei
Km_862	Aeromonas jandaei
Km_863	Aeromonas jandaei
Km_864	Aeromonas jandaei
Km_865	Aeromonas jandaei
Km_866	Aeromonas jandaei
Km_867	Aeromonas jandaei
Km_868	Aeromonas jandaei
Km_869	Aeromonas jandaei
Km_870	Aeromonas jandaei
Km_871	Aeromonas jandaei
Km_872	Aeromonas jandaei
Km_873	Aeromonas jandaei
Km_874	Aeromonas jandaei
Km_875	Aeromonas jandaei
Km_876	Aeromonas jandaei
Km_877	Aeromonas jandaei
Km_878	Aeromonas jandaei
Km_879	Geobacillus thermodenitrificans
Km_880	Geobacillus thermodenitrificans
Km_881	Geobacillus thermodenitrificans
Km_882	Geobacillus thermodenitrificans
Km_883	Geobacillus thermodenitrificans
Km_884	Sphingobium sp. SYK-6
Km_885	Sphingobium sp. SYK-6
Km_886	Sphingobium sp. SYK-6
Km_887	Sphingobium sp. SYK-6
Km_888	Escherichia coli
Km_889	Escherichia coli
Km_890	Bacillus subtilis
Km_891	Streptococcus suis
Km_892	Streptococcus suis
Km_893	Streptococcus suis
Km_894	Streptococcus suis
Km_895	Streptococcus suis
Km_896	Pseudomonas putida
Km_897	Pseudomonas putida
Km_898	Thermus thermophilus
Km_899	Mycolicibacterium smegmatis
Km_900	Mycolicibacterium smegmatis
Km_901	Streptomyces venezuelae
Km_902	Streptomyces venezuelae
Km_903	Amycolatopsis orientalis
Km_904	Amycolatopsis orientalis
Km_905	Streptomyces sp. KCTC 0041BP
Km_906	Streptomyces sp. KCTC 0041BP
Km_907	Enterococcus faecalis
Km_908	Streptomyces sp.
Km_909	Streptomyces sp.
Km_910	Arabidopsis thaliana
Km_911	Arabidopsis thaliana
Km_912	uncultured archaeon
Km_913	uncultured archaeon
Km_914	Methanopyrus kandleri
Km_915	Homo sapiens
Km_916	Homo sapiens
Km_917	Homo sapiens
Km_918	Haemophilus influenzae
Km_919	Haemophilus influenzae
Km_920	Saccharomyces cerevisiae
Km_921	Saccharomyces cerevisiae
Km_922	Saccharomyces cerevisiae
Km_923	Saccharomyces cerevisiae
Km_924	Saccharomyces cerevisiae
Km_925	Saccharomyces cerevisiae
Km_926	Saccharomyces cerevisiae
Km_927	Saccharomyces cerevisiae
Km_928	Saccharomyces cerevisiae
Km_929	Saccharomyces cerevisiae
Km_930	Saccharomyces cerevisiae
Km_931	Saccharomyces cerevisiae
Km_932	Saccharomyces cerevisiae
Km_933	Saccharomyces cerevisiae
Km_934	Saccharomyces cerevisiae
Km_935	Homo sapiens
Km_936	Homo sapiens
Km_937	Homo sapiens
Km_938	Homo sapiens
Km_939	Homo sapiens
Km_940	Homo sapiens
Km_941	Staphylococcus epidermidis
Km_942	Staphylococcus epidermidis
Km_943	Staphylococcus epidermidis
Km_944	Staphylococcus epidermidis
Km_945	Staphylococcus epidermidis
Km_946	Staphylococcus epidermidis
Km_947	Staphylococcus epidermidis
Km_948	Staphylococcus epidermidis
Km_949	Staphylococcus epidermidis
Km_950	Bacopa monnieri
Km_951	Bacopa monnieri
Km_952	Saccharomyces cerevisiae
Km_953	Saccharomyces cerevisiae
Km_954	Saccharomyces cerevisiae
Km_955	Saccharomyces cerevisiae
Km_956	Saccharomyces cerevisiae
Km_957	Saccharomyces cerevisiae
Km_958	Saccharomyces cerevisiae
Km_959	Saccharomyces cerevisiae
Km_960	Saccharomyces cerevisiae
Km_961	Fragaria x ananassa
Km_962	Fragaria x ananassa
Km_963	Medicago truncatula
Km_964	Medicago truncatula
Km_965	Streptococcus pneumoniae D39
Km_966	Mycolicibacterium smegmatis
Km_967	Mycolicibacterium smegmatis
Km_968	Bacillus subtilis
Km_969	Bacillus subtilis
Km_970	Staphylococcus aureus
Km_971	Streptococcus pneumoniae D39
Km_972	Arabidopsis thaliana
Km_973	Arabidopsis thaliana
Km_974	Arabidopsis thaliana
Km_975	Physcomitrium patens
Km_976	Physcomitrium patens
Km_977	Physcomitrium patens
Km_978	Physcomitrium patens
Km_979	Physcomitrium patens
Km_980	Physcomitrium patens
Km_981	Candida dubliniensis
Km_982	Candida dubliniensis
Km_983	Candida dubliniensis
Km_984	Candida orthopsilosis
Km_985	Escherichia coli
Km_986	Escherichia coli
Km_987	Methanocaldococcus jannaschii
Km_988	Methanocaldococcus jannaschii
Km_989	Thermoplasma acidophilum
Km_990	Thermoplasma acidophilum
Km_991	Thermoplasma acidophilum
Km_992	Thermoplasma acidophilum
Km_993	Pseudomonas sp.
Km_994	Escherichia coli
Km_995	Escherichia coli
Km_996	Escherichia coli
Km_997	Escherichia coli
Km_998	Sphingobium chlorophenolicum
Km_999	Sphingobium chlorophenolicum
Km_1000	Sphingobium chlorophenolicum
Km_1001	Sphingobium chlorophenolicum
Km_1002	Sphingobium chlorophenolicum
Km_1003	Phascolarctos cinereus
Km_1004	Paenarthrobacter ureafaciens
Km_1005	Arabidopsis thaliana
Km_1006	Arabidopsis thaliana
Km_1007	Yarrowia lipolytica
Km_1008	Yarrowia lipolytica
Km_1009	Yarrowia lipolytica
Km_1010	Yarrowia lipolytica
Km_1011	Homo sapiens
Km_1012	Leucoraja erinacea
Km_1013	Saccharomyces cerevisiae
Km_1014	Thermus thermophilus
Km_1015	Thermus thermophilus
Km_1016	Streptococcus pyogenes
Km_1017	Streptococcus pyogenes
Km_1018	Escherichia coli
Km_1019	Escherichia coli
Km_1020	Escherichia coli
Km_1021	Escherichia coli
Km_1022	Escherichia coli
Km_1023	Escherichia coli
Km_1024	Escherichia coli
Km_1025	Escherichia coli
Km_1026	Escherichia coli
Km_1027	Escherichia coli
Km_1028	Escherichia coli
Km_1029	Escherichia coli
Km_1030	Escherichia coli
Km_1031	Mycobacterium tuberculosis
Km_1032	Mycobacterium tuberculosis
Km_1033	Mycobacterium tuberculosis
Km_1034	Mycobacterium tuberculosis
Km_1035	Oryctolagus cuniculus
Km_1036	Oryctolagus cuniculus
Km_1037	Helicobacter pylori
Km_1038	Methylococcus capsulatus
Km_1039	Methylococcus capsulatus
Km_1040	Methylococcus capsulatus
Km_1041	Thermoproteus tenax
Km_1042	Thermoproteus tenax
Km_1043	Pyrococcus furiosus
Km_1044	Pyrococcus furiosus
Km_1045	Homo sapiens
Km_1046	Sulfurisphaera tokodaii
Km_1047	Sulfurisphaera tokodaii
Km_1048	Sulfolobus solfataricus
Km_1049	Sulfolobus solfataricus
Km_1050	Bacillus methanolicus
Km_1051	Bacillus methanolicus
Km_1052	Pseudomonas aeruginosa
Km_1053	Pseudomonas aeruginosa
Km_1054	Escherichia coli
Km_1055	Pseudomonas aeruginosa
Km_1056	Euglena gracilis
Km_1057	Euglena gracilis
Km_1058	Euglena gracilis
Km_1059	Euglena gracilis
Km_1060	Euglena gracilis
Km_1061	Dianthus caryophyllus
Km_1062	Dianthus caryophyllus
Km_1063	Pseudomonas aeruginosa
Km_1064	Pseudomonas aeruginosa
Km_1065	Mycobacterium tuberculosis
Km_1066	Saccharolobus solfataricus
Km_1067	Pyricularia oryzae
Km_1068	Pyricularia oryzae
Km_1069	Arabidopsis thaliana
Km_1070	Pyrobaculum islandicum
Km_1071	Pyrobaculum islandicum
Km_1072	Lotus japonicus
Km_1073	Lotus japonicus
Km_1074	Manihot esculenta
Km_1075	Manihot esculenta
Km_1076	Escherichia coli
Km_1077	Escherichia coli
Km_1078	Escherichia coli
Km_1079	Caulobacter vibrioides
Km_1080	Caulobacter vibrioides
Km_1081	Caulobacter vibrioides
Km_1082	Caulobacter vibrioides
Km_1083	Caulobacter vibrioides
Km_1084	Caulobacter vibrioides
Km_1085	Caulobacter vibrioides
Km_1086	Caulobacter vibrioides
Km_1087	Caulobacter vibrioides
Km_1088	Saccharomyces cerevisiae
Km_1089	Escherichia coli
Km_1090	Escherichia coli
Km_1091	Escherichia coli
Km_1092	Escherichia coli
Km_1093	Escherichia coli
Km_1094	Pseudomonas sp.
Km_1095	Pseudomonas sp.
Km_1096	Erwinia amylovora
Km_1097	Erwinia amylovora
Km_1098	Erwinia amylovora
Km_1099	Euglena gracilis
Km_1100	Euglena gracilis
Km_1101	Xanthomonas campestris
Km_1102	Euglena gracilis
Km_1103	Santalum album
Km_1104	Santalum austrocaledonicum
Km_1105	Santalum spicatum
Km_1106	Clausena lansium
Km_1107	Entamoeba histolytica
Km_1108	Pyrococcus furiosus
Km_1109	Psychromonas sp. SP041
Km_1110	Pyrococcus furiosus
Km_1111	Methanothermobacter thermautotrophicus
Km_1112	Methanothermobacter thermautotrophicus
Km_1113	Homo sapiens
Km_1114	Homo sapiens
Km_1115	Homo sapiens
Km_1116	Homo sapiens
Km_1117	Thermococcus onnurineus NA1
Km_1118	Saccharomyces cerevisiae
Km_1119	Saccharomyces cerevisiae
Km_1120	Saccharomyces cerevisiae
Km_1121	Escherichia coli
Km_1122	Escherichia coli
Km_1123	Escherichia coli
Km_1124	Deinococcus radiodurans
Km_1125	Deinococcus radiodurans
Km_1126	Deinococcus radiodurans
Km_1127	Deinococcus radiodurans
Km_1128	Deinococcus radiodurans
Km_1129	Deinococcus radiodurans
Km_1130	Deinococcus radiodurans
Km_1131	Deinococcus radiodurans
Km_1132	Deinococcus radiodurans
Km_1133	Deinococcus radiodurans
Km_1134	Mycobacterium tuberculosis
Km_1135	Mycobacterium tuberculosis
Km_1136	Mycobacterium tuberculosis
Km_1137	Torenia hybrid cultivar
Km_1138	Torenia hybrid cultivar
Km_1139	Torenia hybrid cultivar
Km_1140	Torenia hybrid cultivar
Km_1141	Oryza sativa
Km_1142	Manihot esculenta
Km_1143	Methanococcus maripaludis
Km_1144	Methanococcus maripaludis
Km_1145	Streptomyces sp.
Km_1146	Streptomyces sp.
Km_1147	Ricinus communis
Km_1148	Proteus vulgaris
Km_1149	Proteus vulgaris
Km_1150	Proteus vulgaris
Km_1151	Proteus vulgaris
Km_1152	Proteus vulgaris
Km_1153	Escherichia coli
Km_1154	Homo sapiens
Km_1155	Homo sapiens
Km_1156	Homo sapiens
Km_1157	Homo sapiens
Km_1158	Homo sapiens
Km_1159	Homo sapiens
Km_1160	Danio rerio
Km_1161	Danio rerio
Km_1162	Danio rerio
Km_1163	Danio rerio
Km_1164	Danio rerio
Km_1165	Danio rerio
Km_1166	Danio rerio
Km_1167	Danio rerio
Km_1168	Danio rerio
Km_1169	Danio rerio
Km_1170	Danio rerio
Km_1171	Danio rerio
Km_1172	Danio rerio
Km_1173	Oncorhynchus mykiss
Km_1174	Oncorhynchus mykiss
Km_1175	Oncorhynchus mykiss
Km_1176	Mus musculus
Km_1177	Mus musculus
Km_1178	Bacteroides thetaiotaomicron
Km_1179	Bacteroides thetaiotaomicron
Km_1180	Acidovorax sp. sa1
Km_1181	Synechocystis sp.
Km_1182	Nostoc sp. PCC 7120 = FACHB-418
Km_1183	Nostoc sp. PCC 7120 = FACHB-418
Km_1184	Mycobacterium tuberculosis
Km_1185	Mycobacterium tuberculosis
Km_1186	Mycobacterium tuberculosis
Km_1187	Lavandula angustifolia
Km_1188	Citrus sinensis
Km_1189	Hydrogenobacter thermophilus
Km_1190	Hydrogenobacter thermophilus
Km_1191	Haloferax mediterranei
Km_1192	Haloferax mediterranei
Km_1193	Synechocystis sp. PCC 6803
Km_1194	Synechocystis sp. PCC 6803
Km_1195	Synechocystis sp.
Km_1196	Synechocystis sp.
Km_1197	Saccharolobus solfataricus
Km_1198	Burkholderia cepacia
Km_1199	Priestia megaterium
Km_1200	Priestia megaterium
Km_1201	Priestia megaterium
Km_1202	Priestia megaterium
Km_1203	Priestia megaterium
Km_1204	Priestia megaterium
Km_1205	Priestia megaterium
Km_1206	Priestia megaterium
Km_1207	Priestia megaterium
Km_1208	Priestia megaterium
Km_1209	Priestia megaterium
Km_1210	Priestia megaterium
Km_1211	Priestia megaterium
Km_1212	Lysinibacillus sphaericus
Km_1213	Lysinibacillus sphaericus
Km_1214	Lysinibacillus sphaericus
Km_1215	Sulfolobus solfataricus
Km_1216	Saccharolobus solfataricus
Km_1217	Sulfolobus solfataricus
Km_1218	Sulfolobus solfataricus
Km_1219	Sulfolobus solfataricus
Km_1220	Saccharolobus solfataricus
Km_1221	Saccharolobus solfataricus
Km_1222	Sulfolobus solfataricus
Km_1223	Saccharolobus solfataricus
Km_1224	Sulfolobus solfataricus
Km_1225	Sulfolobus solfataricus
Km_1226	Sulfolobus solfataricus
Km_1227	Saccharolobus solfataricus
Km_1228	Saccharolobus solfataricus
Km_1229	Saccharolobus solfataricus
Km_1230	Bacillus megaterium
Km_1231	Priestia megaterium
Km_1232	Priestia megaterium
Km_1233	Priestia megaterium
Km_1234	Priestia megaterium
Km_1235	Priestia megaterium
Km_1236	Priestia megaterium
Km_1237	Priestia megaterium
Km_1238	Saccharolobus solfataricus
Km_1239	Homo sapiens
Km_1240	Thermus thermophilus
Km_1241	Thermus thermophilus
Km_1242	Thermus thermophilus
Km_1243	Thermus thermophilus
Km_1244	Thermus thermophilus
Km_1245	Thermus thermophilus
Km_1246	Thermus thermophilus
Km_1247	Thermus thermophilus
Km_1248	Thermus thermophilus
Km_1249	Thermus thermophilus
Km_1250	Thermus thermophilus
Km_1251	Sulfurisphaera tokodaii
Km_1252	Sulfurisphaera tokodaii
Km_1253	Sulfurisphaera tokodaii
Km_1254	Sulfurisphaera tokodaii
Km_1255	Sulfurisphaera tokodaii
Km_1256	Sulfurisphaera tokodaii
Km_1257	Sulfurisphaera tokodaii
Km_1258	Sulfurisphaera tokodaii
Km_1259	Sulfurisphaera tokodaii
Km_1260	Sulfurisphaera tokodaii
Km_1261	Sulfurisphaera tokodaii
Km_1262	Sulfurisphaera tokodaii
Km_1263	Thermus thermophilus
Km_1264	Thermus thermophilus
Km_1265	Thermus thermophilus
Km_1266	Thermus thermophilus
Km_1267	Thermus thermophilus
Km_1268	Thermus thermophilus
Km_1269	Thermus thermophilus
Km_1270	Thermus thermophilus
Km_1271	Thermus thermophilus
Km_1272	Thermus thermophilus
Km_1273	Thermus thermophilus
Km_1274	Thermus thermophilus
Km_1275	Thermus thermophilus
Km_1276	Thermus thermophilus
Km_1277	Thermus thermophilus
Km_1278	Thermus thermophilus
Km_1279	Thermus thermophilus
Km_1280	Thermus thermophilus
Km_1281	Thermus thermophilus
Km_1282	Thermus thermophilus
Km_1283	Thermus thermophilus
Km_1284	Thermus thermophilus
Km_1285	Thermus thermophilus
Km_1286	Thermus thermophilus
Km_1287	Thermus thermophilus
Km_1288	Thermus thermophilus
Km_1289	Shewanella benthica
Km_1290	Thermus thermophilus
Km_1291	Shewanella oneidensis
Km_1292	Arabidopsis thaliana
Km_1293	Arabidopsis thaliana
Km_1294	Arabidopsis thaliana
Km_1295	Arabidopsis thaliana
Km_1296	Arabidopsis thaliana
Km_1297	Arabidopsis thaliana
Km_1298	Arabidopsis thaliana
Km_1299	Shewanella oneidensis
Km_1300	Shewanella oneidensis
Km_1301	Shewanella oneidensis
Km_1302	Shewanella oneidensis
Km_1303	Shewanella oneidensis
Km_1304	Shewanella oneidensis
Km_1305	Shewanella oneidensis
Km_1306	Arabidopsis thaliana
Km_1307	Sulfolobus acidocaldarius
Km_1308	Sulfolobus acidocaldarius
Km_1309	Sulfolobus acidocaldarius
Km_1310	Arabidopsis thaliana
Km_1311	Arabidopsis thaliana
Km_1312	Arabidopsis thaliana
Km_1313	Arabidopsis thaliana
Km_1314	Pseudomonas aeruginosa
Km_1315	Pseudomonas aeruginosa
Km_1316	Pseudomonas aeruginosa
Km_1317	Pseudomonas aeruginosa
Km_1318	Pseudomonas aeruginosa
Km_1319	Pseudomonas aeruginosa
Km_1320	Pseudomonas aeruginosa
Km_1321	Pseudomonas aeruginosa
Km_1322	Pseudomonas aeruginosa
Km_1323	Pseudomonas aeruginosa
Km_1324	Pseudomonas aeruginosa
Km_1325	Pseudomonas aeruginosa
Km_1326	Pseudomonas aeruginosa
Km_1327	Pseudomonas aeruginosa
Km_1328	Pseudomonas aeruginosa
Km_1329	Rhodococcus erythropolis
Km_1330	Rhodococcus erythropolis
Km_1331	Homo sapiens
Km_1332	Homo sapiens
Km_1333	Homo sapiens
Km_1334	Arabidopsis thaliana
Km_1335	Corynebacterium glutamicum
Km_1336	Corynebacterium glutamicum
Km_1337	Arabidopsis thaliana
Km_1338	Arabidopsis thaliana
Km_1339	Arabidopsis thaliana
Km_1340	Rhizopus arrhizus
Km_1341	Rhizopus arrhizus
Km_1342	Rhizopus arrhizus
Km_1343	Rhizopus arrhizus
Km_1344	Rhizopus arrhizus
Km_1345	Rhizopus arrhizus
Km_1346	Rhizopus arrhizus
Km_1347	Rhizopus arrhizus
Km_1348	Rhizopus arrhizus
Km_1349	Rhizopus arrhizus
Km_1350	Rhizopus arrhizus
Km_1351	Rhizopus arrhizus
Km_1352	Rhizopus arrhizus
Km_1353	Rhizopus arrhizus
Km_1354	Escherichia coli
Km_1355	Escherichia coli
Km_1356	Escherichia coli
Km_1357	Ascaris suum
Km_1358	Pyrococcus furiosus Q8U062 and
Km_1359	Pyrococcus furiosus Q8U062 and
Km_1360	Pyrococcus furiosus Q8U062 and
Km_1361	Paraburkholderia xenovorans
Km_1362	Paraburkholderia xenovorans
Km_1363	Paraburkholderia xenovorans
Km_1364	Paraburkholderia xenovorans
Km_1365	Paraburkholderia xenovorans
Km_1366	Paraburkholderia xenovorans
Km_1367	Escherichia coli
Km_1368	Escherichia coli
Km_1369	Escherichia coli
Km_1370	Escherichia coli
Km_1371	Escherichia coli
Km_1372	Escherichia coli
Km_1373	Escherichia coli
Km_1374	Escherichia coli
Km_1375	Escherichia coli
Km_1376	Escherichia coli
Km_1377	Escherichia coli
Km_1378	Escherichia coli
Km_1379	Escherichia coli
Km_1380	Escherichia coli
Km_1381	Escherichia coli
Km_1382	Helianthus annuus
Km_1383	Helianthus annuus
Km_1384	Oryza sativa
Km_1385	Oryza sativa
Km_1386	Sphingobium sp. UG30
Km_1387	Sphingobium sp. UG30
Km_1388	Sphingobium sp. UG30
Km_1389	Sphingobium sp. UG30
Km_1390	Sphingobium sp. UG30
Km_1391	Sphingobium sp. UG30
Km_1392	Sphingobium sp. UG30
Km_1393	Methanocaldococcus jannaschii
Km_1394	Methanocaldococcus jannaschii
Km_1395	Castellaniella defragrans
Km_1396	Chromobacterium violaceum
Km_1397	Chromobacterium violaceum
Km_1398	Burkholderia cepacia
Km_1399	Burkholderia cepacia
Km_1400	Leuconostoc citreum
Km_1401	Gentiana triflora
Km_1402	Mus musculus
Km_1403	Mus musculus
Km_1404	Mus musculus
Km_1405	Helianthus annuus
Km_1406	Homo sapiens
Km_1407	Homo sapiens
Km_1408	Homo sapiens
Km_1409	Homo sapiens
Km_1410	Homo sapiens
Km_1411	Homo sapiens
Km_1412	Homo sapiens
Km_1413	Homo sapiens
Km_1414	Homo sapiens
Km_1415	Homo sapiens
Km_1416	Homo sapiens
Km_1417	Homo sapiens
Km_1418	Homo sapiens
Km_1419	Homo sapiens
Km_1420	Homo sapiens
Km_1421	Homo sapiens
Km_1422	Homo sapiens
Km_1423	Homo sapiens
Km_1424	Homo sapiens
Km_1425	Homo sapiens
Km_1426	Homo sapiens
Km_1427	Homo sapiens
Km_1428	Thermus thermophilus
Km_1429	Thermus thermophilus
Km_1430	Synechococcus sp.
Km_1431	Homo sapiens
Km_1432	Homo sapiens
Km_1433	Homo sapiens
Km_1434	Bacillus subtilis
Km_1435	Haemophilus influenzae
Km_1436	Danio rerio
Km_1437	Danio rerio
Km_1438	Danio rerio
Km_1439	Danio rerio
Km_1440	Danio rerio
Km_1441	Danio rerio
Km_1442	Danio rerio
Km_1443	Danio rerio
Km_1444	Danio rerio
Km_1445	Danio rerio
Km_1446	Danio rerio
Km_1447	Danio rerio
Km_1448	Danio rerio
Km_1449	Homo sapiens
Km_1450	Homo sapiens
Km_1451	Homo sapiens
Km_1452	Homo sapiens
Km_1453	Homo sapiens
Km_1454	Homo sapiens
Km_1455	Homo sapiens
Km_1456	Homo sapiens
Km_1457	Homo sapiens
Km_1458	Homo sapiens
Km_1459	Homo sapiens
Km_1460	Homo sapiens
Km_1461	Homo sapiens
Km_1462	Homo sapiens
Km_1463	Homo sapiens
Km_1464	Homo sapiens
Km_1465	Homo sapiens
Km_1466	Homo sapiens
Km_1467	Homo sapiens
Km_1468	Homo sapiens
Km_1469	Homo sapiens
Km_1470	Homo sapiens
Km_1471	Homo sapiens
Km_1472	Homo sapiens
Km_1473	Homo sapiens
Km_1474	Homo sapiens
Km_1475	Homo sapiens
Km_1476	Homo sapiens
Km_1477	Homo sapiens
Km_1478	Homo sapiens
Km_1479	Homo sapiens
Km_1480	Homo sapiens
Km_1481	Homo sapiens
Km_1482	Homo sapiens
Km_1483	Homo sapiens
Km_1484	Homo sapiens
Km_1485	Homo sapiens
Km_1486	Homo sapiens
Km_1487	Bacillus subtilis
Km_1488	Bacillus subtilis
Km_1489	Bacillus subtilis
Km_1490	Bacillus subtilis
Km_1491	Bacillus subtilis
Km_1492	Bacillus subtilis
Km_1493	Bacillus subtilis
Km_1494	Bacillus subtilis
Km_1495	Bacillus subtilis
Km_1496	Bacillus subtilis
Km_1497	Bacillus subtilis
Km_1498	Bacillus subtilis
Km_1499	Bacillus subtilis
Km_1500	Sphingobium herbicidovorans
Km_1501	Sphingobium herbicidovorans
Km_1502	Sphingobium herbicidovorans
Km_1503	Sphingobium herbicidovorans
Km_1504	Sphingobium herbicidovorans
Km_1505	Sphingobium herbicidovorans
Km_1506	Sphingobium herbicidovorans
Km_1507	Sphingobium herbicidovorans
Km_1508	Sphingobium herbicidovorans
Km_1509	Mus musculus
Km_1510	Mus musculus
Km_1511	Mus musculus
Km_1512	Mus musculus
Km_1513	Mus musculus
Km_1514	Desulfovibrio vulgaris
Km_1515	Desulfovibrio vulgaris
Km_1516	Desulfovibrio vulgaris
Km_1517	Desulfovibrio vulgaris
Km_1518	Desulfovibrio vulgaris
Km_1519	Desulfovibrio vulgaris
Km_1520	Arthrobacter sp.
Km_1521	Arthrobacter sp.
Km_1522	Chlamydomonas reinhardtii
Km_1523	Chlamydomonas reinhardtii
Km_1524	Delftia sp.
Km_1525	Oryza sativa
Km_1526	Saccharolobus solfataricus
Km_1527	Saccharolobus solfataricus
Km_1528	Sulfolobus solfataricus
Km_1529	Saccharolobus solfataricus
Km_1530	Saccharolobus solfataricus
Km_1531	Saccharolobus solfataricus
Km_1532	Sulfolobus solfataricus
Km_1533	Saccharolobus solfataricus
Km_1534	Saccharolobus solfataricus
Km_1535	Saccharolobus solfataricus
Km_1536	Sulfolobus solfataricus
Km_1537	Saccharolobus solfataricus
Km_1538	Saccharolobus solfataricus
Km_1539	Saccharolobus solfataricus
Km_1540	Saccharolobus solfataricus
Km_1541	Saccharolobus solfataricus
Km_1542	Saccharolobus solfataricus
Km_1543	Saccharolobus solfataricus
Km_1544	Saccharolobus solfataricus
Km_1545	Saccharolobus solfataricus
Km_1546	Saccharolobus solfataricus
Km_1547	Saccharolobus solfataricus
Km_1548	Saccharolobus solfataricus
Km_1549	Sulfolobus solfataricus
Km_1550	Saccharolobus solfataricus
Km_1551	Saccharolobus solfataricus
Km_1552	Saccharolobus solfataricus
Km_1553	Saccharolobus solfataricus
Km_1554	Sulfolobus solfataricus
Km_1555	Saccharolobus solfataricus
Km_1556	Saccharolobus solfataricus
Km_1557	Sulfolobus solfataricus
Km_1558	Saccharolobus solfataricus
Km_1559	Sulfolobus solfataricus
Km_1560	Sulfolobus solfataricus
Km_1561	Sulfolobus solfataricus
Km_1562	Thermococcus kodakarensis
Km_1563	Thermococcus kodakarensis
Km_1564	Vitis vinifera
Km_1565	Vitis vinifera
Km_1566	Methanocaldococcus jannaschii
Km_1567	Methanocaldococcus jannaschii
Km_1568	Methanocaldococcus jannaschii
Km_1569	Methanocaldococcus jannaschii
Km_1570	Mycobacterium tuberculosis
Km_1571	Acetivibrio thermocellus
Km_1572	Trypanosoma cruzi
Km_1573	Trypanosoma cruzi
Km_1574	Trypanosoma cruzi
Km_1575	Trypanosoma cruzi
Km_1576	Acetivibrio thermocellus
Km_1577	Acetivibrio thermocellus
Km_1578	Acetivibrio thermocellus
Km_1579	Acetivibrio thermocellus
Km_1580	Acetivibrio thermocellus
Km_1581	Thermotoga maritima
Km_1582	Thermotoga maritima
Km_1583	Thermotoga maritima
Km_1584	Methanosarcina barkeri
Km_1585	Methanosarcina barkeri
Km_1586	Brassica napus
Km_1587	Brassica napus
Km_1588	Rhodococcus sp. HI-31
Km_1589	Rhodococcus sp. HI-31
Km_1590	Ilyonectria destructans
Km_1591	Ilyonectria destructans
Km_1592	Ilyonectria destructans
Km_1593	Ilyonectria destructans
Km_1594	Ilyonectria destructans
Km_1595	Ilyonectria destructans
Km_1596	Ilyonectria destructans
Km_1597	Acinetobacter johnsonii
Km_1598	Acinetobacter johnsonii
Km_1599	Acinetobacter johnsonii
Km_1600	Acinetobacter johnsonii
Km_1601	Acinetobacter johnsonii
Km_1602	Acinetobacter johnsonii
Km_1603	Acinetobacter johnsonii
Km_1604	Acinetobacter johnsonii
Km_1605	Thermocrispum municipale
Km_1606	Thermocrispum municipale
Km_1607	Thermocrispum municipale
Km_1608	Thermocrispum municipale
Km_1609	Lycium barbarum
Km_1610	Perilla frutescens
Km_1611	Perilla frutescens
Km_1612	Perilla frutescens
Km_1613	Arabidopsis thaliana
Km_1614	Arabidopsis thaliana
Km_1615	Arabidopsis thaliana
Km_1616	Arabidopsis thaliana
Km_1617	Fragaria x ananassa
Km_1618	Fragaria x ananassa
Km_1619	Fragaria vesca
Km_1620	Fragaria vesca
Km_1621	Oryza sativa Japonica Group
Km_1622	Oryza sativa Japonica Group
Km_1623	Camellia sinensis
Km_1624	Camellia sinensis
Km_1625	Camellia sinensis
Km_1626	Oryza sativa Japonica Group
Km_1627	Oryza sativa Japonica Group
Km_1628	Oryza sativa Japonica Group
Km_1629	Oryza sativa Japonica Group
Km_1630	Dahlia pinnata D3IWE5 and
Km_1631	Dahlia pinnata D3IWE5 and
Km_1632	Tagetes erecta
Km_1633	Tagetes erecta
Km_1634	Tagetes erecta
Km_1635	Tagetes erecta
Km_1636	Tagetes erecta
Km_1637	Arabidopsis thaliana
Km_1638	Escherichia coli
Km_1639	Thermus thermophilus
Km_1640	Pyrococcus horikoshii O59088 and
Km_1641	Trypanosoma cruzi
Km_1642	Thermococcus profundus
Km_1643	Escherichia coli
Km_1644	Escherichia coli
Km_1645	Escherichia coli
Km_1646	Escherichia coli
Km_1647	Escherichia coli
Km_1648	Escherichia coli
Km_1649	Trypanosoma cruzi
Km_1650	Mytilus edulis
Km_1651	Mytilus edulis
Km_1652	Mytilus edulis
Km_1653	Mytilus edulis
Km_1654	Mytilus edulis
Km_1655	Mytilus edulis
Km_1656	Mytilus edulis
Km_1657	Mytilus edulis
Km_1658	Mytilus edulis
Km_1659	Mytilus edulis
Km_1660	Mytilus edulis
Km_1661	Mus musculus
Km_1662	Mus musculus
Km_1663	Mus musculus
Km_1664	Mus musculus
Km_1665	Flavobacterium frigidimaris
Km_1666	Pyrococcus horikoshii
Km_1667	Pyrococcus horikoshii
Km_1668	Pyrococcus horikoshii
Km_1669	Pyrococcus horikoshii
Km_1670	Pyrococcus horikoshii
Km_1671	Pyrococcus horikoshii
Km_1672	Pyrococcus horikoshii
Km_1673	Pyrococcus horikoshii
Km_1674	Pyrococcus horikoshii
Km_1675	Pyrococcus horikoshii
Km_1676	Pyrococcus horikoshii
Km_1677	Pyrococcus horikoshii
Km_1678	Cupriavidus necator
Km_1679	Cupriavidus necator
Km_1680	Acetoanaerobium sticklandii
Km_1681	Acetoanaerobium sticklandii
Km_1682	Escherichia coli
Km_1683	Escherichia coli
Km_1684	Escherichia coli
Km_1685	Thermoplasma volcanium
Km_1686	Thermoplasma volcanium
Km_1687	Thermoplasma volcanium
Km_1688	Thermoplasma volcanium
Km_1689	Thermoplasma volcanium
Km_1690	Thermoplasma volcanium
Km_1691	Thermoplasma volcanium
Km_1692	Thermoplasma volcanium
Km_1693	Thermoplasma volcanium
Km_1694	Thermoplasma volcanium
Km_1695	uncultured archaeon
Km_1696	uncultured archaeon
Km_1697	uncultured archaeon
Km_1698	uncultured archaeon
Km_1699	uncultured archaeon
Km_1700	uncultured archaeon
Km_1701	uncultured archaeon
Km_1702	uncultured archaeon
Km_1703	uncultured archaeon
Km_1704	uncultured archaeon
Km_1705	uncultured archaeon
Km_1706	Saccharomyces cerevisiae
Km_1707	Saccharomyces cerevisiae
Km_1708	Saccharomyces cerevisiae
Km_1709	Saccharomyces cerevisiae
Km_1710	Arabidopsis thaliana
Km_1711	Arabidopsis thaliana
Km_1712	Mycobacterium tuberculosis
Km_1713	Salmonella enterica subsp. enterica serovar Typhimurium
Km_1714	Salmonella enterica subsp. enterica serovar Typhimurium
Km_1715	Salmonella enterica subsp. enterica serovar Typhimurium
Km_1716	Salmonella typhimurium
Km_1717	Salmonella enterica subsp. enterica serovar Typhimurium
Km_1718	Salmonella enterica subsp. enterica serovar Typhimurium
Km_1719	Salmonella enterica subsp. enterica serovar Typhimurium
Km_1720	Salmonella enterica subsp. enterica serovar Typhimurium
Km_1721	Salmonella enterica subsp. enterica serovar Typhimurium
Km_1722	Salmonella enterica subsp. enterica serovar Typhimurium
Km_1723	Salmonella enterica subsp. enterica serovar Typhimurium
Km_1724	Escherichia coli
Km_1725	Escherichia coli
Km_1726	Escherichia coli
Km_1727	Escherichia coli
Km_1728	Escherichia coli
Km_1729	Escherichia coli
Km_1730	Escherichia coli
Km_1731	Escherichia coli
Km_1732	Escherichia coli
Km_1733	Candida albicans
Km_1734	Homo sapiens Q03518 AND
Km_1735	Homo sapiens Q03518 AND
Km_1736	Drosophila melanogaster
Km_1737	Drosophila melanogaster
Km_1738	Pogostemon cablin
Km_1739	Vigna unguiculata
Km_1740	Bdellovibrio bacteriovorus
Km_1741	Thermococcus kodakarensis
Km_1742	Thermococcus kodakarensis
Km_1743	Thermococcus kodakarensis
Km_1744	Thermococcus kodakarensis
Km_1745	Thermococcus kodakarensis
Km_1746	Thermococcus kodakarensis
Km_1747	Thermococcus kodakarensis
Km_1748	Thermococcus kodakarensis
Km_1749	Thermococcus kodakarensis
Km_1750	Thermococcus kodakarensis
Km_1751	Thermococcus kodakarensis
Km_1752	Thermococcus kodakarensis
Km_1753	Leishmania major
Km_1754	Streptococcus pneumoniae D39
Km_1755	Sulfolobus acidocaldarius
Km_1756	Homo sapiens
Km_1757	Trypanosoma cruzi
Km_1758	Homo sapiens
Km_1759	Homo sapiens
Km_1760	Homo sapiens
Km_1761	Homo sapiens
Km_1762	Homo sapiens
Km_1763	Homo sapiens
Km_1764	Homo sapiens
Km_1765	Homo sapiens
Km_1766	Homo sapiens
Km_1767	Homo sapiens
Km_1768	Homo sapiens
Km_1769	Homo sapiens
Km_1770	Homo sapiens
Km_1771	Homo sapiens
Km_1772	Homo sapiens
Km_1773	Homo sapiens
Km_1774	Homo sapiens
Km_1775	Homo sapiens
Km_1776	Homo sapiens
Km_1777	Homo sapiens
Km_1778	Homo sapiens
Km_1779	Shewanella sp.
Km_1780	Shewanella sp.
Km_1781	Shewanella sp.
Km_1782	Shewanella sp.
Km_1783	Shewanella sp.
Km_1784	Shewanella sp.
Km_1785	Thermus thermophilus
Km_1786	Rattus norvegicus
Km_1787	Acinetobacter sp. HBS-2
Km_1788	Acinetobacter sp. HBS-2
Km_1789	Acinetobacter sp. HBS-2
Km_1790	Paraburkholderia xenovorans
Km_1791	Paraburkholderia xenovorans
Km_1792	Paraburkholderia xenovorans
Km_1793	Paraburkholderia xenovorans
Km_1794	Paraburkholderia xenovorans
Km_1795	Paraburkholderia xenovorans
Km_1796	Paraburkholderia xenovorans
Km_1797	Paraburkholderia xenovorans
Km_1798	Paraburkholderia xenovorans
Km_1799	Paraburkholderia xenovorans
Km_1800	Paraburkholderia xenovorans
Km_1801	Paraburkholderia xenovorans
Km_1802	Paraburkholderia xenovorans
Km_1803	Paraburkholderia xenovorans
Km_1804	Paraburkholderia xenovorans
Km_1805	Paraburkholderia xenovorans
Km_1806	Paraburkholderia xenovorans
Km_1807	Paraburkholderia xenovorans
Km_1808	Paraburkholderia xenovorans
Km_1809	Thermoanaerobacter sp.
Km_1810	Thermoanaerobacter sp.
Km_1811	Thermoanaerobacter sp.
Km_1812	Thermoanaerobacter sp.
Km_1813	Thermoanaerobacter sp.
Km_1814	Thermoanaerobacter sp.
Km_1815	Chlamydomonas reinhardtii
Km_1816	Trametopsis cervina
Km_1817	Phanerochaete sordida
Km_1818	Phanerodontia chrysosporium
Km_1819	Phanerodontia chrysosporium
Km_1820	Neurospora crassa
Km_1821	Neurospora crassa
Km_1822	Neurospora crassa
Km_1823	Rhodotorula glutinis
Km_1824	Rhodotorula glutinis
Km_1825	Rhodotorula glutinis
Km_1826	Rhodotorula glutinis
Km_1827	Rhodotorula glutinis
Km_1828	Rhodotorula glutinis
Km_1829	Rhodotorula glutinis
Km_1830	Rhodotorula glutinis
Km_1831	Haemophilus influenzae
Km_1832	Escherichia coli
Km_1833	Catharanthus roseus
Km_1834	Catharanthus roseus
Km_1835	Mesocricetus auratus
Km_1836	Mesocricetus auratus
Km_1837	Mesocricetus auratus
Km_1838	Homo sapiens
Km_1839	Homo sapiens
Km_1840	Homo sapiens
Km_1841	Homo sapiens
Km_1842	Homo sapiens
Km_1843	Homo sapiens
Km_1844	Homo sapiens
Km_1845	Homo sapiens
Km_1846	Homo sapiens
Km_1847	Homo sapiens
Km_1848	Homo sapiens
Km_1849	Homo sapiens
Km_1850	Streptomyces griseus
Km_1851	Streptomyces griseus
Km_1852	Streptomyces griseus
Km_1853	Streptomyces griseus
Km_1854	Streptomyces griseus
Km_1855	Streptomyces griseus
Km_1856	Rattus norvegicus
Km_1857	Rattus norvegicus
Km_1858	Rattus norvegicus
Km_1859	Bacillus anthracis
Km_1860	Bacillus anthracis
Km_1861	Bacillus anthracis
Km_1862	Bacillus anthracis
Km_1863	Bacillus anthracis
Km_1864	Bacillus anthracis
Km_1865	Bacillus anthracis
Km_1866	Bacillus anthracis
Km_1867	Mycolicibacterium smegmatis
Km_1868	Mycolicibacterium smegmatis
Km_1869	Mycolicibacterium smegmatis
Km_1870	Mycolicibacterium smegmatis
Km_1871	Mycolicibacterium smegmatis
Km_1872	Mycolicibacterium smegmatis
Km_1873	Mycolicibacterium smegmatis
Km_1874	Tsukamurella paurometabola
Km_1875	Tsukamurella paurometabola
Km_1876	Bacillus anthracis
Km_1877	Bacillus anthracis
Km_1878	Bacillus anthracis
Km_1879	Bacillus anthracis
Km_1880	Mycolicibacterium smegmatis
Km_1881	Mycolicibacterium smegmatis
Km_1882	Streptomyces albidoflavus
Km_1883	Lentilactobacillus buchneri
Km_1884	Lentilactobacillus buchneri
Km_1885	Lentilactobacillus buchneri
Km_1886	Lentilactobacillus buchneri
Km_1887	Arabidopsis thaliana
Km_1888	Withania somnifera
Km_1889	Withania somnifera
Km_1890	Withania somnifera
Km_1891	Withania somnifera
Km_1892	Withania somnifera
Km_1893	Withania somnifera
Km_1894	Withania somnifera
Km_1895	Withania somnifera
Km_1896	Ogataea angusta
Km_1897	Ogataea angusta
Km_1898	Kluyveromyces lactis
Km_1899	Staphylococcus aureus
Km_1900	Porphyromonas gingivalis
Km_1901	uncultured bacterium pBF1
Km_1902	uncultured bacterium pBF1
Km_1903	Aquifex aeolicus
Km_1904	Aquifex aeolicus
Km_1905	Arabidopsis thaliana
Km_1906	Arabidopsis thaliana
Km_1907	Arabidopsis thaliana
Km_1908	Agrobacterium fabrum
Km_1909	Homo sapiens
Km_1910	Zea mays
Km_1911	Arthrospira platensis
Km_1912	Arthrospira platensis
Km_1913	Mycobacterium tuberculosis
Km_1914	Mus musculus
Km_1915	Mus musculus
Km_1916	Mus musculus
Km_1917	Saccharomyces cerevisiae
Km_1918	Chromobacterium violaceum
Km_1919	Chromobacterium violaceum
Km_1920	Chromobacterium violaceum
Km_1921	Paenibacillus lautus
Km_1922	Paenibacillus lautus
Km_1923	Methylophaga thalassica
Km_1924	Campylobacter jejuni
Km_1925	Campylobacter jejuni
Km_1926	Campylobacter jejuni
Km_1927	Campylobacter jejuni
Km_1928	Artemisia annua
Km_1929	Pyrococcus horikoshii
Km_1930	Vibrio cholerae
Km_1931	Vibrio cholerae
Km_1932	Burkholderia cepacia
Km_1933	Burkholderia cepacia
Km_1934	Homo sapiens
Km_1935	Homo sapiens
Km_1936	Abyssogena kaikoi
Km_1937	Sabellastarte spectabilis
Km_1938	Sabellastarte spectabilis
Km_1939	Metapenaeus ensis
Km_1940	Metapenaeus ensis
Km_1941	Trypanosoma cruzi
Km_1942	Ascaris suum
Km_1943	Ascaris suum
Km_1944	Ascaris suum
Km_1945	Ascaris suum
Km_1946	Ascaris suum
Km_1947	Ascaris suum
Km_1948	Ascaris suum
Km_1949	Lucilia cuprina
Km_1950	Lucilia cuprina
Km_1951	Caenorhabditis elegans
Km_1952	Caenorhabditis elegans
Km_1953	Caenorhabditis elegans
Km_1954	Caenorhabditis elegans
Km_1955	Tetrahymena pyriformis
Km_1956	Tetrahymena pyriformis
Km_1957	Tetrahymena pyriformis
Km_1958	Teladorsagia circumcincta
Km_1959	Euphausia superba
Km_1960	Teladorsagia circumcincta
Km_1961	Neocaridina denticulata
Km_1962	Neocaridina denticulata
Km_1963	Neocaridina denticulata
Km_1964	Neocaridina denticulata
Km_1965	Euphausia superba
Km_1966	Daphnia magna
Km_1967	Trypanosoma brucei brucei
Km_1968	Trypanosoma brucei brucei
Km_1969	Caenorhabditis elegans
Km_1970	Caenorhabditis elegans
Km_1971	Caenorhabditis elegans
Km_1972	Caenorhabditis elegans
Km_1973	Tribolium castaneum
Km_1974	Tribolium castaneum
Km_1975	Polybetes pythagoricus
Km_1976	Frankliniella occidentalis
Km_1977	Daphnia magna
Km_1978	Nautilus pompilius
Km_1979	Octopus vulgaris
Km_1980	Sepioteuthis lessoniana
Km_1981	Tetrahymena pyriformis
Km_1982	Trypanosoma cruzi
Km_1983	Daphnia magna
Km_1984	Homo sapiens
Km_1985	Mus musculus
Km_1986	Homo sapiens
Km_1987	Homo sapiens
Km_1988	Homo sapiens
Km_1989	Homo sapiens
Km_1990	Homo sapiens
Km_1991	Escherichia coli
Km_1992	Arabidopsis thaliana
Km_1993	Arabidopsis thaliana
Km_1994	Populus trichocarpa
Km_1995	Populus trichocarpa
Km_1996	Populus trichocarpa
Km_1997	Populus trichocarpa
Km_1998	Saccharomyces cerevisiae
[truncated: 40,019 more rows]

## Sheet: figs.3g
	std
0.0-0.25	1973
0.25-0.5	785
0.5-0.75	349
0.75-1.0	178
1.0-1.25	99
1.25-1.5	46
1.5-1.75	31
1.75-2.0	11
2.0-2.25	8
2.25-2.5	3
2.5-2.75	0
2.75-3.0	0
3.0-3.25	7

## Sheet: figs.3h
	std
0.0-0.25	3987
0.25-0.5	1468
0.5-0.75	558
0.75-1.0	221
1.0-1.25	99
1.25-1.5	66
1.5-1.75	56
1.75-2.0	6
2.0-2.25	3
2.25-2.5	0
2.5-2.75	1
2.75-3.0	0
