# Supplementary material for: Robust enzyme discovery and engineering with deep learning using CataPro
Source: Nat Commun. 2025 Mar 20;16:2736. doi: 10.1038/s41467-025-58038-4 (PMC11923063; doi:10.1038/s41467-025-58038-4)
Supplement: Supplementary file 7 — Source Data [file 41467_2025_58038_MOESM7_ESM.zip › Source Data/Figs4.xlsx]

## Sheet: figs.4a
	pred	label
kcat_13005	0.7057	0.444
kcat_13045	0.4198	0.4425
kcat_10495	-0.3501	0.8388
kcat_8068	1.7185	1.1875
kcat_17880	0.6371	3.2414
kcat_21327	2.7129	2.3191
kcat_21723	0.5564	-2.0792
kcat_1338	-0.6672	2.8133
kcat_1339	-0.1906	2.5464
kcat_1340	-0.283	2.6767
kcat_4110	-0.927	1.0414
kcat_4111	-1.1316	0.9777
kcat_2390	-1.026	1.3464
kcat_10068	0.8967	3.7993
kcat_10069	0.8922	3.7993
kcat_780	1.258	1.9494
kcat_781	1.2489	1.9284
kcat_782	1.2494	1.9031
kcat_783	1.3132	1.6857
kcat_784	1.2528	1.9445
kcat_13790	1.3058	-0.9586
kcat_13791	0.7253	-0.9208
kcat_13792	1.1104	-0.8539
kcat_19096	0.9472	1.1761
kcat_19097	1.2929	1.9395
kcat_19098	0.714	1.9395
kcat_19099	1.3329	1.9395
kcat_19100	0.5075	1.6402
kcat_19101	0.4485	1.6402
kcat_19102	0.8975	1.6402
kcat_19103	0.6951	1.6057
kcat_19104	0.5241	1.6057
kcat_19105	0.6946	1.6057
kcat_4173	0.0496	0.1614
kcat_4174	-0.0882	-3.1549
kcat_27043	0.3266	-0.699
kcat_27044	-0.1349	-2
kcat_17127	0.8675	0.356
kcat_17128	1.2148	-0.3357
kcat_17129	0.4859	0.3555
kcat_357	1.0234	0.8865
kcat_358	1.5216	0.6902
kcat_4361	-0.6999	-2.9208
kcat_6121	0.4482	1.1553
kcat_27099	0.7547	1.0253
kcat_17323	0.7552	2.2625
kcat_17324	0.9668	1.5051
kcat_17325	0.7736	1.8202
kcat_17326	0.968	2.3424
kcat_17327	1.1664	2.1553
kcat_17328	0.9593	1.7093
kcat_17329	1.207	1.5933
kcat_17354	1.006	1.1303
kcat_17355	1.0013	2.0531
kcat_17356	0.7939	2.5237
kcat_17357	0.4944	1.8312
kcat_17358	0.8932	1.9722
kcat_20484	0.7577	1.1875
kcat_20485	0.6481	1.248
kcat_20486	1.0075	-0.6198
kcat_20487	0.7823	1.4983
kcat_20488	0.8039	1.5573
kcat_20490	0.9711	-1.7696
kcat_20491	0.6874	-2.699
kcat_20492	0.7407	-2.4318
kcat_20493	0.8834	-2.4437
kcat_20494	1.1407	-2.4685
kcat_20495	0.8747	-2.5376
kcat_20496	0.8836	-1.8327
kcat_20497	0.5513	-2.3565
kcat_20498	0.603	-2.5376
kcat_20499	0.7485	-2.5686
kcat_20500	1.0054	-2.5229
kcat_20501	0.7528	-2.699
kcat_3571	1.5962	1.1206
kcat_18093	-1.3785	-1.3665
kcat_14898	1.1191	1.9345
kcat_14908	1.137	0.3263
kcat_12111	0.2938	-0.3468
kcat_6149	-0.6898	-0.4685
kcat_6150	-0.6993	-0.1135
kcat_6151	-0.6911	-4.8928
kcat_23048	0.4008	1.4031
kcat_23049	0.6228	1.4031
kcat_23050	0.6555	1.5599
kcat_23594	0.9031	1.5599
kcat_23595	0.7233	1.5599
kcat_5857	0.5557	2.4523
kcat_5858	0.4821	-0.4949
kcat_5859	0.4867	-1.9208
kcat_5860	0.5005	-0.6021
kcat_14305	0.4889	1.776
kcat_14306	0.8111	2.1553
kcat_14307	0.4825	2.1038
kcat_14308	0.424	1.5551
kcat_14309	0.5505	1.3598
kcat_14310	0.6994	1.932
kcat_14311	0.7219	1.9552
kcat_4363	1.3631	0.9243
kcat_4366	0.8931	5.017
kcat_4367	1.085	5.1173
kcat_4368	0.8133	4.937
kcat_4369	0.9876	4.8949
kcat_4370	1.4431	-0.2757
kcat_4371	1.4707	-0.4559
kcat_4372	1.7254	1.4033
kcat_4373	1.494	1.457
kcat_4374	1.5055	1.2686
kcat_4375	1.2967	1.3134
kcat_21331	1.1318	1.6656
kcat_21332	1.7396	1.6656
kcat_21333	0.8829	-0.1612
kcat_21334	1.519	-0.1612
kcat_21335	0.8163	-1.0458
kcat_21336	0.9387	-0.1612
kcat_21337	1.559	-0.1612
kcat_21338	0.7976	-0.6383
kcat_21339	1.4397	-0.6383
kcat_21340	1.5609	0.3096
kcat_21341	0.9187	0.3096
kcat_21342	1.6922	-0.0555
kcat_21343	1.0769	-0.0555
kcat_21344	0.9467	0.4048
kcat_21345	1.587	0.4048
kcat_21346	1.2249	-1.7305
kcat_10865	-1.4773	-1.5229
kcat_10869	-1.3398	0.3365
kcat_10870	-1.3533	-0.3188
kcat_10868	-0.6402	1.2279
kcat_17444	0.2438	0.5185
kcat_17445	0.4231	0.5315
kcat_17446	0.3001	-0.2441
kcat_17447	-0.0237	-0.4437
kcat_667	1.6365	2.0128
kcat_16246	0.6404	1.5315
kcat_16247	0.8773	1.5315
kcat_16248	0.9108	1.7404
kcat_16249	0.6491	1.6628
kcat_16250	0.9467	1.6628
kcat_16251	0.9416	1.6628
kcat_16252	0.6763	0.5185
kcat_16253	0.6991	0.5185
kcat_16254	0.8885	0.5185
kcat_16255	1.0441	2.0792
kcat_16256	0.8715	1.2553
kcat_16257	0.7046	0.5682
kcat_16258	0.9272	0.5315
kcat_16259	0.834	-0.585
kcat_16260	0.9409	0.1761
kcat_16261	0.9526	0.1761
kcat_16262	0.9123	0.8451
kcat_16263	1.0052	0.1139
kcat_16264	0.936	0.2041
kcat_16265	0.7329	0.301
kcat_16266	1.0416	0.301
kcat_16267	0.8834	0.3617
kcat_16268	0.944	0.4314
kcat_16269	0.668	0.4472
kcat_16270	0.9073	0.4914
kcat_16271	0.6965	0.1461
kcat_16272	0.7206	0.1461
kcat_16273	1.0079	0.1461
kcat_16274	0.6605	0.2304
kcat_16275	0.8807	0.2304
kcat_16276	0.9689	0.2304
kcat_16277	1.1145	2.0453
kcat_16278	1.0233	1.3222
kcat_16279	0.8332	2.1461
kcat_16280	0.6868	0.3979
kcat_16281	0.5977	1.301
kcat_16282	0.9398	2.2788
kcat_16283	0.8095	1.1461
kcat_16284	0.8897	-0.9208
kcat_16285	0.6263	-0.5528
kcat_16286	0.9736	0.3802
kcat_16287	0.9115	0.0792
kcat_16288	0.9866	0.6232
kcat_16289	0.9018	0.2553
kcat_16290	0.7339	2.2304
kcat_16291	0.6318	2.2553
kcat_16292	0.8854	-0.7447
kcat_16293	0.671	-0.6021
kcat_16294	0.9813	-0.6021
kcat_16295	1.082	2.3802
kcat_16296	0.8134	0.7482
kcat_16297	1.1353	2.5159
kcat_16298	0.8286	2.5052
kcat_16299	0.8315	-0.6576
kcat_16300	0.6197	-0.5686
kcat_16301	0.9352	-0.5686
kcat_16302	0.6031	0.8195
kcat_16303	1.0064	0.6128
kcat_25518	1.0855	1.9777
kcat_25519	0.8937	1.8451
kcat_25520	0.8849	1.7634
kcat_25521	1.0147	-1.301
kcat_25522	0.871	2.1399
kcat_25523	0.8262	2.1761
kcat_25524	1.0767	2.0414
kcat_25525	0.9764	1.0607
kcat_14362	1.2708	1.0086
kcat_14363	1.3566	0.5866
kcat_14364	1.646	1.9031
kcat_18314	1.3264	2.3284
kcat_10866	0.4415	0.0792
kcat_16807	1.2789	2.7033
kcat_8270	0.9297	0.4362
kcat_8279	0.815	0.5478
kcat_8280	0.5996	0.6794
kcat_17346	1.1455	2.4036
kcat_8721	0.139	0.415
kcat_8722	0.3518	0.1303
kcat_8723	0.3638	1.1239
kcat_8724	0.5063	0.3324
kcat_10902	0.8251	3.4765
kcat_16240	2.8236	1.6928
kcat_16241	2.8279	1.7251
kcat_16242	2.4617	1.73
kcat_16243	2.5739	1.4166
kcat_16244	2.4876	1.6085
kcat_16245	2.744	1.7067
kcat_25526	1.0355	-1.3372
kcat_25527	1.0781	0.3617
kcat_25528	0.6978	0.2648
kcat_25529	0.7295	0.4771
kcat_25530	1.1507	0.4624
kcat_25531	0.8149	0.4771
kcat_25532	0.1384	0.5378
kcat_20332	1.6948	0.3802
kcat_20333	1.3377	0.5988
kcat_20334	1.1853	0.1072
kcat_20335	1.1536	0.3424
kcat_20336	0.8395	0.1523
kcat_20337	0.7522	0.0864
kcat_20363	1.2502	0.0719
kcat_20364	0.9648	0.0294
kcat_2466	-0.254	0.3424
kcat_2467	0.0033	2.0241
kcat_2468	-0.311	2.1489
kcat_2469	-0.2104	2.0622
kcat_13927	-0.7014	1.1931
kcat_13928	-0.7842	1.2553
kcat_13929	1.1159	-0.3979
kcat_13930	1.3385	0
kcat_13931	-0.7854	0
kcat_13932	-0.3841	0
kcat_13933	-0.3906	0.8451
kcat_13934	1.3214	1
kcat_13935	-0.7982	1
kcat_13936	1.319	0.699
kcat_13937	1.1204	0.699
kcat_13938	-0.8011	0.6021
kcat_13939	1.1015	0.6021
kcat_13940	1.342	1.2788
kcat_13941	0.8231	0.1072
kcat_13942	-0.3863	1.0792
kcat_13943	1.1003	1.1139
kcat_13944	-0.3794	1.0414
kcat_13945	0.5079	0.5416
kcat_13946	0.2851	0.6096
kcat_13947	0.0428	0.8287
kcat_13948	-0.6648	0.7574
kcat_6604	0.6964	-0.4724
kcat_27360	0.5563	1.4472
kcat_27361	0.5398	0.5798
kcat_27362	0.534	0.7482
kcat_27363	0.3765	1.0934
kcat_27364	0.5502	0.7782
kcat_27365	0.3862	1.1553
kcat_27366	0.1991	0.5798
kcat_27367	0.1674	-0.8239
kcat_27368	0.163	-0.9586
kcat_27369	-0.0258	-0.9586
kcat_27370	0.1945	0.4624
kcat_27371	-0.0016	-0.2924
kcat_27372	0.5544	0.8692
kcat_27373	0.2329	0.9494
kcat_14148	0.7969	0.301
kcat_6072	0.3821	0.4472
kcat_6073	0.8389	0.1139
kcat_6074	0.4031	0.9395
kcat_6075	0.846	0.301
kcat_9315	0.0249	0.6232
kcat_19466	0.2998	0.9395
kcat_19467	0.4061	0.9395
kcat_19468	0.8565	0.9395
kcat_19469	0.2185	0.716
kcat_19470	0.4688	0.7076
kcat_19471	0.8885	0.716
kcat_69	1.0283	1.1761
kcat_7990	1.9317	1.9823
kcat_13236	0.9943	1.2788
kcat_13237	1.5002	1.1732
kcat_1606	1.4188	2.0294
kcat_1607	1.4387	1.8225
kcat_1608	1.4503	1.8922
kcat_1609	1.4392	1.0913
kcat_1610	1.419	1.1062
kcat_1611	1.452	1.0966
kcat_9521	1.5212	0.1139
kcat_9522	0.5997	-0.0757
kcat_9523	0.3573	-1.8239
kcat_9524	0.1958	1.3784
kcat_12314	1.1865	2.2455
kcat_16569	0.8899	1.3703
kcat_16576	1.1068	1.3094
kcat_17112	1.1969	1.6776
kcat_13008	0.9271	1.3424
kcat_13009	0.6974	0.9445
kcat_13010	0.9227	1.0719
kcat_13011	0.9088	1.3802
kcat_13012	0.7142	0.8261
kcat_13013	0.7588	-1.2076
kcat_13014	0.9518	2.2355
kcat_13015	0.7167	-0.9469
kcat_13016	1.0113	2.6304
kcat_13017	1.0076	2.7126
kcat_13046	0.6409	1.4168
kcat_13047	0.7821	0.8785
kcat_13048	0.5839	0.9355
kcat_13049	0.7097	1.417
kcat_13050	0.5677	1.4607
kcat_13051	0.5992	2.3784
kcat_13052	0.5646	1.9757
kcat_13053	0.4544	1.9816
kcat_13054	0.4531	2.1303
kcat_13055	0.5464	1.6721
kcat_13056	0.6582	2.1644
kcat_13057	0.5526	1.4409
kcat_13058	0.5457	1.8463
kcat_13059	0.5545	1.7604
kcat_13060	0.6485	1.8698
kcat_13061	0.7371	1.9069
kcat_13062	0.7246	2.8779
kcat_13063	0.6279	2.4871
kcat_13064	0.8068	2.5899
kcat_13065	0.7628	2.8987
kcat_13066	-0.0681	-0.9318
kcat_13067	-0.0176	-0.6946
kcat_13068	-0.0283	-0.8153
kcat_13069	-0.1697	-0.3925
kcat_13070	1.073	2.601
kcat_14162	0.0702	2.143
kcat_14163	-0.0567	2.4487
kcat_14164	-0.1909	2.1038
kcat_14165	0.1287	2.4742
kcat_16093	-0.2235	0.9731
kcat_16094	0.0661	1.0212
kcat_24636	0.9435	-1.1805
kcat_24637	0.9092	-1.2007
kcat_24638	0.9189	-1.8861
kcat_24639	0.9234	-2.0969
kcat_24640	0.873	-1.0362
kcat_24641	0.8488	-0.9172
kcat_24642	0.8042	-1.3665
kcat_24643	0.8085	-1.4437
kcat_24644	1.0578	1.7235
kcat_24645	0.9988	2.1461
kcat_24646	0.9999	1.5211
kcat_24647	1.0576	1.0492
kcat_24648	1.0379	0.4928
kcat_24649	0.9812	0.5911
kcat_24650	0.9391	0.3222
kcat_24651	0.9803	0.2695
kcat_25119	1.8447	2.0212
kcat_25120	1.9548	2.5763
kcat_25121	1.919	2.8182
kcat_25122	1.8398	0.1335
kcat_25125	1.8899	2.8182
kcat_25126	1.9388	2.5315
kcat_9190	-0.1007	-1.6021
kcat_20053	-0.5979	-0.0969
kcat_12723	0.2006	0.5832
kcat_12724	0.4911	0.4265
kcat_12725	0.6912	-0.8861
kcat_12726	0.5867	-0.8861
kcat_12727	0.455	-1.5229
kcat_12728	0.305	0.8938
kcat_2247	0.8755	2.301
kcat_2248	0.7069	1.8633
kcat_2252	0.72	2.8235
kcat_11609	0.6186	-0.6021
kcat_11610	0.7095	-0.6021
kcat_11611	0.2529	0.0414
kcat_11612	0.2663	0.0414
kcat_11613	0.4041	0.238
kcat_11614	0.3452	0.238
kcat_11615	0.4288	0.2279
kcat_11616	0.3738	0.2279
kcat_11617	0.4593	0.2529
kcat_11618	0.3916	0.2529
kcat_11619	0.4283	0.2068
kcat_11620	0.3575	0.2068
kcat_104	2.4057	1.7782
kcat_105	2.3264	0.2304
kcat_106	2.2903	1.1239
kcat_107	2.4382	1.8254
kcat_108	2.4183	1.8561
kcat_121	2.2387	3.8573
kcat_124	2.256	5.301
kcat_125	2.4104	4.0792
kcat_12296	1.2296	-0.2218
kcat_10378	1.2629	1.4249
kcat_10379	1.5835	2.9269
kcat_14258	1.1234	1.1761
kcat_14259	1.1787	1.1761
kcat_14260	1.1493	0.9395
kcat_14261	1.4344	1.6021
kcat_14262	0.7614	1.1139
kcat_14263	1.0856	1.3424
kcat_14302	1.0371	0.2765
kcat_14303	1.3129	0.4533
kcat_14304	1.5082	0.716
kcat_19355	0.8264	1.5682
kcat_19356	0.804	2.1303
kcat_19357	0.8543	0.7559
kcat_19358	1.1812	0.6693
kcat_19359	0.8794	1.0453
kcat_19360	0.6414	0.6693
kcat_19361	1.0722	-0.1759
kcat_19362	1.1705	2.29
kcat_19363	0.9092	1.2122
kcat_19364	0.4561	2.1703
kcat_19365	0.5826	2.017
kcat_749	-1.2076	-1.1249
kcat_1433	-1.2553	-2.8861
kcat_1434	-1.2726	-2.1249
kcat_1435	-1.257	-2.8239
kcat_1436	-1.2621	-2.2291
kcat_1437	-1.2623	-1.7878
kcat_8149	-0.88	-1.3979
kcat_11300	-1.3258	-1.699
kcat_11301	-1.2553	-1.3979
kcat_11302	-0.8197	-1.7696
kcat_16428	-0.9656	-2
kcat_16429	-0.7097	-2
kcat_16430	-0.9272	-1.8539
kcat_16431	-0.9216	-1.9208
kcat_16432	-0.8429	-1.3665
kcat_16433	-0.9812	-2.5058
kcat_16434	-0.9859	-2.9586
kcat_17126	-0.675	-2.0223
kcat_17185	-0.9689	-0.5376
kcat_26840	-0.9357	-3.4559
kcat_8591	-1.3693	-0.2757
kcat_8592	-1.3696	-0.3279
kcat_8593	-1.3858	-0.4202
kcat_8950	1.0813	-0.301
kcat_8951	1.0451	0.3365
kcat_8952	1.0726	0.3692
kcat_8953	1.0681	-0.1805
kcat_8954	1.0908	-0.1308
kcat_8955	1.1055	-0.7959
kcat_8956	1.0668	0.699
kcat_8957	1.0555	-0.8861
kcat_8958	1.0817	0.6618
kcat_8959	1.0826	0.356
kcat_8960	1.1026	0.6839
kcat_8961	1.0341	0.3541
kcat_8962	1.0634	-0.2924
kcat_8963	1.0902	0.3201
kcat_8964	1.0553	0.4456
kcat_17076	0.2514	0.1761
kcat_17077	-0.286	0.8451
kcat_17078	-0.0084	0.8751
kcat_17079	-0.0408	0.0792
kcat_21740	0.5631	1
kcat_21741	0.79	1
kcat_21742	0.7718	0.699
kcat_21743	0.5496	0.699
kcat_563	-0.779	-1.3565
kcat_564	-0.7584	-1.8539
kcat_6732	-0.8721	-0.6198
kcat_6733	-1.0408	-0.8861
kcat_13235	-0.6478	-0.4306
kcat_6600	-0.2539	-1.2076
kcat_746	-1.0603	-0.4685
kcat_747	-1.0946	-0.041
kcat_748	-1.115	0.415
kcat_8396	0.1764	-0.2007
kcat_8397	0.166	-1
kcat_8398	0.7777	-0.7212
kcat_8399	0.8242	0.1761
kcat_8400	0.8652	0.415
kcat_8401	0.6451	1.1987
kcat_8402	0.4391	0.301
kcat_8403	0.2187	-0.2757
kcat_8404	0.8017	0.4914
kcat_8405	0.6267	0.1461
kcat_8406	0.1952	-0.2441
kcat_8407	0.8017	0.8633
kcat_8408	0.7952	0.2788
kcat_8409	0.6583	1.0899
kcat_8410	-0.0958	0.2553
kcat_8411	0.4951	0.2553
kcat_8412	0.7755	0.7076
kcat_8413	0.2043	-0.3768
kcat_8414	0.1965	-0.3565
kcat_8415	0.21	-1.0809
kcat_8416	0.165	-0.7447
kcat_8417	0.2102	-0.6021
kcat_8418	0.229	-0.3665
kcat_8419	0.8131	0.8921
kcat_8420	0.6404	1.2068
kcat_8497	0.8056	1.3692
kcat_8498	0.6275	0.9243
kcat_18940	0.9437	1.3692
kcat_18941	0.5687	1.1614
kcat_18942	0.7045	1.1614
kcat_18943	0.6981	0.9243
kcat_7362	0.8224	2.2989
kcat_14234	0.4919	3.9834
kcat_14235	0.4702	3.2702
kcat_14236	0.5151	3.4537
kcat_14237	0.3453	3.9969
kcat_14238	0.3487	3.4431
kcat_14239	0.4883	3.8113
kcat_9121	0.446	-1.1367
kcat_9122	-0.2173	-1.585
kcat_9123	0.378	-1.2007
kcat_9124	-0.2377	-1.2076
kcat_9125	0.2196	-0.9914
kcat_9126	0.4577	-1.1192
kcat_9127	0.7938	-1.0044
kcat_7847	0.9732	2.0414
kcat_7848	0.6926	1.7482
kcat_7849	1.1579	2.3483
kcat_7850	0.6729	2.5237
kcat_7851	0.489	2.7649
kcat_7852	0.8637	2.2148
kcat_7853	0.3014	3.0645
kcat_7854	0.2651	3.2304
kcat_26671	0.7876	3.2648
kcat_8001	1.1092	0.5866
kcat_9277	-0.3484	-1.8539
kcat_9278	-0.3511	-1.8239
kcat_7982	0.3873	0.0792
kcat_24469	-1.2557	-1.0531
kcat_24522	-1.2479	-1.6478
kcat_24583	-1.0066	-2.6021
kcat_24584	-1.0874	-1.8917
kcat_24585	-1.2024	-1.3218
kcat_24586	-0.9755	-2.3979
kcat_24587	-1.0727	-2.0621
kcat_24588	-1.1499	-0.8601
kcat_24591	-0.2547	-2.0969
kcat_24592	-0.2103	-2.6642
kcat_15488	1.4624	0.5682
kcat_15489	1.4575	0
kcat_15490	1.2555	0.8573
kcat_15491	1.2247	1.1732
kcat_8004	-0.6885	-2.1427
kcat_23960	-0.0243	-1.9586
kcat_23961	-0.4897	-2
kcat_25157	-0.2633	-2.1739
kcat_25158	-0.6234	-2.3188
kcat_25159	-0.5248	-3.8239
kcat_25160	-0.5519	-3.2924
kcat_5342	2.8004	1.1761
kcat_5343	2.4407	0.6902
kcat_1457	2.1058	4.4518
kcat_5568	1.0673	-0.0177
kcat_5569	1.0941	-0.3665
kcat_5570	1.0666	0.1614
kcat_5571	1.0703	-0.1805
kcat_5572	1.0616	0.4409
kcat_8031	0.8958	0.3424
kcat_8032	0.9547	1.2041
kcat_8033	0.9479	0.7634
kcat_8034	0.9449	0.8129
kcat_9998	0.3285	0.7019
kcat_9999	1.1642	0.8282
kcat_10000	-0.0837	0.6596
kcat_10001	0.5439	0.4265
kcat_10002	0.1585	0.3359
kcat_10003	1.2564	0.1409
kcat_10004	0.0739	1.6335
kcat_10005	0.4564	1.5051
kcat_10006	1.2024	1.3579
kcat_14756	-0.0272	-0.2366
kcat_21546	0.8951	0.0479
kcat_21547	0.6947	-0.1061
kcat_21548	0.7637	0.2041
kcat_21549	0.7522	0.3082
kcat_21550	0.7681	0.8623
kcat_21551	0.7746	0.6532
kcat_21552	0.9674	1.1461
kcat_21553	0.9533	1.0029
kcat_21554	0.9055	0.6706
kcat_21555	0.9021	0.3188
kcat_23531	0.3225	0.4393
kcat_23532	0.3115	0.5543
kcat_23533	0.5635	0.4393
kcat_23534	0.5538	0.5543
kcat_23535	0.7512	0.1563
kcat_23536	0.3121	0.3291
kcat_23537	0.3291	0.4232
kcat_23538	0.3351	-1.6847
kcat_23539	0.3771	-1.699
kcat_23540	0.3747	-1.5157
kcat_23541	0.4373	-2.8751
kcat_23542	0.4476	-3.0792
kcat_23543	0.4345	-3
kcat_23544	0.3681	-3.0792
kcat_16160	0.4897	0.1461
kcat_16161	0.4944	3.3802
kcat_16162	0.8598	3.3245
kcat_16163	0.8979	3.3911
kcat_16164	0.5231	3.3911
kcat_16165	0.8904	3.0457
kcat_16166	0.8238	3.4479
kcat_8507	-0.764	-0.2882
kcat_8508	-0.8381	-0.4437
kcat_23954	0.3057	0.6355
kcat_23955	0.2462	-2.0605
kcat_23956	0.3156	0.3692
kcat_23957	0.3332	-1.5229
kcat_23958	0.5855	1.1173
kcat_23959	0.5252	1.3802
kcat_27344	0.5957	1.4183
kcat_27345	0.6167	0.0128
kcat_27346	0.6051	-0.7447
kcat_27347	0.4788	-0.7212
kcat_26533	1.0336	1.3424
kcat_12988	0.4512	-1.284
kcat_13238	0.4033	-0.4685
kcat_13239	-0.0217	-2.0969
kcat_25508	-1.1336	-2.7653
kcat_25509	-1.2763	-0.1838
kcat_25510	-1.4014	-0.6543
kcat_25511	-1.5422	-0.3908
kcat_23486	1.214	1.3365
kcat_23487	1.1137	1.3365
kcat_23488	1.7846	1.3365
kcat_6535	-0.9763	0.5798
kcat_6536	-0.1162	-1
kcat_6537	-1.1597	0
kcat_6538	-0.8781	1.0334
kcat_6539	-0.7484	-0.1739
kcat_6540	-0.6351	-0.2366
kcat_6541	-0.6733	0.0682
kcat_6542	-0.5512	0.0864
kcat_6543	-0.7587	0.5798
kcat_6544	-0.8729	-1
kcat_6545	-0.0832	-1.699
kcat_6546	-1.0651	-1.5229
kcat_6548	-0.8086	-0.301
kcat_6549	-1.013	-0.7696
kcat_6550	-0.7057	-0.1549
kcat_6551	-0.046	-2
kcat_6552	-0.8031	-0.0809
kcat_6553	-0.8085	-0.0851
kcat_6554	-0.7098	-0.0747
kcat_6555	-1.0151	-0.9393
kcat_6556	-0.7114	-0.0009
kcat_6557	-1.0182	-0.7258
kcat_6558	-0.9664	-1
kcat_26841	-0.1249	-1.8861
kcat_23304	0.3671	-0.1367
kcat_23305	0.5484	-0.041
kcat_23306	0.6568	-0.4318
kcat_11985	-0.1893	-0.585
kcat_3538	0.9906	-0.9208
kcat_2361	1.1108	1.2878
kcat_6784	0.6831	2.292
kcat_26197	1.3433	-1.1192
kcat_4146	1.5608	2.3655
kcat_22646	1.3888	3.2504
kcat_22647	1.1149	-1.0969
kcat_22648	1.3881	2.659
kcat_22649	1.3664	0.8549
kcat_22650	1.3407	1.7118
kcat_22651	0.9066	-1.0458
kcat_22652	1.1548	2.6053
kcat_22653	0.9119	-0.4685
kcat_22654	1.2116	2.7435
kcat_22655	1.2914	2.8893
kcat_22656	0.9578	0.6042
kcat_22657	1.0391	-0.7212
kcat_22658	1.0168	3.0233
kcat_22659	1.0195	3.1818
kcat_22660	0.958	2.9489
kcat_22661	1.2633	3.2201
kcat_22662	1.1424	0.0294
kcat_22663	1.3734	0.4928
kcat_22664	0.8734	1.5353
kcat_22665	0.9086	2.7574
kcat_22666	1.5304	3.3365
kcat_22667	1.2694	-0.3768
kcat_22668	1.5306	3.2304
kcat_22669	1.4998	1.3054
kcat_22670	1.4893	1.9175
kcat_22671	1.0921	0.1614
kcat_22672	1.3097	2.1903
kcat_22673	1.1084	-0.1367
kcat_22674	1.3603	2.73
kcat_22675	1.4417	2.5682
kcat_22676	1.1363	1.0969
kcat_22677	1.2137	-0.6576
kcat_22678	1.1784	3.2504
kcat_22679	1.1791	3.2989
kcat_22680	1.143	3.2041
kcat_22681	1.4164	3.2279
kcat_22682	1.5074	0.7459
kcat_22683	1.2812	0.1584
kcat_22684	1.0521	1.4698
kcat_22685	1.0837	2.968
kcat_23141	0.5995	1.2304
kcat_23142	0.4646	1.2304
kcat_23145	0.6535	0.0128
kcat_23146	0.4009	0.0934
kcat_23147	0.6542	-0.3788
kcat_23148	0.5949	0.9138
kcat_23149	0.4662	0.9138
kcat_23150	0.4486	-1.0862
kcat_23151	0.2903	-1.0862
kcat_23152	0.5304	-1.6253
kcat_23153	0.4702	-0.1367
kcat_23154	0.5842	-0.8761
kcat_23155	0.5126	1.1206
kcat_23156	0.3714	1.1206
kcat_23157	0.6422	-1.0809
kcat_23158	0.5836	0.7243
kcat_23159	0.4468	0.7243
kcat_23160	0.5305	-0.3468
kcat_23161	0.3775	-0.3468
kcat_12339	0.3606	0.4914
kcat_12340	0.4065	0.5623
kcat_12341	0.6176	0.48
kcat_12342	0.5502	0.9741
kcat_12343	0.4679	0.2041
kcat_12344	0.3894	1.0719
kcat_12345	0.4882	-0.2218
kcat_12346	0.5191	0.0792
kcat_12347	0.4616	0.2304
kcat_12348	0.3939	0.2304
kcat_12349	0.3593	1.0453
kcat_12350	0.4495	-1.1549
kcat_12351	0.17	0.699
kcat_12352	0.2394	1.0128
kcat_12353	0.2336	0.6335
kcat_12354	0.1387	0.3979
kcat_12355	0.0815	0.5911
kcat_12356	0.1635	0.9138
kcat_12357	0.2815	0
kcat_12358	0.3291	0.1206
kcat_12359	0.3948	0.0531
kcat_12360	0.3907	0.3766
kcat_17771	0.7228	1.0414
kcat_17772	0.5997	0.3424
kcat_17773	0.6041	-0.1308
kcat_17774	0.6099	0.4216
kcat_17775	0.6329	-0.1675
kcat_17776	0.5276	-0.4089
kcat_17777	0.5137	-0.5376
kcat_17778	0.6013	-0.2676
kcat_17779	0.6039	0.5145
kcat_17780	0.6293	-0.2924
kcat_17781	0.5708	0.5263
kcat_17782	0.6405	0.3784
kcat_17783	0.5812	0.5172
kcat_17784	0.5909	0.6284
kcat_17785	0.58	0.4757
kcat_17786	1.0244	-0.2518
kcat_17787	0.905	0.791
kcat_17788	0.4946	-2.3979
kcat_10641	-1.4405	-1.4318
kcat_10642	-1.4381	-2.8239
kcat_10643	-1.3763	-2.5686
kcat_10647	-1.3365	0.5185
kcat_10648	-1.3447	1.3424
kcat_10649	-1.2814	-1.8539
kcat_24465	-0.385	-0.699
kcat_24523	-1.3089	-1.3158
kcat_24524	-1.0671	-0.9788
kcat_24525	-1.2027	-0.8751
kcat_24550	-0.4202	0.3979
kcat_24554	-0.4759	0.0114
kcat_24555	-0.3637	0.4211
kcat_24559	-0.3752	0.1239
kcat_24560	-0.3808	0.0307
kcat_24596	-0.4041	-1.0073
kcat_9198	-0.0159	0.4472
kcat_10102	-0.614	-2.4948
kcat_25000	0.1511	-2.3979
kcat_25001	0.1387	-0.6576
kcat_25002	0.0207	-2.3979
kcat_25003	0.0086	-0.6576
kcat_25029	-0.0009	0.5798
kcat_25030	0.1269	0.2788
kcat_25031	0.1439	0.5798
kcat_26149	-0.9107	-0.6642
kcat_10022	1.0689	2.1761
kcat_10023	0.9413	2.6021
kcat_23126	1.2309	-1.1421
kcat_23127	1.1508	-1.1421
kcat_23128	1.2785	-1.1421
kcat_23129	1.2759	-1.1421
kcat_18811	1.9998	2.2487
kcat_18814	2.1981	1.9722
kcat_18817	1.8547	2.3393
kcat_18820	1.6641	0.8814
kcat_18823	0.8148	0.179
kcat_18826	0.9414	0.798
kcat_25289	1.226	1.5994
kcat_4740	0.7623	1.301
kcat_4741	1.1047	1.3979
kcat_4742	0.9393	1.415
kcat_4743	1.1517	1.5682
kcat_4744	1.0501	0.2148
kcat_4745	1.1014	1
kcat_4746	0.8841	1
kcat_4747	1.0428	1.301
kcat_4748	0.7026	1.0792
kcat_2112	1.4734	1.2596
kcat_2113	1.4188	1.6702
kcat_2114	1.4869	1.48
kcat_2115	1.4178	-0.0969
kcat_2116	1.4969	1.2201
kcat_2117	1.4665	1.6107
kcat_20649	-0.5819	-1.5686
kcat_20650	-0.4086	-0.585
kcat_20651	-0.3459	-1.6778
kcat_20652	-0.2623	-1.6383
kcat_2210	1.1092	-0.4202
kcat_2211	1.1639	-0.4949
kcat_2212	1.3677	0.3856
kcat_25769	1.4807	1.0086
kcat_25770	1.4422	1.8
kcat_25771	1.5729	1.0086
kcat_25772	1.555	1.0086
kcat_25773	1.371	1.0086
kcat_25774	1.5282	1.8
kcat_25775	1.2662	1.8
kcat_25776	1.5199	1.8
kcat_2401	0.244	1.5911
kcat_2402	0.1458	1.6812
kcat_2403	0.4537	1.5051
kcat_5026	0.9013	1.4609
kcat_5027	1.161	2.1323
kcat_19457	0.6439	0.8692
kcat_19458	0.6455	0.8261
kcat_9970	0.7267	0.9031
kcat_9971	0.7998	1.7709
kcat_9972	0.7316	1.7559
kcat_9973	0.8171	2.5922
kcat_9974	0.525	1.8704
kcat_9975	0.8094	1.8882
kcat_2550	0.6376	1.7482
kcat_2551	0.2297	1.6891
kcat_2601	0.483	-0.5229
kcat_2602	0.4915	-0.7447
kcat_2603	0.6866	2.8971
kcat_2604	0.4543	2.6693
kcat_2607	1.7081	2.4065
kcat_2608	1.3991	2.341
kcat_11013	0.8633	1.3284
kcat_11014	0.8575	1.6542
kcat_23620	0.4973	2.3766
kcat_23621	0.6424	-0.5072
kcat_23622	0.767	1.5587
kcat_23623	0.5982	-0.3757
kcat_23624	0.7222	1.5587
kcat_23625	0.4597	-3.1403
kcat_23626	0.2588	-3.6716
kcat_23627	0.3981	-3.1739
kcat_23637	0.2322	-0.7447
kcat_23638	0.2291	-0.5229
kcat_23639	0.2725	0
kcat_23640	0.3905	0
kcat_23641	0.3765	0
kcat_23642	0.2668	0
kcat_23645	0.4593	0.7993
kcat_23646	0.4483	1.2553
kcat_23647	0.4716	0.301
kcat_23648	0.4409	-0.4089
kcat_23649	0.4703	0.5237
kcat_23650	0.4875	0.6721
kcat_23651	1.072	1.6542
kcat_23691	0.3746	-2.0862
kcat_23692	0.501	0.5079
kcat_23693	0.6691	0.5855
kcat_23694	0.4372	0.5855
kcat_23695	0.3526	-3.1739
kcat_23696	0.4842	-2.0362
kcat_23697	0.5141	-0.4437
kcat_23698	0.2576	-0.4437
kcat_23699	0.1828	-3.3279
kcat_23700	0.3051	-3.1739
kcat_23701	0.4392	1.1732
kcat_23702	0.5996	1.1732
kcat_26847	0.5055	0.4133
kcat_26848	0.4905	0.9727
kcat_26849	0.5106	0.7782
kcat_26850	0.476	0.9886
kcat_26851	0.5099	1.0569
kcat_26852	0.536	1.2095
kcat_26853	0.5058	-0.5467
kcat_8499	1.2607	2.3892
kcat_10492	-0.2821	0.4624
kcat_10493	0.2302	0.4624
kcat_2878	0.9955	0.7356
kcat_2879	1.0847	0.5378
kcat_2880	1.1884	0.749
kcat_2881	1.3985	0.2095
kcat_2882	0.9188	0.5366
kcat_16751	0.968	1.0788
kcat_16752	0.9666	1.0542
kcat_3273	0.1973	0.159
kcat_3274	0.6509	0.0199
kcat_3275	0.4887	-0.2251
kcat_3276	0.5542	-0.204
kcat_3277	0.449	-3.9469
kcat_3278	0.1553	-3.6073
kcat_3279	0.0933	-3.1524
kcat_3280	0.3042	0.0969
kcat_3281	0.2708	0.5575
kcat_3282	0.4674	0.8293
kcat_3283	0.5889	0.5211
kcat_3284	0.5192	0.4928
kcat_6189	-0.0761	0.6435
kcat_6190	-0.0123	0.7076
kcat_7020	-0.2251	0.7896
kcat_14667	0.0203	1.9154
kcat_14668	-0.1701	1.7868
kcat_14669	0.0262	1.7774
kcat_14670	-0.2738	1.9523
kcat_14671	0.2167	1.7767
kcat_14672	0.0847	1.786
kcat_16141	1.5015	1.6232
kcat_16142	1.4672	0.6335
kcat_16143	1.7587	1.7634
kcat_16144	1.8095	0.1818
kcat_16145	1.7524	-0.1487
kcat_16146	1.5951	-0.2518
kcat_16151	0.977	2.0792
kcat_16152	1.1234	2.3945
kcat_16153	1.283	2.3222
kcat_8069	1.6399	1.233
kcat_88	0.1741	0.5441
kcat_89	0.1244	-1.7696
kcat_90	0.1396	-2.4089
kcat_91	0.089	-1.7447
kcat_92	0.1398	-1.585
kcat_93	0.1026	-2.1549
kcat_94	0.1703	-0.6383
kcat_95	0.1119	-1.9626
kcat_25301	1.1455	0.9031
kcat_25303	1.3375	2.7443
kcat_25310	1.4372	3.5211
kcat_25313	1.6374	2.8751
kcat_25319	1.5234	3.8968
kcat_25322	1.8005	3.1761
kcat_25329	1.5253	2.2304
kcat_25332	1.7269	1.8451
kcat_25339	1.9271	2.9031
kcat_25342	2.1301	2.4314
kcat_25349	1.6836	2.7959
kcat_25352	1.8862	2.301
kcat_25355	0.9356	2.574
kcat_25358	1.2517	2.0969
kcat_25365	0.9914	1.699
kcat_13965	0.1452	-0.3468
kcat_13966	-0.2935	-1.0969
kcat_14096	0.1812	-0.2757
kcat_14097	0.2826	-0.7959
kcat_14098	0.2355	-0.0458
kcat_8896	0.6785	-1
kcat_8897	0.7252	0
kcat_8898	0.6884	0.1461
kcat_8899	0.7534	0.9395
kcat_8900	0.7199	0.7634
kcat_8901	0.726	0.7243
kcat_8902	0.5204	-2.699
kcat_8903	0.6844	-3
kcat_8904	0.9381	0.8921
kcat_8905	0.6119	-1.1427
kcat_10469	0.8538	0.8633
kcat_10470	1.0792	0.8633
kcat_10471	0.8489	1.0453
kcat_23219	1.1198	0.9395
kcat_23220	1.0868	0
kcat_23221	1.0841	0.7634
kcat_23222	0.9136	-2.699
kcat_23223	0.9783	-1.1427
kcat_23224	1.0943	0.7243
kcat_23225	1.074	0.1461
kcat_23226	1.0589	-1
kcat_19000	-0.0551	1.356
kcat_19001	-0.0105	1.0969
kcat_19002	-0.2388	1.3541
kcat_19003	0.1846	1.0645
kcat_19004	0.279	1.0969
kcat_19005	-0.0168	1.3541
kcat_15478	1.1109	1.6435
kcat_13832	0.5579	1.8488
kcat_6476	-0.2742	-1.7696
kcat_6477	-0.2205	-0.8804
kcat_6478	-0.0657	-0.3768
kcat_6479	-0.297	-4.9101
kcat_6480	-0.212	-4.699
kcat_6481	-0.0036	-1.2218
kcat_6482	-0.0403	-1.699
kcat_14520	0.3372	-0.5229
kcat_14521	-0.3525	-0.5229
kcat_14522	-0.8195	-1
kcat_14523	-0.9971	0.2041
kcat_14524	-1.0523	-0.6778
kcat_14525	-0.324	-0.1308
kcat_14526	-1.0297	-0.2218
kcat_14527	-0.4413	0.2553
kcat_14528	0.0637	-1.699
kcat_14529	-0.6499	-0.2366
kcat_13349	1.7223	1.2936
kcat_13350	0.8047	1.642
kcat_13358	1.1497	-0.8861
kcat_13359	0.8259	-1.5229
kcat_13360	1.4196	2.8261
kcat_13361	1.6677	2.7243
kcat_13362	0.8178	1.609
kcat_13369	1.8933	2.0162
kcat_13370	1.7382	0.8451
kcat_13437	1.896	1.2279
kcat_13438	1.2586	1.2276
kcat_17841	1.0354	-0.3872
kcat_17842	1.1908	-0.2007
kcat_17843	1.9363	-0.7212
kcat_17844	1.4013	-0.2757
kcat_17845	1.1544	-0.1612
kcat_17846	1.6627	-0.4949
kcat_17847	1.4991	-0.4318
kcat_17848	1.3066	-0.8861
kcat_17849	1.5141	-0.3565
kcat_17850	0.883	-0.3098
kcat_23257	1.4467	2.3118
kcat_23258	1.8201	2.3118
kcat_23259	1.5154	2.3365
kcat_23260	1.1471	2.3365
kcat_23261	1.4738	2.2455
kcat_23262	1.9444	2.2455
kcat_23263	1.7086	2.5038
kcat_23264	1.6995	2.5038
kcat_23265	1.3346	2.7589
kcat_23266	1.3855	2.7589
kcat_23267	1.7242	2.4456
kcat_23268	1.8071	2.4456
kcat_3246	0.1532	2.0899
kcat_3247	0.1689	1.4624
kcat_3248	-0.0293	2.143
kcat_4188	-1.7453	1.3404
kcat_5924	0.4752	0.3324
kcat_20577	0.4813	0.3324
kcat_8841	-0.9529	-0.9031
kcat_8842	-1.0608	-1.1739
kcat_9197	-0.2321	0.6628
kcat_15403	-0.7895	0
kcat_23038	-0.6266	0.0374
kcat_23039	-0.6995	-1.4559
kcat_23239	-0.9058	-4.0792
kcat_10017	1.0576	1.5623
kcat_10018	1.2603	1.5623
kcat_8215	0.9862	0.1139
kcat_8216	1.2975	-0.8239
kcat_8217	0.9039	0.4393
kcat_8218	0.8652	0.2742
kcat_23785	-0.6276	0.9156
kcat_23786	-0.4017	0.9905
kcat_1591	1.4284	1.2577
kcat_1592	1.5248	2.6385
kcat_1593	1.5345	2.534
kcat_1594	1.3598	1.8129
kcat_1595	1.1932	1.1461
kcat_1596	1.1457	1.7634
kcat_1597	1.802	1.7634
kcat_1598	1.5905	1.1239
kcat_1599	1.5165	2.5366
kcat_1600	-0.2678	1.2041
kcat_1601	0.7258	1.9294
kcat_1602	-0.0724	1.6721
kcat_1603	0.4592	1.7482
kcat_1604	0.1918	1.3802
kcat_1605	1.1976	1.2304
kcat_2278	2.2155	2.1492
kcat_2279	2.528	2.2122
kcat_2280	2.2644	3.4031
kcat_2281	2.1673	3.0824
kcat_2282	2.2257	4.1676
kcat_2304	1.9524	2
kcat_2305	1.3847	1.9638
kcat_2306	1.2709	1.1139
kcat_2307	1.4536	1.9777
kcat_2308	1.3293	0.9956
kcat_6178	0.9072	1.6435
kcat_6179	-0.0926	1.0792
kcat_6180	0.131	1.4624
kcat_6181	0.0835	1.1139
kcat_6182	0.3858	1.5682
kcat_18990	2.3655	2.2262
kcat_18991	2.0345	2.2086
kcat_18992	2.0864	2.29
kcat_18993	2.068	2.0479
kcat_18994	1.981	2.0072
kcat_18995	1.9624	1.9542
kcat_21465	1.0406	1.2577
kcat_21466	1.4274	2.534
kcat_21467	1.43	2.6385
kcat_21468	1.3967	2.5366
kcat_21469	2.0397	2.534
kcat_21470	2.032	2.6385
kcat_21471	2.0289	2.5366
kcat_10080	1.085	3.5835
kcat_10081	1.8093	0.8129
kcat_10082	1.8443	2.3434
kcat_10083	1.5423	0.8451
kcat_10084	1.561	0.4771
kcat_10085	1.549	0.699
kcat_27286	1.3569	2.6675
kcat_27287	1.2198	1.3222
kcat_27288	1.1151	1.2553
kcat_27289	1.0872	1.7853
kcat_27290	1.1896	0.5441
kcat_13602	-0.1113	2.5416
kcat_13603	-0.1761	-2.301
kcat_13604	-0.3156	2.6355
kcat_13605	-0.3037	2.1761
kcat_26196	1.5765	1.301
kcat_16435	0.7468	1.1303
kcat_16436	0.587	-2.3979
kcat_16437	0.6322	-2.1249
kcat_16438	0.1402	-3.301
kcat_16439	0.3895	-2.5229
kcat_16440	0.3086	-0.6021
kcat_16441	0.6545	-0.2518
kcat_16442	0.6718	0.2856
kcat_16443	0.7411	1.6758
kcat_16444	0.6189	-1.5528
kcat_16445	0.5277	-0.9747
kcat_16446	0.5312	-3.6383
kcat_16447	0.6415	-2.2366
kcat_23744	0.7175	2.7782
kcat_13766	-0.1565	-5.2426
kcat_13767	-0.2694	-3.02
kcat_13768	-0.0163	-1.9788
kcat_6040	-0.3079	-0.3872
kcat_6041	-0.3816	-0.3872
kcat_6042	-0.3285	-2.301
kcat_6043	-0.4467	-2.301
kcat_6044	-0.3405	-0.7212
kcat_6045	-0.2619	0.1875
kcat_6046	-0.3744	0.0607
kcat_6047	-0.2415	-1.1079
kcat_6048	-0.3614	-1.1079
kcat_6049	-0.298	-0.9586
kcat_6050	-0.2525	-1.4815
kcat_6051	-0.3596	-1.4815
kcat_6052	-0.3716	-2.0458
kcat_6053	-0.4887	-2.0458
kcat_6054	-0.3015	-0.4559
kcat_6055	-0.2122	-0.8861
kcat_6056	-0.2659	-0.3565
kcat_6057	-0.3746	-0.3565
kcat_6058	-0.2485	-0.6021
kcat_6059	-0.3753	-0.6021
kcat_6060	-0.3383	-0.1192
kcat_6061	-0.2109	-1.4685
kcat_11267	0.419	-0.2596
kcat_11268	0.563	-0.1549
kcat_11269	0.4029	1.9494
kcat_11270	0.5838	1.2041
kcat_11271	0.599	1
kcat_11272	0.3564	-2
kcat_11273	0.5884	1.301
kcat_11274	0.5928	-0.2218
kcat_11275	0.5898	1.7853
kcat_11276	0.5961	1.5441
kcat_11277	0.5451	-0.6021
kcat_11278	0.6084	0.9243
kcat_11279	0.5721	1.4393
kcat_11280	0.1898	1.8921
kcat_1411	-0.4302	0.617
kcat_12432	-0.7076	-1.4559
kcat_12433	-0.4477	-2.5686
kcat_22744	-0.0507	-1.7368
kcat_1706	1.1652	2.7202
kcat_1707	1.3435	2.723
kcat_1708	1.3051	2.7782
kcat_3019	0.1734	-1
kcat_3020	0.1455	-0.7212
kcat_3021	0.1823	-1.301
kcat_3022	0.168	-0.2291
kcat_3023	0.1799	-0.1612
kcat_3024	0.179	-0.4089
kcat_3025	0.173	-0.3768
kcat_3026	0.3134	-0.7375
kcat_24292	0.3682	-0.1116
kcat_11040	0.813	0.5441
kcat_11041	0.747	0.4771
kcat_11042	0.6317	0.6721
kcat_26246	0.7012	0.1903
kcat_26247	0.8615	-0.0862
kcat_13806	0.8764	1.5527
kcat_12431	-0.3507	-0.1612
kcat_12443	-0.4162	0.1987
kcat_15409	-0.0625	-1.4949
kcat_15410	0.7278	-1.699
kcat_15411	1.1488	-0.3665
kcat_15412	0.9185	-1.8861
kcat_15413	1.1054	0.1761
kcat_15414	0.9804	0.1139
kcat_15415	1.1075	0.1139
kcat_15416	0.9732	0.5159
kcat_15417	1.1022	0.5159
kcat_15418	0.9833	0.2878
kcat_15419	1.1132	0.2878
kcat_15420	0.98	0.1761
kcat_15421	0.3077	-3.3799
kcat_15422	0.9535	0.6375
kcat_15423	1.0644	0.6375
kcat_15424	0.5929	-0.0315
kcat_15441	0.6546	0.0253
kcat_15442	0.5914	0.0253
kcat_12427	1.4246	1.6128
kcat_12428	1.3635	1.7853
kcat_19762	0.4914	1.301
kcat_19763	0.7821	1.301
kcat_19766	0.6986	-0.4437
kcat_21018	0.6582	-0.9208
kcat_21020	0.7698	-1.1308
kcat_21021	1.0517	-1.1308
kcat_27293	0.9712	1.7853
kcat_12319	0.5019	1.5453
kcat_12320	0.5425	2.727
kcat_9042	-0.7599	-0.556
kcat_14801	-0.2711	0.2945
kcat_14802	-0.5133	0.8739
kcat_14803	-0.554	0.4886
kcat_14804	-0.054	-0.3143
kcat_4381	-1.5474	-2.0969
kcat_18318	-0.8173	0.8206
kcat_18319	-1.028	0.2749
kcat_18320	-1.1652	0.3424
kcat_18321	-0.9167	0.6451
kcat_18322	-1.0857	0.4232
kcat_18323	-1.3296	0.5185
kcat_12647	-0.0562	0.301
kcat_12648	-0.0139	1.243
kcat_12649	0.2083	1.3345
kcat_25909	0.1985	1.5563
kcat_25910	0.0007	1.699
kcat_25911	-0.2999	1.1461
kcat_25912	-0.1528	0.8451
kcat_25913	-0.1823	1.5682
kcat_25914	-0.3881	1.301
kcat_3232	0.1946	0.9731
kcat_3233	0.1725	1.3502
kcat_3234	0.1688	1.6474
kcat_3235	0.169	0.9243
kcat_3236	0.166	1.2068
kcat_11697	-0.3176	0.2041
kcat_11698	-0.1015	0.2788
kcat_23510	1.4226	0.5185
kcat_3378	1.241	1.6253
kcat_3379	1.2455	1.3945
kcat_3390	1.0563	1.6232
kcat_3391	1.514	2.1004
kcat_3392	1.607	2.248
kcat_3393	1.4032	1.9206
kcat_3394	1.5051	1.2856
kcat_3395	1.1256	0.4409
kcat_3396	1.1266	1.7168
kcat_16817	2.106	2.2672
kcat_3251	-0.0376	0.9294
kcat_24118	0.6251	0.9294
kcat_24119	0.6629	2.0969
kcat_2398	0.2719	0.4771
kcat_2399	-0.4232	0.415
kcat_13664	0.2871	0.1761
kcat_6137	-0.4761	1.9868
kcat_1280	1.5111	1.248
kcat_16825	1.0955	3
kcat_16826	1.5316	3.2041
kcat_16827	1.5682	4.7364
kcat_16828	2.1131	4.0899
kcat_16829	2.0713	2.3424
kcat_16830	1.6221	0.3617
kcat_16831	1.6215	1.0719
kcat_16832	2.2726	2.4742
kcat_16833	2.0673	1.0719
kcat_16834	1.4854	1.2304
kcat_16835	2.9221	2.1303
kcat_16836	1.5434	1.9912
kcat_16837	1.493	1.0374
kcat_16838	1.4982	1.4362
kcat_16839	1.4935	1.3927
kcat_16840	1.5227	1.2923
kcat_16841	1.626	1.0645
kcat_16842	1.0159	1.356
kcat_16843	2.2145	2.2672
kcat_16844	2.0744	1.3464
kcat_16936	1.8405	1.9191
kcat_19276	2.1903	2.4082
kcat_19277	2.0058	1.5798
kcat_19278	2.8913	2.4031
kcat_23394	2.3757	1.8976
kcat_23395	1.5711	0.6021
kcat_23396	3.0178	1.8976
kcat_23397	1.5659	1.2788
kcat_23398	1.5733	0.7782
kcat_23399	1.7337	0.6021
kcat_23400	1.6917	0.699
kcat_27656	-0.1556	-0.2703
kcat_1657	0.6525	0.415
kcat_1658	0.3919	-0.1549
kcat_1659	0.594	1
kcat_1660	0.6906	2.2227
kcat_1661	0.2924	0.2788
kcat_1662	0.6766	2.248
kcat_1663	0.6634	0.3802
kcat_1664	0.614	0.8325
kcat_1665	0.5474	1.3802
kcat_1666	0.6687	1.6902
kcat_1667	0.8564	1.8062
kcat_1668	0.6554	-0.3665
kcat_1669	0.6505	1.5051
kcat_2999	1.3116	1.1106
kcat_5466	0.402	2.5563
kcat_5467	0.1599	2.716
kcat_5468	-0.1105	3.2041
kcat_5469	0.8259	4.1996
kcat_21563	0.1837	0.4624
kcat_21564	0.0029	0.4624
kcat_27654	0.5348	0.372
kcat_190	-0.3006	-1.2076
kcat_191	0.3637	-1.1871
kcat_13444	0.3744	-0.1249
kcat_13445	-0.3599	-0.8386
kcat_13446	0.3484	-0.9208
kcat_13447	-0.3781	-0.6635
kcat_13448	0.3286	0.2175
kcat_13449	-0.3743	-1.0315
kcat_13450	0.3247	-0.8386
kcat_13451	0.3255	-0.7282
kcat_13452	-0.5086	-0.1938
kcat_13453	-0.653	0.4472
kcat_19740	0.2206	-1.6642
kcat_19741	-0.3548	-1.7368
kcat_24081	0.3736	-0.7251
kcat_24082	0.1999	-0.2544
kcat_24083	0.1059	-0.7528
kcat_11260	-2.6485	-2.301
kcat_11261	-2.5955	-0.8601
kcat_11262	-2.59	-1.8239
kcat_11263	-2.592	-0.9547
kcat_3377	0.5647	0.2553
kcat_26173	1.6029	2.0881
kcat_26174	1.2879	2.017
kcat_1051	1.3647	0.4683
kcat_1052	1.2106	0.2014
kcat_1053	1.4531	0.3385
kcat_1054	1.6378	0.6385
kcat_1055	1.1152	0.5809
kcat_1056	1.4026	0.847
kcat_12455	1.7072	2.3979
kcat_21000	1.5931	1.9823
kcat_21001	1.3329	2.2553
kcat_2739	1.2471	0.5682
kcat_2740	1.6882	2.7889
kcat_2741	1.4339	2.2201
kcat_2742	1.447	0.6267
kcat_2743	1.465	2.7889
kcat_2744	1.256	2.2197
kcat_25398	1.0165	0.8921
kcat_25399	1.4196	1.3979
kcat_25408	1.6519	2.0253
kcat_25409	1.1851	2.3075
kcat_10138	-0.6768	0.0414
kcat_10139	-0.4429	0.8062
kcat_10140	-0.5176	-0.7696
kcat_10141	-0.456	-0.7696
kcat_10142	-0.5201	-0.1135
kcat_10143	-0.4402	-0.1135
kcat_10144	-0.4148	0.2788
kcat_10145	-0.3115	-0.4949
kcat_10146	-0.5198	-0.8539
kcat_10147	-0.4352	-0.8539
kcat_10148	-0.5125	0.8062
kcat_10149	-0.4343	-3.8861
kcat_7920	0.2731	0.0414
kcat_7921	0.1452	1.1761
kcat_7922	0.5553	-1.2757
kcat_18065	-1.0742	1.5051
kcat_24189	0.4761	0.2131
kcat_24190	0.4656	0.2389
kcat_24191	0.4036	1.6612
kcat_24192	0.3917	1.6516
kcat_24193	0.3935	1.4367
kcat_24194	0.41	0.2632
kcat_24195	0.4039	1.6842
kcat_20647	0.2302	-0.3979
kcat_20648	0.6374	1
kcat_3978	0.5413	-0.0458
kcat_11862	-0.4504	-0.6198
kcat_11863	-0.3813	-0.9208
kcat_11864	-1.2035	-1.699
kcat_11865	-0.6398	-2
kcat_2759	0.7476	2.5563
kcat_2760	0.6327	2.4362
kcat_10509	-1.8911	-1.8239
kcat_6492	-0.2341	-2.9788
kcat_6493	-0.3316	-3.2757
kcat_6501	-0.18	0.8325
kcat_6502	-0.2597	-2.1549
kcat_702	0.2607	-2.699
kcat_703	-0.0912	-2.699
kcat_704	0.1816	-2.5229
kcat_20710	-0.2151	1.301
kcat_20711	-0.3066	1.4314
kcat_3398	1.7128	2.5877
kcat_3399	1.5584	2.4249
kcat_3400	1.5723	2.1461
kcat_3401	1.5329	2.5145
kcat_3402	1.5092	2.2553
kcat_3403	1.5646	2.7135
kcat_3404	1.7224	2.5888
kcat_3405	1.6729	2.4983
kcat_3406	1.7065	3.0538
kcat_3407	1.6998	2.5366
kcat_3409	1.4157	1.2304
kcat_3410	1.4479	0.6812
kcat_3411	1.658	2.5441
kcat_3412	1.6044	1.1673
kcat_3413	1.6454	2.415
kcat_3424	1.9695	2.8176
kcat_3425	1.5563	2.3424
kcat_3426	1.567	2.3424
kcat_23191	1.4303	3.1357
kcat_23192	1.1517	-2.8239
kcat_23193	1.6478	2.3979
kcat_23194	1.4587	-1.9208
kcat_23195	1.4349	0.1761
kcat_23196	1.3075	-1.1549
kcat_23197	1.1729	-2.5229
kcat_23198	1.26	-2.5229
kcat_23199	1.1722	0.8195
kcat_23200	1.2285	-0.3979
kcat_23201	1.132	-0.699
kcat_23202	1.0493	0.8865
kcat_23203	1.1151	2.0719
kcat_23204	1.7155	2.3636
kcat_23205	1.4018	-0.301
kcat_23206	1.3641	-1.3188
kcat_23207	1.6276	1.9031
kcat_2079	0.9502	0.9987
kcat_2081	0.8028	1.2312
kcat_25593	0.4887	-1.0458
kcat_25594	1.7574	-1.03
kcat_25595	0.6067	-2.8239
kcat_23613	1.8507	2
kcat_10075	-0.1165	1.0535
kcat_10076	0.0762	1.0465
kcat_10077	0.0173	-2.699
kcat_5706	1.2139	0.0414
kcat_5707	1.1508	0
kcat_5708	0.9445	0.1761
kcat_5709	0.9135	0.3617
kcat_5710	0.9408	0.9731
kcat_5711	0.9091	1.2304
kcat_5712	0.9182	0.6812
kcat_5713	0.9316	0.6812
kcat_5714	1.1828	0.699
kcat_5715	0.8664	1.6532
kcat_5716	0.94	1.6335
kcat_5717	0.9425	1.1139
kcat_5718	0.9141	0.8388
kcat_5719	1.2094	-0.6576
kcat_5720	1.1765	-0.1487
kcat_5721	1.2142	0.8195
kcat_6984	1.4338	1.1703
kcat_6985	1.12	1.1367
kcat_9957	1.6527	3.1644
kcat_1632	0.523	0.5185
kcat_3125	0.5991	0.0682
kcat_3126	0.5409	0.5441
kcat_3127	1.0058	0.1139
kcat_3128	0.2694	-1.4949
kcat_3129	-0.008	0.4654
kcat_3130	0.742	1.0414
kcat_3131	0.7041	-2.5229
kcat_3132	0.7768	-2.5229
kcat_3133	-0.0363	-0.8794
kcat_3134	0.0045	-1.1675
kcat_3135	0.0242	-0.5575
kcat_3136	0.2888	-0.8729
kcat_3137	0.0232	-0.6234
kcat_3138	0.2844	-0.9281
kcat_24876	0.2643	0.4502
kcat_24877	0.1717	-0.3665
kcat_24878	-0.0469	-0.7959
kcat_8072	0.2766	0.567
kcat_8073	0.2268	0.4425
kcat_8074	-0.0714	0.3979
kcat_14940	0.6073	0.4624
kcat_14941	0.0898	0.2014
kcat_14942	0.0028	-0.2757
kcat_14943	-0.0467	-0.8239
kcat_14944	0.4295	0.1644
kcat_14945	0.3788	2.5011
kcat_14946	0.2502	-0.5086
kcat_14947	0.1675	-0.6576
kcat_14948	0.3257	0.8597
kcat_14949	0.7243	0.6212
kcat_14950	0.1933	0.7177
kcat_14951	-0.057	0.6902
kcat_14961	0.0168	1.7482
kcat_14977	-0.2127	-1.301
kcat_14978	-0.2379	1.6222
kcat_4612	1.197	1.6893
kcat_4613	0.8478	1.798
kcat_25169	1.485	1.7924
kcat_25170	1.268	1.6902
kcat_25171	1.1409	1.7924
kcat_11672	0.026	0.7118
kcat_11673	-0.0071	0.6415
kcat_11674	0.0879	0.8222
kcat_10105	1.395	-0.0362
kcat_1481	1.7784	3.2253
kcat_1511	1.8002	3.3617
kcat_1512	1.5164	2.4298
kcat_1513	1.9751	2.2529
kcat_1514	1.5155	2.5922
kcat_1515	1.6662	2.2989
kcat_1516	1.5061	2.3784
kcat_1517	1.5362	2.6646
kcat_1518	1.6761	2.1818
kcat_1519	1.5186	1.616
kcat_1520	1.6635	1.705
kcat_1521	1.9767	1.5302
kcat_1522	1.9854	1.882
kcat_1523	1.6638	1.9974
kcat_1524	1.5253	2.5752
kcat_1525	1.98	1.9552
kcat_1526	1.4135	1.0896
kcat_1527	1.0318	-0.2076
kcat_1528	1.1495	0.4533
kcat_1529	1.0623	0.3304
kcat_7066	1.4837	0.9284
kcat_20553	1.7147	2.415
kcat_20554	1.9603	3.0473
kcat_20555	2.0082	3.0792
kcat_20556	1.8192	2.9365
kcat_20557	1.5566	1.0792
kcat_20558	1.3313	1.0792
kcat_20559	1.9224	3.699
kcat_20560	1.6938	1
kcat_20561	1.4794	-0.2218
kcat_20562	1.5753	2.8751
kcat_20563	1.3674	-0.6198
kcat_20564	1.6349	2.8451
kcat_20565	1.39	-1
kcat_20566	1.8181	2.5453
kcat_20567	1.6977	3.1436
kcat_20568	1.8739	2.9191
kcat_20569	1.8716	2.4698
kcat_20570	1.6103	2.1004
kcat_20571	1.6545	2
kcat_20572	1.3527	2
kcat_20573	1.5892	2
kcat_20574	1.4297	1.1761
kcat_20575	1.7073	2.1761
kcat_4322	0.2271	1.2068
kcat_21411	-0.0918	-0.6021
kcat_9186	1.1222	-1.9101
kcat_8430	1.2793	0.8921
kcat_8439	0.856	0.6721
kcat_8440	0.7672	0.716
kcat_7116	0.642	-1
kcat_7117	0.9956	0.1303
kcat_7118	1.0603	-0.9586
kcat_7119	0.6336	-0.9208
kcat_7120	0.6916	-0.4202
kcat_7121	1.0051	0.356
kcat_7122	0.6917	-0.5686
kcat_7123	0.6727	-0.0315
kcat_7124	1.0605	-1.0605
kcat_7125	0.6887	-0.041
kcat_7126	1.1109	2.0622
kcat_7127	1.1023	1.7894
kcat_7128	0.6447	2.8855
kcat_7173	1.0887	2.091
kcat_7174	0.6392	2.5412
kcat_7180	0.7254	2.7092
kcat_7181	1.2099	2.1881
kcat_7182	1.154	3.259
kcat_7183	1.3506	2.5369
kcat_8222	1.2311	-0.9101
kcat_8223	1.0718	-3
kcat_8224	1.1754	-2.3468
kcat_8225	1.3123	-1.9208
kcat_8226	1.2807	-0.9136
kcat_8227	1.0195	-1.9031
kcat_8228	1.1935	-2.6383
kcat_8229	0.8138	-2.3665
kcat_8230	1.0998	-2.1675
kcat_8231	1.149	-2.5528
kcat_8232	0.8352	-2.4815
kcat_8233	1.2675	-1.9872
kcat_8234	0.6911	0.4445
kcat_4728	0.2681	0.3263
kcat_4729	0.3541	0.8235
kcat_12424	0.4858	0.4314
kcat_12425	0.5168	1.549
kcat_12426	0.5358	1.7574
kcat_16679	0.516	1.3766
kcat_16680	0.8947	1.0294
kcat_2007	-2.5403	-1.1024
kcat_14085	-0.5234	-1.0862
kcat_14086	-0.6065	-2.3279
kcat_14088	-0.573	-2.2733
kcat_707	0.7522	-0.3979
kcat_708	1.142	-0.2518
kcat_27078	0.9863	1.9395
kcat_27082	0.8432	0.9031
kcat_27083	1.2546	1.1004
kcat_1509	1.4653	1.0531
kcat_1510	1.2011	-1.1549
kcat_22375	0.4481	1.8513
kcat_22376	0.3243	0.1139
kcat_22377	0.4796	0.6021
kcat_22378	0.2878	1.1761
kcat_22379	0.4331	1.9138
kcat_22380	0.3386	0.1139
kcat_22381	0.4658	1.7853
kcat_22382	0.3109	-0.5229
kcat_22383	0.4973	1
kcat_22384	0.2738	1.0792
kcat_22385	0.4616	0.2304
kcat_22386	0.3198	-1
kcat_24701	0.2046	1.8976
kcat_24702	0.064	1
kcat_24703	0.2337	1.0414
kcat_24704	0.0227	0.6021
kcat_24705	0.1928	2.0212
kcat_24706	0.0781	0.8451
kcat_24707	0.2171	1.7924
kcat_24708	0.0533	0.1761
kcat_24709	0.2459	1.3802
kcat_24710	0.0114	1.1139
kcat_24711	0.2204	0.8451
kcat_24712	0.0616	-1
kcat_18104	0.2681	-0.4776
kcat_18105	0.2547	-1.8239
kcat_18106	0.073	-4
kcat_18107	0.0928	-3.699
kcat_192	-0.8702	-1.2132
kcat_5470	-0.7683	-1.3979
kcat_5471	-0.9262	-2
kcat_5472	-0.8103	-1.699
kcat_5473	-0.639	0.5583
kcat_6495	-0.6944	-2.3979
kcat_6496	-1.9924	-0.3098
kcat_9044	-1.193	1.9243
kcat_9045	-0.7861	3.3096
kcat_9046	-0.7687	3.4594
kcat_9047	-0.8056	2.1761
kcat_9048	-0.788	3.0792
kcat_9049	-1.2331	3.4014
kcat_9050	-0.5882	-0.3799
kcat_9051	-0.9183	-0.6819
kcat_9058	-1.3496	-1.7375
kcat_9059	-1.3092	-0.2328
kcat_9151	-2.0711	-0.301
kcat_9152	-1.7151	0
kcat_9153	-1.514	0.4771
kcat_9154	-1.6403	0.2304
kcat_9155	-1.3118	-0.2218
kcat_11977	-0.7571	-0.301
kcat_12478	-0.361	-0.8297
kcat_13193	-1.1079	-1
kcat_13194	-1.8496	-1.4437
kcat_13195	-1.6135	-1.3979
kcat_13196	-1.9832	-2
kcat_13197	-1.1921	-0.8239
kcat_13198	-1.1426	-0.9586
kcat_13199	-1.1874	-1.6021
kcat_13200	-1.8967	-1.6021
kcat_13201	-1.6731	-2.0458
kcat_13202	-1.683	-1.7447
kcat_13203	-1.9186	-1.5686
kcat_13204	-1.863	-2.0969
kcat_13205	-2.204	-1.8861
kcat_13206	-2.1581	-1.3665
kcat_13207	-1.9386	-1.3665
kcat_13208	-2.3752	-1.6576
kcat_13209	-1.9019	-1.6576
kcat_13210	-1.9015	-1.6576
kcat_13211	-1.4877	-1.6383
kcat_13212	-1.4559	-1.5528
kcat_13213	-1.9013	-1.2441
kcat_13214	-1.725	-2.1079
kcat_13883	-0.2395	-1
kcat_13884	-0.0561	-2
kcat_13885	-1.3424	-1.301
kcat_13886	-0.2342	-1.1135
kcat_13887	-1.1551	-2.3979
kcat_13888	-0.8909	-2.0458
kcat_13889	-1.084	-0.8539
kcat_13890	-1.2219	-1.4318
kcat_13891	-0.8739	-1.2757
kcat_13892	-0.2659	-0.1427
kcat_13893	-0.2639	-0.0706
kcat_13894	-0.0688	-2.2218
kcat_13895	-1.0811	-2.2218
kcat_13896	-0.7067	-2.1549
kcat_13897	-1.176	-2.6021
kcat_13898	-1.3185	-0.9469
kcat_13899	-1.0369	3.1268
kcat_13900	-0.8644	-1.6021
kcat_13901	-0.7796	-1.7368
kcat_13902	-0.8701	-1.4949
kcat_13903	-1.2041	-1.4949
kcat_13904	-1.3088	-2.1549
kcat_13905	-0.5218	-1.6021
kcat_13906	-0.7331	-2.1079
kcat_13907	-1.0554	-1.6108
kcat_13912	-1.245	-3.1249
kcat_13913	-1.0485	-2.4202
kcat_13914	-1.3984	-2.284
kcat_13915	-1.09	-2
kcat_13916	-1.2631	-1.4815
kcat_13917	-1.261	-0.8973
kcat_13918	-1.1302	-1.0969
kcat_13919	-1.3905	-1.0458
kcat_14539	-1.1602	-0.5229
kcat_14540	-1.0929	-0.3979
kcat_14541	-1.9216	-0.3979
kcat_14542	-1.1806	-0.6021
kcat_14543	-1.9628	-0.7375
kcat_14544	-1.1402	-0.2441
kcat_14545	-1.4549	-0.9148
kcat_14546	-1.6705	-1.3279
kcat_14547	-1.0652	0.6021
kcat_14548	-1.2048	-0.7368
kcat_14549	-1.3241	-0.2099
kcat_14550	-1.3124	-0.7773
kcat_14551	-1.6631	-0.9788
kcat_14552	-1.9443	-0.6635
kcat_14553	-1.4328	-0.8962
kcat_14554	-1.2061	-1.6635
kcat_14555	-1.4493	-1.6635
kcat_14556	-1.3039	-1.1871
kcat_14557	-1.0792	-0.4559
kcat_14558	-1.3066	-2.7773
kcat_14559	-1.9385	-0.6021
kcat_14560	-1.6456	-1.0915
kcat_14561	-1.1766	-0.4989
kcat_14562	-1.3584	-0.4168
kcat_14563	-1.3172	-0.5482
kcat_14564	-1.2908	-2.6635
kcat_14565	-1.3322	-2.6021
kcat_14566	-1.0831	0.6839
kcat_14567	-1.4451	-0.6326
kcat_14568	-1.1545	-0.6383
kcat_14569	-1.1942	-0.2097
kcat_14570	-1.2959	-0.062
kcat_14571	-1.9374	-2.4353
kcat_14572	-1.6617	-2.1367
kcat_14573	-1.2173	-0.8642
kcat_14574	-1.4882	-0.6641
kcat_15467	-1.2942	-1.7959
kcat_16347	-0.275	0.1461
kcat_16348	-0.9848	-1.2596
kcat_16349	-0.9564	-1.0315
kcat_16850	-1.2173	0.7709
kcat_16851	-1.0125	1.3444
kcat_18192	-1.2994	-1
kcat_18193	-1.0653	-1.6021
kcat_18194	-1.0272	-0.7773
kcat_18195	-1.7484	-0.9788
kcat_18196	-1.6082	-2.3468
kcat_18197	-1.8009	-1.2757
kcat_18198	-1.7646	-1.4202
kcat_18199	-1.3982	-0.9393
kcat_18200	-1.7614	-0.5482
kcat_18201	-1.0956	-1.0376
kcat_18202	-1.448	-1.5528
kcat_18203	-1.0755	-1.4949
kcat_18204	-0.4836	-0.699
kcat_18205	-1.1541	-1.4089
kcat_18206	-1.5942	-1.2366
kcat_18207	-0.4291	-0.8182
kcat_18208	-0.7626	-0.9101
kcat_18209	-1.7772	-2.1308
kcat_18210	-1.2287	-1.2218
kcat_18211	-1.4689	-2.3979
kcat_18212	-1.6374	-2.1249
kcat_18213	-0.4405	-0.6635
kcat_18214	-1.4701	-3.0969
kcat_18215	-1.8629	-1.8239
kcat_18216	-0.9533	-0.5376
kcat_18217	-1.5377	-1.3768
kcat_18218	-0.2873	-0.9281
kcat_18219	-1.3346	-2.2596
kcat_18220	-0.4334	-1.0706
kcat_18221	-0.7	-1.8447
kcat_18222	-1.5178	-2.284
kcat_18223	-1.2831	-0.8041
kcat_18224	-0.8099	-1.1739
kcat_18225	-1.1815	-1.7212
kcat_18226	-1.3063	-2.1024
kcat_18227	-0.4057	-0.2596
kcat_18228	-0.5203	-0.699
kcat_18229	-0.8078	-0.699
kcat_18230	-1.1871	-0.3979
kcat_18231	-0.5241	-0.1871
kcat_18232	-1.321	-0.7959
kcat_18233	-0.5601	-0.3468
kcat_18234	-0.8298	-0.0088
kcat_18235	-1.0513	-0.8962
kcat_18236	-1.5971	-1.9872
kcat_18237	-1.8772	-1.7447
kcat_18238	-1.2116	-1.8239
kcat_18239	-1.6105	-0.4353
kcat_18240	-0.7853	-0.5482
kcat_18241	-1.8489	-1.6383
kcat_18242	-0.8105	-0.1656
kcat_18243	-0.5326	-0.2097
kcat_18244	-1.3483	-0.062
kcat_18245	-2.1567	-2.2007
kcat_18246	-1.3703	-2.0862
kcat_18247	-1.7711	-2.1427
kcat_18248	-0.6896	-1
kcat_18249	-1.4996	-1
kcat_18250	-0.3832	-1.6021
kcat_18251	-0.3924	-0.7375
kcat_18252	-1.268	-0.5735
kcat_18253	-2.0738	-1.6635
kcat_18254	-0.652	-1.1549
kcat_18255	-1.4927	-1.1871
kcat_18256	-1.0704	-0.8861
kcat_18257	-1.2631	-1.5686
kcat_18258	-0.7275	-0.6635
kcat_18259	-1.4526	-1.2596
kcat_18260	-0.4239	-0.6326
kcat_18261	-0.3603	-0.6326
kcat_18262	-1.1139	-1.5528
kcat_18263	-1.6122	-1.5528
kcat_18264	-1.5729	-2.4815
kcat_18265	-1.1665	-1.1427
kcat_18266	-1.8149	-3.1739
kcat_18267	-0.9396	-1.0555
kcat_18268	-1.264	-1.0088
kcat_18269	-0.4663	-0.8097
kcat_18270	-1.422	-1.8962
kcat_19048	-1.9291	-0.1249
kcat_19049	-1.5025	-0.3802
kcat_19050	-1.6351	-0.3632
kcat_19051	-1.3727	-2.6021
kcat_19052	-0.9022	0.4177
kcat_19053	-0.7676	0.243
kcat_19054	-1.1658	0.2749
kcat_19055	-1.049	-0.6642
kcat_19056	-1.0908	-0.5229
kcat_19057	-0.8416	-0.3158
kcat_19058	-0.7832	0.2218
kcat_19059	-1.8933	-0.331
kcat_19060	-1.9762	-0.632
kcat_19061	-1.7322	-0.574
kcat_19062	-2.4448	-0.8239
kcat_19063	-2.2185	-0.8805
kcat_19064	-2.1319	-1.3979
kcat_19065	-2.1661	-1.273
kcat_19066	-2.1156	-1.2218
kcat_19067	-2.2224	-1.8591
kcat_19068	-1.9981	-0.9586
kcat_19069	-1.7847	-1.273
kcat_19070	-1.7678	-1.7782
kcat_19071	-2.0401	-2.301
kcat_19072	-2.0647	-3
kcat_19073	-1.7932	-1.3802
kcat_19074	-1.6774	-1.8861
kcat_19075	-1.6829	0.2749
kcat_19076	-1.5429	-0.4164
kcat_19472	-1.0847	-0.4559
kcat_19473	-1.0477	-1.4771
kcat_19474	-0.6205	-0.426
kcat_19475	-1.1977	-1.4338
kcat_19476	-0.8902	-1.6676
kcat_19477	-0.7339	-3.1347
kcat_19478	-1.0718	-3.0458
kcat_19533	-0.7452	-1.8487
kcat_19534	-0.7474	-1.9586
kcat_19535	-0.9669	-2.2467
kcat_19536	-0.9585	-2.3632
kcat_19537	-0.3606	-0.9437
kcat_19538	-0.3622	-1.2007
kcat_19539	-0.0118	-0.2341
kcat_19540	-0.0998	0.2632
kcat_19542	-0.2992	-0.9269
kcat_19543	-0.2704	-1.0969
kcat_19667	-1.6722	0.426
kcat_19668	-1.8785	0.1513
kcat_19669	-1.643	0.5229
kcat_19670	-1.6591	0.301
kcat_19671	-1.6486	-1.3961
kcat_19672	-1.6634	-1.6079
kcat_19673	-1.6444	-1.3158
kcat_19674	-1.6646	-0.7914
kcat_19675	-1.678	-0.7175
kcat_19676	-1.6436	-1.0906
kcat_19677	-1.847	-0.6021
kcat_19678	-1.8633	0.4177
kcat_19679	-1.8446	-2.2868
kcat_19680	-1.8711	-2.4559
kcat_19681	-1.8493	-1.331
kcat_19682	-1.8715	-2.03
kcat_19683	-1.8752	-1
kcat_19684	-1.8506	-1.7368
kcat_19685	-1.5018	-1.1249
kcat_19686	-1.6909	-0.605
kcat_19687	-1.2649	-0.6021
kcat_19688	-1.9217	-1.2099
kcat_19689	-1.49	-0.2676
kcat_19690	-0.7853	0.3046
kcat_19691	-1.1703	-1.6635
kcat_19692	-1.0515	-2.3979
kcat_19693	-0.7114	-0.574
kcat_19694	-0.5283	-1.4994
kcat_19695	-0.5079	-1.273
kcat_19696	0.2034	-1.4559
kcat_19697	-0.1247	-1.4994
kcat_19698	0.4593	-1.6021
kcat_19699	-0.2786	-1.632
kcat_19700	0.0103	-1.8097
kcat_19701	-0.5414	-1.9586
kcat_19702	0.0912	-2.4357
kcat_19703	-0.9017	-1.6351
kcat_19704	-1.2711	-1.9652
kcat_19705	-1.0406	-0.3098
kcat_19706	-1.1439	-0.2328
kcat_19707	-1.3612	-0.9031
kcat_19708	-0.4133	-0.8386
kcat_19709	-0.7039	-1.8239
kcat_19710	-0.6253	-0.4994
kcat_19711	-0.921	0.2304
kcat_19712	-0.7712	0.1173
kcat_19713	-0.8703	0.3118
kcat_19714	-0.8549	-0.3665
kcat_19715	-1.6591	0.316
kcat_19716	-0.8415	0.2262
kcat_19717	-1.4742	-0.3468
kcat_19718	-1.6669	0.0755
kcat_19719	-0.8498	-0.0706
kcat_19720	-1.4789	-0.2757
kcat_19721	-1.666	0.1673
kcat_19722	-0.8661	0.2014
kcat_19723	-1.4868	-0.3872
kcat_19724	-1.6664	0.0569
kcat_19725	-0.861	0.1553
kcat_19726	-1.4828	-0.5686
kcat_19727	-1.0922	-2.0969
kcat_19728	-0.323	-1.0261
kcat_19729	-0.8559	-2.9521
kcat_21428	-1.173	-0.7368
kcat_21429	-1.2004	-0.6021
kcat_21430	-1.1485	-0.8191
kcat_21431	-1.5443	-1.1761
kcat_21432	-1.5753	-2.2467
kcat_21433	-1.3391	-2.6642
kcat_21434	-0.6624	-1.301
kcat_21435	-0.9982	-1.2467
kcat_21436	-1.4709	-1.632
kcat_21442	-1.6729	-2.7959
kcat_21443	-1.4436	-0.7959
kcat_21444	-1.5842	-2.4357
kcat_21445	-1.7751	-1.1761
kcat_21446	-1.421	-1.7368
kcat_21447	-1.7454	-1.5477
kcat_21707	-0.8285	-0.4994
kcat_22408	-1.3385	-0.6021
kcat_22409	-1.0953	-1.2868
kcat_22410	-1.4192	-1.4994
kcat_22411	-1.5912	-1.5477
kcat_22412	-0.6022	-1.0458
kcat_22413	-0.6151	-0.7368
kcat_22414	0.0277	-1.1761
kcat_22415	-0.216	-0.7782
kcat_22416	0.3092	-1.2868
kcat_22417	-0.4403	-0.8697
kcat_22418	-0.1103	-1.4559
kcat_22419	-0.6501	-1.5229
kcat_22420	-0.0601	-1.7368
kcat_22421	-1.3624	-1.632
kcat_22422	-0.8785	-1.8386
kcat_22760	-1.6404	-0.699
kcat_22761	-1.1249	-0.8973
kcat_22762	-1.8518	-1.4771
kcat_22763	-0.6277	0.0142
kcat_22764	-1.6016	-1.0706
kcat_22765	-1.0085	-0.6021
[truncated: 25,659 more rows]

## Sheet: figs.4b
	pred	label
Km_1777	-0.7238	-0.1938
Km_1778	-0.2044	-0.0959
Km_1786	-0.6868	-0.3768
Km_39872	-0.9461	-1.1549
Km_4022	-0.996	-1.8847
Km_29114	-0.6222	-0.5229
Km_30084	-2.0002	-2.0458
Km_30085	-1.144	-0.4815
Km_41755	-1.2049	0.2553
Km_17566	-2.7609	-1.8539
Km_13980	-1.0039	-0.0223
Km_30021	-1.048	-0.0969
Km_30022	-2.2901	0.415
Km_30020	-0.9224	-0.8508
Km_34992	-1.0228	-1.1805
Km_34993	-1.1754	-0.9355
Km_34995	-1.8482	-0.699
Km_9608	-1.5215	-1.1549
Km_9609	-1.4533	-1.2218
Km_9610	-1.1182	-0.5229
Km_9611	-0.7614	-1.0969
Km_9612	-0.832	-1.0969
Km_9614	-0.832	-1.5229
Km_9615	-1.5215	-1.5229
Km_9616	-1.2135	-0.3468
Km_9617	-1.2135	-0.4437
Km_28876	-1.3334	-1.1772
Km_28878	-1.1803	-1.284
Km_28880	-1.5945	-0.6759
Km_28882	-0.9819	-0.5268
Km_28884	-1.0082	-0.1245
Km_28886	-1.1952	0.1584
Km_12591	-1.3189	-0.7696
Km_20261	0.9039	0.8555
Km_20262	0.8488	2.1004
Km_20263	1.033	1.752
Km_1056	-0.7604	0.1139
Km_1057	-0.788	-1.3979
Km_1058	-1.0943	-1.6021
Km_1059	-0.3777	0.7782
Km_1060	-0.7789	0.8808
Km_41044	-1.2513	-0.2218
Km_41045	-1.1119	-1.6576
Km_25839	-0.3015	-1.1739
Km_25840	-0.4449	-0.8239
Km_25841	-0.069	-0.2291
Km_25842	-0.3033	-1.5086
Km_25843	0.063	-0.8601
Km_25844	0.0476	-0.7986
Km_25845	0.0476	2.2047
Km_15606	-1.191	-1.5114
Km_28474	-1.5881	-1.9586
Km_28475	-0.7796	0.1139
Km_3344	-0.8465	-0.4089
Km_3591	-0.6421	-2.0458
Km_3668	-1.1753	-1.0706
Km_3669	-1.0896	0.4624
Km_14680	1.0477	1.1139
Km_39506	0.8044	0.7782
Km_126	1.9281	0.9031
Km_134	1.9316	1.0212
Km_136	1.9262	0.3979
Km_137	1.9275	0.8692
Km_138	1.9251	2.1875
Km_139	1.9318	1.4669
Km_140	1.9189	2.4732
Km_141	1.9338	2.5043
Km_146	1.5155	2.6435
Km_151	1.4084	2.1173
Km_28527	1.9261	1.4771
Km_13476	-0.9282	-0.8996
Km_13477	-0.9389	0.2253
Km_13478	-0.9265	-1.9208
Km_13479	-0.8488	-1.3372
Km_13480	-0.9294	-1.1871
Km_13481	-0.9471	-1.2366
Km_30524	-0.4025	-0.5229
Km_30525	0.1745	1.9823
Km_30526	-1.2878	-1.5686
Km_31249	-2.0759	-4.1249
Km_31250	-1.5714	-3.1192
Km_31251	-1.249	-2.0915
Km_31252	-1.9483	-1.1107
Km_31253	-2.0442	-1.7773
Km_23474	-0.3165	-0.3665
Km_23477	-0.5155	-0.1308
Km_15997	0.5415	1.7924
Km_15998	0.3903	1.6812
Km_16001	0.4502	2.1011
Km_16002	0.6211	1.9952
Km_16003	0.8237	2.4048
Km_16004	0.5628	2.4634
Km_16005	0.4068	1.9886
Km_16006	0.5734	1.9149
Km_16007	0.4097	1.727
Km_17995	-2.2689	-1.2472
Km_7783	-0.6429	-0.8239
Km_9582	-0.8194	-1.6778
Km_9583	-1.2823	-0.0969
Km_9584	0.0777	1.3424
Km_9585	-1.3856	-0.4389
Km_9586	-0.8213	-1.5436
Km_9587	-1.3883	-0.4776
Km_9588	-0.4165	-1.4353
Km_9589	-0.4217	-1.4306
Km_9590	-0.8174	-1.52
Km_13932	-1.1937	-1.301
Km_13933	-1.1864	-0.4685
Km_13934	-1.1756	-0.8539
Km_13935	-1.1716	-0.4948
Km_13936	-1.1677	-0.2518
Km_13937	-1.1703	0.2095
Km_13938	-1.1795	-0.284
Km_13939	-1.1803	-1.1427
Km_13940	-1.1495	0.0864
Km_13941	-1.1741	0.3729
Km_13942	-1.1756	-1.585
Km_13943	-1.0965	-1.585
Km_13944	-1.0518	-1.8239
Km_13945	-1.0012	-2.3468
Km_13946	-0.9263	-1.5528
Km_18006	-0.6948	-0.52
Km_18007	-0.9441	-0.52
Km_18008	-0.8436	-0.7282
Km_18009	-0.6705	-0.6326
Km_18010	-0.9839	-0.6882
Km_30461	-0.7761	0.6776
Km_30462	-0.983	-0.699
Km_30463	-0.3495	1.0828
Km_30464	-1.2545	-1.9586
Km_30465	-1.5086	-2.1135
Km_30466	-1.2046	-1.9706
Km_30467	-1.2225	-0.9208
Km_30468	-0.9537	-1.4202
Km_38068	-1.2006	-1.5086
Km_39024	-0.567	-0.4437
Km_39025	0.0226	-1.6778
Km_28133	0.7007	1.5378
Km_28134	0.5018	0.8388
Km_28135	0.3608	0.5682
Km_28136	0.2578	1.5185
Km_28137	0.3768	1.179
Km_28138	0.3417	0.9085
Km_11890	-0.6657	-1.3054
Km_11891	-0.3501	0.0792
Km_11892	-0.3627	0.6335
Km_11893	-0.4475	-1.3372
Km_11894	-0.5122	0.6232
Km_11895	-1.2447	-0.9208
Km_11896	-0.6806	-0.4815
Km_11897	-0.968	-1.6882
Km_11898	-0.9845	-0.9431
Km_11899	-0.3843	-1.2472
Km_11900	-0.4687	-2.0878
Km_11930	-0.6807	-2.2924
Km_27933	-0.5596	-2.0969
Km_27935	-0.3671	1.0414
Km_27936	-0.26	-0.4318
Km_27957	-1.2225	-0.6383
Km_27958	-0.1173	-0.301
Km_31515	-0.4682	-0.301
Km_31516	-0.3742	-0.4815
Km_31517	-0.4782	-0.1079
Km_31518	-0.8301	-1.3372
Km_31519	-0.5882	-0.7235
Km_31520	-0.4301	-0.8268
Km_31521	-0.6707	-0.5058
Km_27232	-0.1189	-0.2218
Km_33945	-1.2097	-2.8861
Km_33946	1.0439	2.7782
Km_16475	-0.3371	-0.7447
Km_16477	-0.3331	-0.3979
Km_16478	-0.505	-0.3979
Km_16479	-0.0049	-0.4089
Km_16495	-0.4459	-1.699
Km_16500	-0.3526	-0.0458
Km_16526	-0.3843	0.7076
Km_16527	0.5005	0.1987
Km_16547	-0.3665	-0.7212
Km_16548	-0.3163	1.3522
Km_16549	-0.113	1.0633
Km_16550	-0.7379	-1.3979
Km_16551	0.3864	-0.301
Km_16562	0.4029	0.9263
Km_16563	-0.4469	0.179
Km_16565	-0.3055	-1.0458
Km_16567	-0.2654	-0.4318
Km_16568	-0.0719	0.5119
Km_16569	-0.3393	-0.6198
Km_34221	-0.2635	-1.8239
Km_6185	-0.7666	-1.5086
Km_40185	-0.5379	-0.6198
Km_15617	-0.9054	-0.6778
Km_30709	-0.8067	1.0414
Km_30712	-0.8435	-1.2924
Km_30714	-1.0674	-1.7959
Km_30715	-0.8878	0.8325
Km_20286	-2.3919	-4.2596
Km_20287	-2.2218	-0.9066
Km_20290	-2.3719	-3.8239
Km_12568	-2.1575	-3.4089
Km_12569	-1.6199	-2.4685
Km_12570	-2.1968	-2.4202
Km_12571	-1.6108	-0.9872
Km_12572	-1.6113	0.6042
Km_12573	-1.6205	-1.3143
Km_12574	-1.6114	0.0648
Km_27336	0.7343	-0.2007
Km_34191	0.6558	0.0792
Km_31179	-0.0668	-0.5901
Km_13165	0.6102	-0.3872
Km_13166	0.6358	-0.1739
Km_13167	0.0284	-0.3372
Km_13168	0.261	-0.0809
Km_13769	0.0789	-2.6383
Km_13770	0.6512	-0.1308
Km_28935	-2.0203	-2.5376
Km_28936	-2.0289	-2.3565
Km_33602	-2.1435	-4.301
Km_33603	-2.1441	-3.585
Km_33604	-2.0174	-2.0315
Km_33605	-2.1484	-4.2518
Km_15620	0.3774	0.6435
Km_15147	0.3467	-0.1938
Km_38365	-0.4448	-0.4685
Km_5036	-1.8908	-2.041
Km_31254	-0.7428	-1.7447
Km_31255	-1.0238	-2.7212
Km_31257	-1.7768	-0.9586
Km_11243	-0.5708	-0.2007
Km_34540	-0.6327	-1.2757
Km_34543	-0.4564	-1.1549
Km_17706	-1.5514	-1.0931
Km_17707	-1.4634	-0.9263
Km_6901	0.4643	0.0212
Km_27659	0.7179	0.0212
Km_27660	0.9538	0.2304
Km_27661	-0.4075	0.3032
Km_27662	1.2498	0.8976
Km_27663	1.0064	1.0792
Km_27664	1.1628	0.7853
Km_1984	-1.2691	-3.2596
Km_1985	-1.2843	-2.7212
Km_17205	-0.2501	0.3424
Km_17206	-0.0202	0.1461
Km_17207	0.7077	1.6628
Km_17208	0.7426	1.8513
Km_17209	-0.1009	0.7324
Km_17210	0.6966	1.8739
Km_17211	0.6092	1.5353
Km_17212	-0.3437	1.6493
Km_18814	0.489	0.3424
Km_18815	1.3905	1.4683
Km_18832	0.4264	-0.4437
Km_18833	1.3327	1.2279
Km_18834	1.2548	1.4409
Km_18835	1.4613	1.6803
Km_30870	-1.6289	-1.9586
Km_30871	-1.4384	-0.9586
Km_30872	-0.9815	-1.699
Km_30873	-0.0295	-0.0915
Km_12955	0.3591	0
Km_12956	0.7297	1.0128
Km_12957	0.627	0.699
Km_12958	0.5101	0.6902
Km_12959	0.2651	-0.1549
Km_12960	-0.4838	-0.1549
Km_12961	0.601	0.8573
Km_12963	0.3089	0.8573
Km_12964	-0.4908	0.1139
Km_12965	-0.4936	0.2304
Km_12966	-0.4865	0.1461
Km_12967	-0.4892	0.3802
Km_12968	-0.4891	0.2788
Km_12969	-0.4847	0.4771
Km_12970	-0.4921	0.5185
Km_12971	-0.4853	0.0414
Km_12972	0.2155	0
Km_12575	-1.8159	-2.8239
Km_12576	-0.6733	-3.2218
Km_12577	-1.8694	-2.585
Km_12578	-1.7967	-3.1549
Km_12579	-1.3528	-2.5686
Km_12580	-2.003	-2.5686
Km_12581	-1.3859	-3.4815
Km_12582	-1.5144	-4.2366
Km_12583	-1.7134	-2.5391
Km_29193	-2.2672	-3.1549
Km_29199	-1.5638	-2.2676
Km_29200	-1.5121	-2.0315
Km_34986	-2.1328	-2.6383
Km_35805	-2.4642	-2.4437
Km_10056	-0.5113	-1.9751
Km_20300	0.1608	0.1139
Km_31315	0.045	-2.3665
Km_37935	-0.7383	-2.0132
Km_7123	-0.8095	-2.9586
Km_7124	-0.9301	-2.5229
Km_7125	-0.3958	-2.6576
Km_2719	-0.8211	-1.4949
Km_2721	-1.1572	-1.6576
Km_2723	-1.3537	-1.5376
Km_2724	-0.981	-0.4647
Km_2759	-1.2217	-0.4202
Km_2761	-1.1976	-0.5086
Km_2762	-1.2298	-0.6021
Km_2763	-1.2051	-0.6383
Km_2764	-1.1948	-0.4948
Km_2765	-1.2045	-0.2798
Km_2766	-0.9733	-0.5436
Km_2767	-1.0225	-0.5003
Km_2768	-1.0339	-0.5376
Km_2769	-1.3509	-0.5607
Km_2770	-1.1321	-0.5171
Km_2771	-1.1145	-0.71
Km_39068	-1.946	-2.71
Km_39069	-0.8646	-1.0458
Km_39070	-0.9251	-0.4815
Km_39071	-0.8168	-0.7959
Km_39072	-0.8233	-0.699
Km_39073	-0.8537	-0.699
Km_39074	-0.9359	-0.3665
Km_39075	-0.8786	-0.2291
Km_12564	-2.0872	-3.4815
Km_12584	-2.0846	-2.8268
Km_9226	-0.8254	-1.8447
Km_1888	-1.4038	-2.3979
Km_1889	-0.5783	-2.0969
Km_1890	-1.289	-1.3979
Km_1891	-1.4077	-1.5686
Km_1892	-1.3904	-1.5686
Km_1893	-1.3808	-2.3468
Km_1894	-1.0115	-2.1549
Km_1895	-1.248	-2.2218
Km_32810	-0.7366	-1.6021
Km_32811	-1.0885	-1.3665
Km_32812	-1.1423	-1.2291
Km_32813	-1.3142	-1.6021
Km_32814	-1.0179	-2.0969
Km_32815	-1.1935	-1.3665
Km_32816	-1.26	-1.4559
Km_32817	-1.2289	-1.5229
Km_32818	-0.8517	-2.5229
Km_32819	-1.3088	-1.2007
Km_32820	-1.1993	-1.2518
Km_20026	-0.1244	-0.8386
Km_21835	0.0156	0.3139
Km_21836	0.0134	0.3181
Km_21837	0.0169	0.316
Km_34873	-0.3534	-0.6021
Km_34874	-0.3933	-0.2007
Km_26975	-0.7783	0.0792
Km_17440	-0.7447	0.1139
Km_17441	-0.7253	0
Km_17442	-0.7426	0.1553
Km_17443	-0.7447	-0.0757
Km_17444	-0.7208	0.0414
Km_17445	-0.7557	0.0128
Km_17446	-0.7567	0.0934
Km_17447	-0.7474	0.0334
Km_17448	-0.7369	0.3483
Km_17449	-0.763	0.658
Km_17450	-0.7483	0.0864
Km_17451	-0.7428	0.0086
Km_17452	-0.7457	0.2601
Km_17453	-0.7489	0.0682
Km_17454	-0.7513	0.2765
Km_17455	-0.7309	0.2923
Km_17456	-0.7459	0.017
Km_17457	-0.7627	0.2577
Km_17458	-0.7412	0.1206
Km_17459	-0.7489	0.1584
Km_17460	-0.7382	0.3945
Km_20968	-1.7263	-3.3372
Km_20970	-1.7766	-2.5528
Km_20971	-1.7514	-2.2291
Km_20972	-1.7221	-2.1135
Km_20973	-1.775	-2.2076
Km_20974	-1.7157	-2.3872
Km_20975	-1.7772	-2.2007
Km_20976	-1.6585	-2.2366
Km_26483	-1.7819	-2.8239
Km_26484	-1.7869	-2.2518
Km_26485	-2.239	-1.6003
Km_26486	-2.2103	-2.1079
Km_26487	-2.2368	-3.0969
Km_26488	-2.2652	-3.9208
Km_40186	-2.1428	-1.2366
Km_35999	0.1265	-0.3188
Km_36004	0.0074	-0.1135
Km_5647	-1.2036	0.4757
Km_13529	-1.3179	-4.0164
Km_13530	-1.3079	-4.039
Km_18485	-1.3504	-3.0969
Km_29978	-2.369	-1.0894
Km_29979	-1.4997	-1.5031
Km_1003	-2.0311	-1.4202
Km_38795	-2.0301	-2.7423
Km_38796	-2.0218	-2
Km_20605	0.7712	-0.0706
Km_3509	-0.3975	-0.3098
Km_3510	-0.2006	-0.3279
Km_3511	-0.5256	0.0128
Km_3512	0.3863	1.1146
Km_10539	0.0401	1.8621
Km_10540	0.1841	0.1271
Km_10541	0.1478	-0.3279
Km_10544	0.2316	-1.2218
Km_10545	0.156	-0.3468
Km_10546	0.1813	0
Km_10547	0.2375	-0.6576
Km_10548	0.1764	0.5224
Km_10549	0.064	0.2041
Km_10553	0.2157	-0.3665
Km_31995	-1.2932	-1.3979
Km_31996	-0.8243	-1.3468
Km_8707	-0.0512	-0.3872
Km_8708	-0.058	-0.3665
Km_8709	-0.0611	-0.4202
Km_8710	-0.073	-0.3768
Km_39104	0.1648	-1.1805
Km_7345	-1.044	-0.8297
Km_7346	-0.6882	-0.2765
Km_7347	-1.1112	-0.1024
Km_7348	-0.92	-0.4283
Km_7349	-1.3184	0.0077
Km_7350	-0.6618	0.0986
Km_7351	-0.676	-0.5583
Km_7352	-1.3196	0.0043
Km_7353	-0.844	-0.9355
Km_7354	-0.8472	-0.9355
Km_7361	-1.085	-1.585
Km_7362	-1.2701	-0.8665
Km_7363	-0.5435	-0.752
Km_7364	-0.6879	0.2304
Km_7365	-1.0483	-0.8297
Km_7366	-1.2559	-0.1024
Km_7367	-0.9205	-0.4283
Km_7369	-0.8483	-1.5467
Km_10341	-1.865	-1.8153
Km_10342	-1.8605	-2.8327
Km_10343	-1.8796	-2.1624
Km_16063	-1.7385	-1.3279
Km_16340	-1.8429	-1.5003
Km_16341	-1.8492	-2.4449
Km_16342	-1.8528	-1.6946
Km_21525	-1.8167	-2.8539
Km_5592	-0.9176	-1.699
Km_5593	0.3661	1.0414
Km_14158	-0.3064	-0.2291
Km_38019	-0.1894	-0.5018
Km_38020	-0.183	0.1688
Km_38021	-0.3963	-0.3979
Km_38022	-0.3886	-0.699
Km_27995	-1.7555	-2.1135
Km_27996	-0.9137	-1.6021
Km_17668	-0.8019	-1.7423
Km_17669	-0.2712	-1.4425
Km_17670	-0.3095	-1.7212
Km_17671	-0.4778	-0.8827
Km_17672	-0.2333	-1.1457
Km_17673	-0.4312	0.3483
Km_17674	-0.2979	-0.3325
Km_17675	-0.2099	-1.1475
Km_33818	0.2083	1.7924
Km_20006	-1.5008	-2.2749
Km_11360	0.2444	-0.6021
Km_11361	0.4189	-0.1487
Km_11362	0.3048	0.7126
Km_39220	-1.0122	-1.1739
Km_39221	0.3965	-0.4318
Km_39222	-0.0551	-0.585
Km_39223	1.3752	1.8976
Km_39224	-1.2221	-0.7447
Km_11245	-0.5807	-1.0458
Km_24866	-0.7447	0.9031
Km_24867	-0.9516	1.1761
Km_34542	-0.4463	0.0414
Km_39278	-0.727	-1.5229
Km_39279	-0.6924	-1.1433
Km_39280	-0.5568	-1.308
Km_39281	-0.6364	-1.3925
Km_39282	-0.7033	-1.3125
Km_39283	-0.5388	-1.0535
Km_39284	-0.6161	-1.163
Km_39285	-0.6942	-1.0575
Km_39286	-0.53	-0.9686
Km_39287	-0.6106	-1.3665
Km_39288	-0.7133	-1.3915
Km_39289	-0.6822	-0.8959
Km_39290	-0.5483	-1.248
Km_39291	-0.624	-1.3458
Km_16152	1.165	0.2788
Km_16153	1.2136	0.8261
Km_16154	1.198	1.1833
Km_16155	1.2412	1.5237
Km_16156	1.2222	0.7634
Km_16157	1.1646	1.5563
Km_16158	1.1515	1.4314
Km_16159	1.1661	1.1239
Km_16160	1.1747	2.7101
Km_16161	1.1701	2.8651
Km_16163	1.1262	1.8176
Km_27855	1.1354	1.2227
Km_40197	-0.9377	1.4771
Km_40198	0.9402	1.3979
Km_40199	1.368	0.9191
Km_40200	1.0493	2.5843
Km_8714	-0.465	-2.301
Km_6908	-1.3455	-1.3665
Km_6909	-0.6375	-1.6198
Km_41438	-0.5458	-0.983
Km_41439	-1.0347	-0.6021
Km_8465	-1.0368	-1.0223
Km_8466	-1.0257	-1
Km_8467	-1.0321	-1.1549
Km_8468	-1.0315	-1.0177
Km_8469	-1.0312	-0.9788
Km_8470	-1.0124	-0.8268
Km_8471	-1.0326	-0.9706
Km_8472	-0.9924	-0.6517
Km_3184	-0.9903	-0.2314
Km_3185	-0.9508	-0.8069
Km_3189	-0.7441	-1.382
Km_8179	-1.4818	-2.5086
Km_8196	-0.2409	0.8325
Km_8197	0.0194	-0.5346
Km_10850	-1.8227	-2.8539
Km_10887	-0.4942	-0.9101
Km_10888	-1.2417	-2.041
Km_10889	-0.4753	-1.5686
Km_10890	-0.8073	-0.4012
Km_10891	-0.9977	-1.3696
Km_10892	-0.4539	-1.0306
Km_10893	-0.9535	-2.2076
Km_38069	-1.928	-1.0655
Km_38071	-0.3559	-1.5086
Km_38072	-1.0744	-2.041
Km_38073	-1.0323	-2.1726
Km_38074	-0.9684	-1.5894
Km_38088	-0.8777	-0.7959
Km_38089	-0.8268	-0.9031
Km_38090	-0.7169	-1
Km_38095	-0.816	-0.4485
Km_38096	-1.1289	-0.4921
Km_38097	-0.9235	-0.8861
Km_38098	-0.7629	0.0785
Km_38099	-1.1147	-0.4001
Km_38100	-0.8401	-0.9586
Km_38101	-1.0931	-0.752
Km_38102	-0.4405	-1.3969
Km_38103	-0.3424	-0.2958
Km_38111	-0.7423	-2.4685
Km_38113	-0.9983	0
Km_38118	-0.7824	-2.9586
Km_38119	-0.7571	-0.8633
Km_38121	-0.7508	-2.4949
Km_38122	-0.6393	-0.3372
Km_38206	-0.8974	-0.8239
Km_38207	-1.142	-0.0969
Km_3371	-1.6534	-1.9914
Km_3372	-0.606	-1.7399
Km_3373	-0.6853	-1.9788
Km_3374	-0.7946	-1.1244
Km_37232	-0.0136	1
Km_37233	-0.4713	-2.0915
Km_37234	-0.4545	-2.7959
Km_37235	0.0151	1.6128
Km_37236	-0.4624	-1.5528
Km_37237	-0.0143	0.3222
Km_37238	0.01	0.9243
Km_37239	-0.4449	-2.0915
Km_35493	-1.0939	-0.6778
Km_34796	-1.274	-1.3716
Km_34797	-1.7741	-3.342
Km_18000	-0.8222	-1.4437
Km_23699	-0.4162	-1.7447
Km_23700	-0.3762	-1.6576
Km_23701	-0.4224	-2.1135
Km_23702	-0.4028	-0.4609
Km_23703	-0.4285	-0.5622
Km_23704	-0.3888	-0.7986
Km_23705	-0.3911	-0.289
Km_36138	-0.4575	-1.6576
Km_36139	-1.5366	-2.9586
Km_36140	-1.4772	-2.0706
Km_36141	-1.4775	-2.9586
Km_36142	-0.4077	-1.6576
Km_36143	-1.4889	-1.3098
Km_36144	-1.5065	-1.3872
Km_36145	-1.5088	-2.0757
Km_36146	-0.4221	-1.6576
Km_36147	-1.5024	-1.4089
Km_36148	-1.4821	-1.5686
Km_36149	-1.5022	-1.5376
Km_16290	-1.1455	-1.3979
Km_16292	-1.6175	-0.2596
Km_16293	-1.3715	-0.8861
Km_16294	-1.1165	-0.7696
Km_16296	-1.1101	-0.6198
Km_16298	-0.3436	-0.9586
Km_16299	0.0272	-0.4559
Km_16300	0.3919	-0.3188
Km_16301	-1.0642	-3.4089
Km_16305	-0.678	-0.5686
Km_16306	-0.6679	-0.1675
Km_16307	-1.1147	-1.2218
Km_16309	-1.5081	-1.2147
Km_16310	-1.6192	-0.5528
Km_16311	-1.6108	-0.8861
Km_16312	-0.9592	-0.8239
Km_16313	-1.0481	-1.5229
Km_16314	-1.2283	-0.1192
Km_16320	-0.9579	-0.1871
Km_16321	-1.0259	0.2742
Km_16322	-0.9686	-0.8539
Km_16323	-0.4777	-0.6198
Km_37340	-1.0216	-1.041
Km_37341	-0.4743	0
Km_37342	-1.1422	-0.4437
Km_37343	-1.0209	-0.6198
Km_37344	-1.6195	0.5315
Km_37345	-1.6162	-0.301
Km_37346	-1.2887	-1.2218
Km_37347	-1.0502	-3.2518
Km_37348	-1.1894	-1.4437
Km_37349	-0.8733	-1.6778
Km_37350	-0.7902	-0.7212
Km_37355	-1.3205	-1.7212
Km_37356	-0.9705	-1.4134
Km_37357	-1.0468	-1.063
Km_37358	-1.0757	-0.7959
Km_37359	-0.8569	-1.7959
Km_37360	-0.8091	-1.3979
Km_37361	-1.7787	-2.0969
Km_37362	-1.7562	-0.9586
Km_37363	-1.6477	-0.5901
Km_37364	-0.5967	-0.6198
Km_37365	-0.5848	-0.5528
Km_37366	-0.5876	-0.5528
Km_37367	-0.5841	-0.4948
Km_37372	-0.7803	-0.5229
Km_37373	-1.197	0.0719
Km_37374	-1.1057	-0.0458
Km_37375	-1.3241	0.0294
Km_37376	-1.1907	0.0719
Km_37377	-1.0383	-0.9031
Km_37378	-0.6246	-2
Km_37379	-0.6876	-0.0655
Km_37380	-0.9662	0.6395
Km_37381	-1.0186	0.6776
Km_37384	-1.3107	-0.7696
Km_37385	-1.1624	-1.3372
Km_37386	-0.9047	-0.6144
Km_37392	-0.6778	-1.3979
Km_37393	-0.6235	-2.0969
Km_37397	-0.5579	-1.301
Km_37398	-0.238	-0.3768
Km_37399	-0.4895	-0.7696
Km_37400	-0.2687	0.8261
Km_37401	0.3483	-0.3979
Km_37402	-1.1868	-1.3979
Km_37403	-1.0635	-2.2596
Km_37404	-1.1016	-0.6021
Km_37405	-0.3522	1.3222
Km_37406	-0.5112	0.1761
Km_37407	-0.7941	-0.5229
Km_37408	-0.4453	0.1761
Km_37409	-0.3142	1.3222
Km_37410	-0.9236	-0.5086
Km_37411	-0.7919	-0.9208
Km_21586	-1.3794	-0.4318
Km_1103	-2.1918	-2.8539
Km_1104	-2.2513	-2.8539
Km_1105	-2.1892	-2.8539
Km_1641	0.2098	-1.7804
Km_2404	-0.3847	-0.5654
Km_25367	0.3286	0.238
Km_25369	0.3979	-0.0458
Km_25370	0.4467	0.6532
Km_25371	0.427	0.5911
Km_34972	0.3691	0.6981
Km_34973	0.3403	0.918
Km_34974	0.2782	0.4654
Km_39651	-1.0203	0.0414
Km_9620	-1.4126	-0.7645
Km_9621	-0.5165	0.301
Km_29964	-0.7091	-3.1427
Km_29965	-1.1551	-2.3979
Km_29966	-1.4177	-3.2924
Km_29967	-1.4244	-3.699
Km_29968	-1.5345	-3.6778
Km_29969	-1.5461	-3.7696
Km_29970	-0.5009	-1.6021
Km_29971	-1.1129	-1.4685
Km_29980	-1.5648	-2.6576
Km_24417	-0.8606	0.3979
Km_24418	-0.4663	0.2945
Km_24419	-0.4131	0.42
Km_34206	-0.2034	0.0719
Km_34207	-0.5876	-2.0969
Km_34208	-0.5694	-0.585
Km_34209	-0.9148	-1.7471
Km_34210	-0.3934	-0.1675
Km_34211	-0.3998	-0.3468
Km_34212	-0.4443	-0.5086
Km_34213	-0.8132	-3.3372
Km_34214	-0.8273	-3.5229
Km_34215	-0.8399	-3.8861
Km_34216	-0.8841	-1.0969
Km_34217	-0.4374	0.4548
Km_34218	-0.8784	-0.585
Km_13264	-1.4163	-1.1549
Km_13265	-0.9021	-1.3372
Km_13266	-0.4075	-1.585
Km_13267	-2.0513	-1.0362
Km_13268	-1.752	-0.0752
Km_13269	-0.5386	-0.5901
Km_13270	-0.9613	-0.0921
Km_34777	-0.916	-0.1308
Km_34783	-0.5122	-0.3979
Km_34784	-0.8281	-0.9208
Km_24009	-1.3038	-0.8069
Km_24788	-1.1882	-0.6162
Km_24789	-1.1058	-1.6778
Km_24790	-1.1658	-0.2757
Km_24791	-1.2132	-1.7447
Km_24792	-1.1742	-1.2924
Km_34798	-1.1782	0.415
Km_34799	-1.6836	-3.699
Km_15166	-0.9984	-1.0132
Km_15167	-0.3652	0.1667
Km_22185	-0.6281	-2.1739
Km_22188	-0.919	-0.5229
Km_22189	-0.412	-1.5607
Km_22191	-0.6977	-1.4949
Km_22192	-0.0025	-0.71
Km_22193	-0.3726	-0.3089
Km_22194	-0.5665	-0.2807
Km_22203	-0.9847	-0.301
Km_22204	-0.6232	-1.7696
Km_39810	-0.1422	1.0253
Km_39811	-0.1451	-0.3979
Km_39812	-0.1403	-0.0605
Km_39813	-0.1543	0.9823
Km_39814	-0.1489	1.1106
Km_39815	-0.1482	0.4472
Km_39816	-0.1453	1.0492
Km_39817	-0.1478	0
Km_39818	-0.0875	-0.9586
Km_39819	-0.1096	0.7597
Km_39820	-0.1504	1.0531
Km_39821	-1.2929	-3.1024
Km_39822	-1.3114	-2.2147
Km_39823	-1.3064	-1.7799
Km_39824	-1.3032	-2.0177
Km_39825	-1.302	-3.1487
Km_39826	-1.2497	-5.1024
Km_39827	-1.267	-3.6021
Km_39828	-1.3061	-2.0605
Km_39829	-1.1665	0
Km_39830	-0.969	0.3222
Km_39831	-0.9877	0.301
Km_39832	-0.1968	1.0453
Km_39833	-1.2978	-1.9788
Km_40053	-1.9532	-1.699
Km_40060	-1.3257	-1.2366
Km_40061	-1.8455	-2.9914
Km_41413	-2.3972	-3.2218
Km_41416	-2.1553	-2.5229
Km_41417	-2.3498	-2
Km_41418	-2.3637	-3.0458
Km_41419	-2.0246	-2.9208
Km_41420	-2.2738	-1.7696
Km_21748	-2.2474	-2.6778
Km_8795	-0.2151	-1.4685
Km_8796	-0.3227	-2.8894
Km_8797	-0.1476	-2.0969
Km_8798	-0.1084	1.0693
Km_8799	-0.0564	-1.6696
Km_10104	-0.9645	-1.699
Km_10112	-1.6203	-3.301
Km_10113	0.1255	-0.4318
Km_34915	-0.0765	-0.2218
Km_34916	-0.4753	-0.6289
Km_41653	-2.6829	-4
Km_41654	-1.6567	-3.301
Km_9299	-1.9868	-1.3979
Km_9300	-1.7957	-1.2676
Km_9301	-2.0412	-1.1675
Km_3298	-0.5778	-2.699
Km_3299	-0.26	-2.699
Km_3300	-0.4253	-2.699
Km_5739	-0.6244	-0.8239
Km_24871	-0.5538	-0.9586
Km_24872	0.0712	0.1206
Km_24873	0.9399	0.4742
Km_27453	-0.6821	-1.767
Km_27454	-0.6789	-2
Km_27455	-0.6674	-1.8761
Km_27456	-0.6594	-1.6517
Km_27457	-0.6355	-1.757
Km_27458	-0.63	-1.5287
Km_23466	-0.0849	-1.2218
Km_14630	-1.8116	-2.3565
Km_14633	-1.8741	-1.2526
Km_14634	-1.8767	-1.3757
Km_14635	-1.8955	-1.2588
Km_14636	-1.8043	-2.2007
Km_30112	-0.0462	0.5052
Km_30113	-0.0771	0.0792
Km_14117	-1.4612	-0.4685
Km_14118	-1.5277	-1.1249
Km_14119	-1.4691	-0.5969
Km_14120	-1.4646	-0.475
Km_14121	-1.4506	-0.4622
Km_14122	-1.456	-0.4855
Km_14123	-1.4701	-0.51
Km_34062	-1.5023	-1.0809
Km_29514	-0.0904	-1.0458
Km_29515	-0.4321	-1.1427
Km_29516	-1.4427	-1.8239
Km_29521	-0.4436	0.1652
Km_29522	-0.141	-0.5129
Km_29523	-1.4492	-2.3979
Km_28564	-1.2112	-2.301
Km_29565	-0.9787	-1.2291
Km_29566	-1.9839	-1.699
Km_13448	1.4248	0.9768
Km_13451	1.2871	1.8751
Km_35383	1.1935	1.9685
Km_35387	1.1147	1.9031
Km_35389	1.3121	2.1673
Km_35391	1.2315	1.5798
Km_35392	1.304	1.9138
Km_1142	-1.942	-1.6778
Km_2634	-2.1176	-2.2076
Km_2635	-2.1258	-1.6728
Km_2636	-1.8031	-1.1624
Km_2637	-2.1148	-2.7595
Km_2638	-2.1105	-2.0013
Km_2639	-1.7911	-1.8187
Km_2640	-1.7944	-1.7172
Km_2641	-1.7979	-1.6445
Km_5464	-1.7909	-2.4815
Km_5465	-1.8484	-1.8861
Km_5466	-1.7839	-2.6021
Km_5467	-1.849	-2.7696
Km_5468	-1.8506	-2.2076
Km_5469	-1.7841	-2.3665
Km_5470	-1.6214	-2.1612
Km_5471	-1.6151	-1.7167
Km_5472	-1.6149	-1.9172
Km_5473	-1.622	-2.1308
Km_5474	-1.7908	-1.7471
Km_5475	-1.8469	-2.0757
Km_5641	-1.2487	-1.1871
Km_5642	-1.2276	-2.5229
Km_5643	-1.3454	-0.7258
Km_11562	-2.2536	-2.699
Km_11563	-1.9599	-2.0458
Km_12714	-2.0429	-2.8239
Km_12715	-1.973	-3.2676
Km_12716	-2.0312	-1.2676
Km_12717	-1.9363	-2.8861
Km_12718	-2.0163	-1.7212
Km_16391	-2.4472	-3.4559
Km_17312	-1.5525	-2.1549
Km_17313	-1.4971	-2.0862
Km_17314	-1.4645	-1.7328
Km_17315	-1.6823	-2.4089
Km_17316	-1.3495	-0.71
Km_17317	-1.3393	-0.1244
Km_25274	-2.024	-2.6778
Km_30023	-2.0811	-1.2147
Km_30024	-1.8044	-1.4131
Km_30025	-1.7923	-1.7768
Km_31220	-1.9101	-2.9208
Km_31221	-2.3903	-1.5768
Km_31222	-1.8395	-2.0362
Km_31223	-1.8395	-1.9431
Km_31224	-1.8405	-2.1192
Km_31225	-1.8441	-2.1871
Km_39873	-2.2694	-1.8539
Km_33531	-0.6	-1.5229
Km_20167	-0.8084	-1.6021
Km_34788	-1.4794	-1.9586
Km_34789	-1.3658	-1.4202
Km_34790	-1.3525	-1.4437
Km_39356	-1.4708	-1.699
Km_39357	-1.4704	-0.0035
Km_39358	-1.3884	-2.4815
Km_39359	-1.4701	-1.9208
Km_39360	-1.4787	-1.6576
Km_39361	-1.4041	-2.699
Km_39362	-1.4402	-1.699
Km_39363	-1.3377	-2.5086
Km_39364	-1.4141	-0.219
Km_39365	-1.4744	-1.5528
Km_39366	-1.4776	-0.5129
Km_39367	-1.3964	-3.0706
Km_39368	-1.4863	-0.451
Km_39369	-1.4871	-0.7235
Km_39370	-1.4764	-0.9281
Km_39371	-1.4877	-0.4295
Km_39372	-1.4504	-0.1694
Km_39373	-1.4905	-0.4962
Km_39374	-1.4971	-0.4461
Km_39375	-1.3891	-1.1805
Km_39376	-1.4698	-0.684
Km_39377	-1.3822	-1.3098
Km_39378	-1.4584	-2.1079
Km_39379	-1.4608	-1.4318
Km_39384	-1.4808	-0.3565
Km_39385	-1.481	-0.6556
Km_39386	-1.3977	-3.2596
Km_39387	-1.3983	-3.2076
Km_39388	-1.2888	-1.2366
Km_39389	-1.2786	-0.9393
Km_39390	-1.5295	-0.3376
Km_15385	-1.0318	-1.301
Km_15386	-0.2786	-1.2676
Km_15387	-0.9178	-2.0132
Km_15388	-0.994	-0.6861
Km_15389	-0.4328	-1.8153
Km_15390	-0.3456	-1.0575
Km_15391	-0.4243	-1.163
Km_35657	-1.1305	-0.2441
Km_35658	-0.2027	0.0934
Km_41197	-0.4688	-1.301
Km_41198	-1.2391	-2
Km_41199	-0.2954	-0.8239
Km_41200	-1.5221	-1.699
Km_41201	-0.4213	-0.7696
Km_41202	-1.3157	-0.7447
Km_41203	-0.2161	-1.0969
Km_41204	-1.1525	-0.7212
Km_41205	-0.5004	-0.8539
Km_41206	-1.2917	-0.699
Km_22663	0.6598	-1.0044
Km_22664	-0.3585	-1.7825
Km_22665	-0.0982	-1.7258
Km_22666	0.7333	-0.4685
Km_22667	-0.2771	-0.9586
Km_22668	0.7084	0.3802
Km_22669	-0.7442	-1.8539
Km_22670	-0.1119	-0.8539
Km_23829	-0.1588	-1.6383
Km_23830	-0.4072	-1.4089
Km_23831	0.5883	-0.7825
Km_10839	-0.9295	0
Km_23471	0.0042	-1.0458
Km_23472	-0.2076	0.301
Km_37262	0.1675	0.2553
Km_37263	-0.1366	-0.3372
Km_38481	-1.0549	-0.585
Km_12508	0.8914	1.3247
Km_33983	1.1092	2.5478
Km_36565	-1.9097	-0.4763
Km_36566	-2.409	-4.1759
Km_36567	-2.4158	-4.2226
Km_36568	-2.4208	-4.1831
Km_36569	-2.3757	-4.2426
Km_36570	-2.4057	-4.2495
Km_36571	-2.4122	-4.3507
Km_36572	-2.5397	-4.4815
Km_36573	-2.5452	-4.1959
Km_36574	-2.5458	-4.1918
Km_36575	-2.5015	-4.51
Km_36576	-2.4932	-4.6345
Km_36577	-2.5381	-4.8097
Km_36578	-2.542	-4.684
Km_21440	1.1404	1.301
Km_21451	0.9801	1.7782
Km_21452	0.027	0.2304
Km_21453	-0.8819	-1.7212
Km_21454	-0.6306	-0.8239
Km_21455	0.958	1.1139
Km_21456	0.787	2.2122
Km_21457	0.9414	1.9685
Km_21458	-0.5039	-0.5086
Km_21459	-0.5314	-1.1308
Km_21460	-0.8437	-2.4815
Km_21461	-0.7857	-1.7959
Km_21462	-0.842	-1.699
Km_21463	-0.7973	-1.6383
Km_21464	-0.852	-1.1739
Km_21465	0.9216	-0.0458
Km_21466	1.0148	0.9542
Km_21467	-0.7797	-1.9586
Km_21468	1.1369	0.7782
Km_21469	-0.5289	-1.2596
Km_21470	-0.8177	-1.7696
Km_21471	1.0865	0.9542
Km_21472	1.0721	0.0414
Km_21473	1.0809	1.3424
Km_21474	-0.472	-0.6364
Km_21475	1.0766	-0.6198
Km_21476	0.9545	0.9395
Km_21477	0.9297	1.3222
Km_21478	-0.4877	-0.5031
Km_21479	1.1369	0.9112
Km_21480	-0.5405	-0.1107
Km_21481	0.756	2.1209
Km_21482	0.7515	2.1599
Km_21483	0.9775	3.0745
Km_21484	1.0102	1.2603
Km_21485	1.0021	1.1749
Km_21486	0.9782	1.6308
Km_21487	0.9547	1.8385
Km_21488	0.9613	1.6985
Km_21489	1.0358	1.9724
Km_21490	0.9531	1.2428
Km_21491	1.0082	1.3782
Km_21492	0.7209	1.747
Km_21493	0.8189	2.1274
Km_21494	0.8067	2.1035
Km_21495	0.7576	2.0986
Km_21496	0.788	1.3088
Km_21497	0.7371	1.9769
Km_21498	0.7618	2.1021
Km_21499	0.8678	2.1617
Km_21500	0.8193	2.2477
Km_21501	0.9763	1.5205
Km_30242	0.9984	0.8388
Km_24131	-1.2094	-2.1549
Km_24132	-0.7468	-1
Km_24133	-0.2391	0.0414
Km_24134	-0.1986	-0.6778
Km_24135	-1.1778	-1.8539
Km_24974	-1.2128	-1.2218
Km_24975	-1.2136	-1.6021
Km_24976	-1.2097	-2
Km_24977	-0.2407	1.1761
Km_24978	-0.2453	1.2041
Km_24979	-0.2465	1.2553
Km_24980	-0.2406	1.3222
Km_2194	-1.3466	-1.3468
Km_22229	0.0344	0.8451
Km_22230	-0.4612	1.2041
Km_22231	-0.2998	1.2553
Km_31310	-0.105	0.6021
Km_16048	-2.1949	-1.6198
Km_200	0.3988	0
Km_201	0.393	0.3222
Km_202	0.3573	0.5441
Km_203	0.3967	1.1761
Km_204	0.3856	0.7076
Km_205	0.382	0.7993
Km_206	0.4043	0.9823
Km_207	0.4013	0.8633
Km_208	0.4037	0.8388
Km_3159	-0.6834	-0.5229
Km_3160	-0.8928	-0.4318
Km_3161	-0.6727	-0.4498
Km_3162	-0.7747	-0.5482
Km_3163	-0.8962	-0.6198
Km_3166	-0.7392	-1.2218
Km_3167	-0.802	-1.2218
Km_3168	-0.6962	0.2553
Km_3169	-0.7229	0.0414
Km_3182	-0.7759	-0.6383
Km_3183	-0.7662	-0.5229
Km_6218	-0.7286	-1.5229
Km_6219	-0.464	-2.0969
Km_6930	-2.0236	-0.983
Km_6931	-1.259	-0.3134
Km_35535	-0.9347	-1.5528
Km_35536	-0.4144	-1.3372
Km_6717	-0.7785	-1.7696
Km_6718	0.1028	-0.4815
Km_6719	-0.844	-1.5086
Km_6720	-0.796	-1.4437
Km_6721	-0.5427	1.0899
Km_6722	-0.1749	1.2625
Km_6723	-0.511	1.356
Km_6724	0.2242	-1.2218
Km_6725	-0.3746	1.0453
Km_6726	-0.704	-0.3768
Km_6727	0.006	0.7076
Km_1833	-0.8058	-1.0555
Km_1834	-1.4229	0.7308
Km_20409	-0.6905	-0.7696
Km_20410	-0.958	-0.2147
Km_20411	-0.7702	0.9455
Km_12600	-1.2928	-0.0605
Km_12601	-0.7719	-0.2366
Km_35170	-2.065	-2.3872
Km_1787	-0.7827	-3.3098
Km_1788	0.1527	-2.6737
Km_1789	-0.5393	-1.8187
Km_3457	-0.6622	-0.7959
Km_3458	-0.9634	-0.7959
Km_3459	0.3006	0.2553
Km_3460	-0.5416	1.8865
Km_17072	-0.9975	-0.8539
Km_17074	-1.0725	-0.2636
Km_17076	-0.9874	-0.7959
Km_24000	-1.0391	-0.9431
Km_24001	-0.1172	1.2591
Km_24002	-1.0049	-0.7077
Km_24008	-1.146	-0.8327
Km_31219	-1.6181	-1.8239
Km_42030	-0.316	-0.8125
Km_42031	-0.0094	0.1461
Km_13534	-0.3823	-0.9431
Km_13535	-0.606	-0.7959
Km_31382	-0.9165	-2.1135
Km_31383	-0.3205	-1.1599
Km_37387	-0.6821	-0.3188
Km_37388	-0.7771	0.4624
Km_37389	-0.3831	0.6902
Km_37390	-0.7223	0.7076
Km_37391	-0.5828	0.7993
Km_7798	-0.9891	-1.2218
Km_7799	-1.0099	-1.6576
Km_7800	-0.3383	-1.5686
Km_7801	-0.3943	-2.3372
Km_7802	-1.1305	-1.1278
Km_41188	-0.4288	-1.1739
Km_41189	-1.2165	-1.301
Km_34546	-0.0722	1.4771
Km_34989	-0.7772	-0.9031
Km_34990	-0.0278	-0.9136
Km_34991	-1.1388	-1.6882
Km_3871	-0.4237	-0.5686
Km_3872	-0.0897	-0.0595
Km_21723	-0.3583	-1.301
Km_25690	-2.4392	-2.1675
Km_25875	-0.9579	-1.5575
Km_6470	-0.2035	0.1139
Km_6481	-1.8367	-0.6198
Km_6482	0.1909	-1.301
Km_6483	-0.0681	0.1761
Km_6501	-0.0104	1.0334
Km_6502	-0.2981	1.3345
Km_6535	-0.466	-0.6778
Km_26365	0.5538	-1.301
Km_26367	-0.0154	-1.301
Km_26368	0.5844	-1
Km_26369	-0.5898	-3.2218
Km_26389	-0.06	-0.6576
Km_26390	-0.6022	0.1139
Km_26391	0.4848	-0.2518
Km_26392	-1.3273	1.301
Km_26393	-0.1812	2.699
Km_11590	0.0872	0.3222
Km_11591	0.1579	1.4518
Km_11592	0.1335	1.5821
Km_29577	-0.7991	-0.9914
Km_29578	-0.8036	-1.4949
Km_29579	-0.8064	-1.2048
Km_41	-0.915	0.1553
Km_42	-0.6743	-1.0555
Km_43	-0.8283	0.2648
Km_44	-0.6415	0.1847
Km_20035	-1.024	-1.5229
Km_2073	-1.872	-3.4685
Km_2074	-1.8722	-2.4202
Km_2075	-1.4408	-2.301
Km_2076	-1.8496	-3.3979
Km_2077	-1.8559	-2.3799
Km_2078	-1.4284	-2.5376
Km_2079	-1.0302	-3.1192
Km_2080	-1.0122	-2.9872
Km_2081	-1.0185	-2.8416
Km_2082	-1.0352	-2.8356
Km_33301	-2.1511	-3.3979
Km_33302	-1.6268	-0.4202
Km_37515	-0.8198	-1.6021
Km_37516	-1.0078	-1.2076
Km_37517	-0.9411	-1.3872
Km_37518	-0.8815	-1.3665
Km_37519	-0.9474	-1.3565
Km_37520	-0.7335	-1.3979
Km_37536	-0.8448	-2.2007
Km_37547	-0.3483	-0.5229
Km_37548	-0.3569	-0.0915
Km_37550	-0.7774	-1.5272
Km_37551	-0.8776	-1.5157
Km_37552	-0.8632	-1.4584
Km_37557	-1.342	0.7451
Km_1813	-1.2519	-1.5654
Km_1814	-1.3192	-1.0778
Km_4061	-0.8192	0.3424
Km_4062	0.3608	-0.0862
Km_4063	-0.9323	0.4624
Km_4064	-0.3126	0.2405
Km_4065	0.4494	0.7126
Km_24280	-1.0821	-1.0334
Km_24281	-0.9791	-1.1445
Km_28191	-1.2677	-1.7077
Km_28192	-0.999	-2.1192
Km_28193	-1.2614	-1.172
Km_28194	-1.1841	-1.1457
Km_28195	-0.1792	0.5682
Km_28196	-1.2543	-1.1938
Km_28197	-0.6423	0.3222
Km_28198	-0.5227	-0.6021
Km_2713	-1.7188	-1.5918
Km_2714	-1.2657	-1.5735
Km_2715	-1.4256	-1.5214
Km_2716	-1.5179	-1.8894
Km_37507	-1.9926	-1.3188
Km_37508	-2.026	-1.7959
Km_37509	-1.9955	-2.1549
Km_37510	-1.9921	-1.5229
Km_37511	-1.9959	-1.585
Km_37512	-1.9945	-3.0969
Km_37513	-1.9725	-1.4815
Km_37514	-1.9949	-1.1871
Km_37549	-1.4878	-0.585
Km_2869	-1.3686	-0.1487
Km_2870	-0.5178	-0.6198
Km_24460	-0.8188	-0.7212
Km_7260	-0.4328	-0.6383
Km_7261	-1.2545	0.5966
Km_7262	-0.5665	-1
Km_7263	-0.9316	-1
Km_7264	-0.953	-1.2366
Km_7267	-0.9167	1.017
Km_7268	-0.8325	1.2068
Km_7269	-0.9313	1.1106
Km_7270	-0.8182	0.6522
Km_7271	-0.8332	0.7767
Km_7282	-1.3862	-2
Km_7567	-1.434	-2.5229
Km_7580	-1.4622	-2.0969
Km_7581	-0.8619	0.2304
Km_7582	-0.8311	0.1761
Km_7583	-0.9553	-1.4685
Km_7584	-0.9279	0.0414
Km_7585	-0.8345	-0.2924
Km_12817	0.2002	0.616
Km_12818	0.7434	0.8645
Km_14808	-1.2394	-0.7959
Km_14809	-1.1517	-0.6778
Km_14810	-1.5351	-1.0458
Km_14811	-1.7574	-0.8861
Km_14812	-1.3085	-0.6198
Km_33390	-0.2219	-0.5528
Km_33391	-0.0952	-0.6021
Km_34871	-1.6794	-1.6576
Km_17538	0.6136	1.7782
Km_19233	-0.7849	-0.5229
Km_19234	-1.5653	-0.6021
Km_19235	-1.857	-0.9208
Km_19236	-0.2188	-0.3768
Km_23300	-1.3533	-1.3458
Km_23301	-0.6318	0.6532
Km_23302	-0.5567	0.5563
Km_23303	-1.0117	-1.248
Km_25067	-1.5212	-2.0177
Km_25068	-1.5336	-1.9957
Km_25069	-1.5159	-1.1537
Km_25070	-1.5273	-1.821
Km_25071	-0.8152	-1.1798
Km_25072	-0.8097	-1.1931
Km_25073	-1.5204	-1.3063
Km_25074	-0.7845	-0.0505
Km_25075	-0.8103	-0.6586
Km_25076	-0.8096	-0.8283
Km_26246	-1.2291	-1.3979
Km_26247	-1.3831	-1.6021
Km_25474	-1.2392	-0.1871
Km_2871	-1.5596	-0.6383
Km_2872	-0.6954	-0.5229
Km_2873	-0.9838	-0.4318
Km_21319	-2.0028	-1.2757
Km_333	-1.2601	-1.0655
Km_334	-0.8291	0.3927
Km_335	-0.9634	-0.6778
Km_337	-0.6741	0.2788
Km_338	-1.2336	-0.9747
Km_341	-1.118	0.0414
Km_342	-1.4854	-0.2218
Km_343	-1.1214	-0.1135
Km_344	-0.5927	0.782
Km_345	-1.1713	-0.7959
Km_346	-0.8309	0.301
Km_347	-0.7286	-1.4942
Km_348	-0.9253	-1.0969
Km_349	-1.6837	1.6335
Km_350	-0.6978	0.4166
Km_351	-1.3944	-0.6778
Km_352	-1.4526	-0.5528
Km_38712	-0.8696	-1.2676
Km_38713	-2.2838	-2.6021
Km_38714	-2.1646	-2.7122
Km_38715	-2.7576	-2.1469
Km_38716	-1.371	-1.7959
Km_38717	-1.2973	-1.3468
Km_38718	-1.6387	-1.0506
Km_38719	-1.045	-3.3565
Km_38720	-0.8689	-1
Km_38721	-0.6336	-1.9208
Km_38722	-1.9085	-2.5528
Km_38723	-2.5376	-2.5376
Km_38724	-2.0892	-2.7447
Km_38725	-0.9485	-1.1146
Km_38726	-1.1789	-1.1096
Km_38727	-1.6816	-1.699
Km_38728	-0.8557	-1.3279
Km_38729	-1.3664	-1.3665
Km_38730	-1.0149	-1.3089
Km_38731	-1.3932	-0.6126
Km_38732	-1.096	-0.5784
Km_38733	-0.5429	-0.4437
Km_38735	-1.1654	-1.1549
Km_38736	-1.2757	-1.0969
Km_38737	-1.1996	-1.2218
Km_38738	-1.2133	-0.7212
Km_38739	-1.3983	-1.301
Km_38740	-0.8921	-0.301
Km_38741	-1.7078	-0.6021
Km_38742	-1.0536	-1.3872
Km_38743	-1.4391	-0.6021
Km_38744	-1.3438	-1.5229
Km_38745	-1.2169	-1.5229
Km_38746	-1.3947	-1.4949
Km_38747	-1.0026	-0.3979
Km_38748	-0.6183	-0.983
Km_38749	-1.0256	-0.301
Km_38750	-1.4116	-1.5229
Km_38751	-1.2312	-1.1675
Km_38752	-1.4864	-2.699
Km_38753	-1.6217	0.415
Km_38754	-1.2713	-1.6021
Km_38755	-0.9202	0.0792
Km_38756	-0.3933	-2.1549
Km_38757	-1.8664	-2.0458
Km_38758	-2.4017	-2.0458
Km_38759	-0.6398	-0.8861
Km_38760	-0.8229	0.1738
Km_38761	-0.8247	-1.0969
Km_38762	-1.4848	-1.2007
Km_38763	-1.0854	-1.2596
Km_38764	-0.8105	0.8751
Km_38765	-1.3185	-1.2596
Km_38766	-0.9119	-1.2218
Km_38767	-0.6177	-0.2097
Km_38768	-0.7312	-1.3485
Km_38769	-0.701	-1.2324
Km_38770	-0.4226	-1.1765
Km_38771	-0.4313	-1.1851
Km_38772	-0.7819	-0.3372
Km_38773	-1.3953	-0.289
Km_13205	-0.6331	0.5315
Km_13206	-0.0672	0.8921
Km_13207	0.7738	1.1931
Km_13208	0.5825	0.8439
Km_19569	-0.838	0.1461
Km_19570	-0.5495	-1.6576
Km_30103	0.6427	0.8573
Km_30104	0.3749	0
Km_30105	-0.0746	0.1761
Km_30106	0.059	1.233
Km_3453	0.3494	0.3181
Km_6062	-1.3241	-1.301
Km_6063	-1.3087	-0.4089
Km_6064	-0.6767	-0.8861
Km_10902	-1.3303	-0.4145
Km_18022	-0.6066	-1.3565
Km_18030	-0.55	-0.8861
Km_35960	-1.6344	-2.1871
Km_35961	-2.0364	-2.8861
Km_7169	-0.9523	-0.6635
Km_7170	-0.9546	-2.585
Km_7171	-0.9444	-2.6021
Km_7172	-0.9559	-2.4437
Km_7173	-1.0687	-0.9914
Km_7174	-0.947	-1.2366
Km_7175	-0.9641	-1.1938
Km_7176	-0.9466	-0.5229
Km_7177	-0.8115	-2.2218
Km_21093	-0.6535	-1.2441
Km_21094	0.0471	-1.5686
Km_34839	-1.0077	-2.301
Km_34840	-1.0933	-2.0969
Km_34841	-0.6981	-0.9914
Km_34842	0.1897	-0.7721
Km_27605	0.3378	-0.0969
Km_27606	0.0785	0.699
Km_27607	-0.054	0.415
Km_27608	0.1759	0.4314
Km_27609	-0.0409	0.3802
Km_27610	0.629	2.0792
Km_27611	0.7508	1.8451
Km_27612	-0.0028	0.9731
Km_27613	-0.0376	1.0792
Km_27614	-0.1073	0.3802
Km_41191	-0.1481	-0.5528
Km_41192	-1.1618	-0.7696
Km_750	0.0104	0.1553
Km_751	0.3728	0.48
Km_12792	-0.6345	1.1303
Km_4103	0.5211	0.4624
Km_4108	0.1645	-0.3872
Km_13419	-1.5542	-2.7696
Km_13420	-1.5476	-3.2366
Km_13421	-1.5519	-1.3279
Km_13422	-1.5458	-3.2291
Km_21212	-1.1527	0.1761
Km_21213	-1.1528	-1.4685
Km_30015	-0.4961	-1.9586
Km_30016	-0.9004	-0.2218
Km_31068	-2.0132	-2.5686
Km_31069	-1.869	-2.0362
Km_23438	-1.6476	-1.5686
Km_2296	0.3871	-1.3979
Km_2297	0.2524	-0.6778
Km_2298	0.4071	-1.0458
Km_2299	0.4021	-1.1549
Km_2300	0.051	0.6532
Km_2301	0.2764	-0.2757
Km_2302	0.287	0.0294
Km_2303	0.7727	0.959
Km_2304	0.2851	-0.3665
Km_2305	-0.1315	0.9547
Km_10955	-0.2897	-0.3098
Km_10956	-0.2814	-1.2111
Km_10957	-0.272	-1.3279
Km_10958	-0.2631	-1.1612
Km_10959	-0.269	-0.7033
Km_10960	-0.2931	-0.2832
Km_15917	0.8876	1.6503
Km_15918	1.0317	1.7782
Km_15919	0.4508	0.8976
Km_15920	0.4436	1.2878
Km_15921	0.6976	1.9299
Km_15922	0.6876	1.6474
Km_15923	0.5545	0.9731
Km_15924	0.4277	1.0864
Km_15925	0.4347	1.2672
Km_15926	0.8799	1.4133
Km_15927	0.7441	1.7443
Km_15928	0.8898	1.5515
Km_15929	0.8727	1.5302
Km_15930	0.4677	1.3838
Km_15931	0.7043	1.8169
Km_15932	0.7186	1.5922
Km_15933	0.6115	1.7903
Km_15934	0.6784	1.828
Km_15935	0.9151	1.7267
Km_15946	-0.1539	1.7993
Km_15947	0.6867	1.3909
Km_15948	0.9028	1.7889
Km_15949	0.4944	1.5237
Km_15950	0.2202	1.8645
Km_15951	0.8216	1.7364
Km_15952	0.5732	1.5658
Km_7589	0.3354	-0.7212
Km_7591	0.2349	-0.8239
Km_7592	0.2992	-0.1249
Km_7593	0.338	0.2553
Km_7594	0.3368	0.5185
Km_7595	0.1727	-1.4815
Km_7596	0.3354	-0.1549
Km_7597	0.2326	-0.0506
Km_7598	0.3387	0.7482
Km_7599	0.3291	0.7076
Km_7600	0.3405	0.9294
Km_18599	-1.7262	-1.0269
Km_18600	-1.1625	-0.7447
Km_18601	-0.5657	-0.3872
Km_18602	-1.1597	-0.0605
Km_18603	-1.7515	-0.6778
Km_18604	-1.5913	-1.4949
Km_18605	-1.5586	-0.9586
Km_18606	-1.6042	-0.6383
Km_18607	-1.535	0.1761
Km_18608	-1.145	0.3979
Km_18609	-1.6004	-1.4685
Km_18610	-1.1287	-0.2076
Km_18611	-1.738	-0.1838
Km_18612	-0.5656	-0.3737
Km_18613	-1.7461	-1.1487
Km_18614	-1.594	-1.3188
Km_18615	-0.5488	0.4314
Km_18616	-0.5449	-0.0706
Km_18617	-0.5482	-1.2757
Km_18618	-1.6783	-0.6198
Km_18619	-1.0766	0.4624
Km_18620	-1.0969	0.5315
Km_18621	-1.569	0.5798
Km_18622	-0.5601	0.3139
Km_18623	-1.5917	-0.9355
Km_18624	-1.1502	0.716
Km_18625	-1.6007	-1.0757
Km_18626	-1.7519	-1.5017
Km_18627	-0.466	0.7042
Km_18628	-0.535	1.4263
Km_18629	-1.1532	-0.6383
Km_26985	-1.1585	0.7482
Km_29941	-0.0307	-1.5686
Km_12419	-0.6191	-0.2441
Km_31428	-0.8613	-0.9586
Km_31429	-0.3781	-0.6778
Km_13388	-1.4993	-1.1871
Km_5032	-1.0234	-1.0458
Km_5033	0.6445	0.1761
Km_5034	0.3661	0.2742
Km_5035	-1.1497	-0.6421
Km_24644	0.0895	-0.1549
Km_24647	0.5291	-0.5376
Km_24667	-1.2029	-2.699
Km_24668	0.5704	-0.3979
Km_35633	0.8797	2.3955
Km_35641	0.247	-0.3979
Km_7852	-0.9463	-3.3665
Km_7853	-1.0572	-2.4815
Km_36015	-1.0441	-1.1798
Km_36019	-1.2084	0.1303
Km_36020	-1.2806	-2.7447
Km_7860	-0.8904	-0.4202
Km_7861	-1.2985	-0.1549
Km_7862	-1.3321	-1.1487
Km_7863	-0.9234	-0.3768
Km_7864	-1.6926	-0.3372
Km_6830	0.7582	1.1303
Km_6831	0.591	0.8633
Km_32830	0.7909	1.2041
Km_32831	0.7667	0.4771
Km_37077	0.6754	0.5441
Km_23716	-0.3902	-0.5376
Km_23717	0.1844	0.5798
Km_24136	1.5655	1.8222
Km_17121	-0.0131	0.4771
Km_17122	0.5419	0.301
Km_17123	-0.0512	-0.8239
Km_17124	0.6639	-0.8239
Km_17125	0.6948	-1.2218
Km_17126	-0.0291	-0.6021
Km_17127	0.5497	0.2041
Km_8566	-1.6015	-1.2218
Km_8567	0.4174	0.8451
Km_8568	-1.5833	0
Km_8569	-1.5809	-0.6021
Km_8570	-1.42	-0.0458
Km_8571	0.4148	0.3802
Km_8572	0.4208	0.3979
Km_8573	0.4078	0.4771
Km_8574	-1.5956	-1.0969
Km_8575	-1.5811	-0.2518
Km_8576	-1.581	-1.6198
Km_8577	-1.5866	-1.5086
Km_8578	0.402	0.2041
Km_8579	-1.5931	-1.0132
Km_8580	-1.6162	-1.7212
Km_8581	0.4167	0.7482
Km_8582	-1.5722	-1.4089
Km_8583	0.4213	0.5798
Km_8584	-1.4199	-0.1675
Km_8585	-1.5883	-0.8928
Km_8586	0.4226	0.8573
Km_8587	-1.5892	-1.2823
Km_2020	-1.3091	-2.1739
Km_21617	-0.7884	-1.3468
Km_21618	0.894	0.4771
Km_21619	-0.7569	-0.1549
Km_21620	0.9052	1.5185
Km_21621	-0.9821	-1.0605
Km_21622	0.9074	1.8865
Km_21623	0.9014	2.2068
Km_21638	0.1832	0.6522
Km_21639	0.0764	1.4686
Km_21640	0.3639	1.3049
Km_21641	0.1362	1.2531
Km_39324	1.0776	1.1461
Km_39325	-0.3794	-0.2596
Km_39326	0.964	1.7559
Km_4538	1.0046	0.7993
Km_27949	0.7405	1.1072
Km_39210	-1.5748	-1.0088
Km_4550	-0.3236	-1.3872
Km_33612	-1.5954	-2.757
Km_33613	-1.627	-2.301
Km_33614	-0.704	0.301
Km_33615	-0.688	-0.8861
Km_33616	-1.6396	-2.699
Km_33617	-1.6046	-2.5686
Km_33619	-1.6262	-2.9031
Km_33623	-0.6675	0.7832
Km_33624	-2.3315	0.2355
Km_33625	-1.6371	-2.5969
Km_33627	-1.0854	-1.6021
Km_33628	-1.2642	-1.4815
Km_33629	-1.527	-2.6021
Km_34065	-1.2134	-1.1249
Km_34066	-0.5432	-1.301
Km_38198	-0.0719	1.2695
Km_1327	-2.1231	-1.5229
Km_1328	-2.1695	-1.699
Km_21891	-0.2748	0.6532
Km_21892	-0.1443	2.3979
Km_28757	-1.0365	0.179
Km_28758	-0.7366	0.4728
Km_28759	-0.231	0.6702
Km_17539	0.5249	-1.3188
Km_17540	0.7147	-0.8327
Km_38240	0.4523	-1.6289
Km_38241	0.6074	-1.9586
Km_38242	0.7106	-2.2218
Km_26547	-0.5827	-0.7959
Km_26548	-1.3837	-1
Km_26549	-1.3202	0.2648
Km_33991	0.7318	0.6096
Km_33992	0.8848	1.525
Km_6241	-1.8077	-1.699
Km_6242	-1.7749	-1.4202
Km_6243	-1.8431	-1.5528
Km_6244	-1.8541	-1.2596
Km_6245	-1.8067	-1.3372
Km_6246	-1.834	-1.585
Km_6247	-1.8212	-1.041
Km_6248	-1.795	-1.284
Km_6249	-1.792	-0.9626
Km_6250	-1.8128	-1.0757
Km_6251	-1.8399	-0.6925
Km_24042	-1.825	-3.0458
Km_24043	-1.8283	-3
Km_24044	-1.5925	-2.8239
Km_24045	-1.8387	-2.3098
Km_24046	-1.8426	-2.301
Km_24047	-1.5778	-2.9208
Km_24048	-1.5952	-2.3372
Km_24049	-1.7778	-3.1549
Km_24050	-1.5842	-2.7212
Km_24051	-1.5769	-2.3768
Km_24052	-1.8233	-2.6198
Km_24053	-1.5408	-2.6198
Km_24054	-1.593	-2.3279
Km_24055	-1.7942	-1.4318
Km_24056	-1.7971	-1.1805
Km_24057	-1.8383	-2.3665
Km_24058	-1.7807	-1.2291
Km_24059	-1.7836	-1.0315
Km_24060	-1.5935	-2.2518
Km_24061	-1.7666	-1.1675
Km_253	-0.1039	-0.5229
Km_254	0.1621	-0.301
Km_255	0.4357	0.5798
Km_256	0.0946	1.0755
Km_257	0.1025	1.0128
Km_258	0.0587	0.1959
Km_259	0.7054	1.2201
Km_260	0.2594	1.6395
Km_261	0.4347	1.49
Km_262	0.1186	1.7604
Km_263	0.3578	0.8274
Km_264	0.0067	1.5416
Km_265	-0.337	0.2122
Km_266	-0.1237	-0.3979
Km_267	-0.1303	-0.3665
Km_268	0.1639	0.1461
Km_269	0.4461	0.3802
Km_270	-0.0162	-0.4685
Km_271	-0.0955	-0.1192
Km_272	0.7255	1.0569
Km_273	0.0902	-0.3565
Km_274	-0.0598	1.8451
Km_275	-0.1312	0.1303
Km_276	-0.135	0.2355
Km_277	0.412	1.5119
Km_278	-0.1294	0.0569
Km_279	-0.1301	0.4409
Km_280	0.7379	1.3032
Km_281	0.2026	1.4425
Km_282	-0.0816	0.444
Km_283	-0.3138	1.2253
Km_284	-0.1344	0.6355
Km_285	0.0932	1.356
Km_286	0.0913	0.6821
Km_287	0.2603	1.7774
Km_288	0.1255	1.7945
Km_289	0.2384	0.1139
Km_290	-0.4954	-0.3979
Km_291	-1.4394	0
Km_292	-0.529	-0.0458
Km_293	-0.2759	0.1461
Km_294	0.0815	0.2553
Km_295	-0.1974	0.0792
Km_296	-0.7727	0.0792
Km_297	-0.198	0.0414
Km_298	0.0968	0.2041
Km_299	-0.7825	0.1614
Km_306	-0.1012	2.0086
Km_40773	0.0198	0.3483
Km_16008	-0.4335	-0.5467
Km_16009	0.3346	-0.4711
Km_16010	0.0548	0.6426
Km_39808	0.3335	-1.4318
Km_39809	0.1141	-0.1938
Km_5447	-0.568	-1.383
Km_5448	-1.1882	-1.2741
Km_5340	-1.2937	-1.8861
Km_5341	-1.2999	-1.7212
Km_24972	-1.047	-1.1024
Km_24973	-1.7757	-1.6021
Km_34862	-0.9882	-1.5528
Km_34863	-1.2684	-0.4089
Km_34864	-2.7265	-3.8861
Km_34865	-1.6897	-1.2218
Km_2937	-1.2316	-0.9281
Km_2938	-0.8401	-1.0757
Km_23973	0.4393	0.301
Km_23974	0.4298	0.3979
Km_24375	0.3947	-0.3468
Km_12185	0.447	2.1399
Km_12186	0.5213	1.3243
Km_12187	0.5139	1.0682
Km_12188	0.5078	1.1818
Km_12189	0.5125	1.0719
Km_12190	0.521	1.433
Km_12191	0.4677	0.5366
Km_12192	0.6032	2.2672
Km_12193	0.621	2.1667
Km_12197	0.3654	0.4771
Km_12198	1.0572	0.6902
Km_12199	1.1784	2.8531
Km_12200	1.2245	2.3874
Km_12201	0.8714	3.1179
Km_12202	0.9117	2.6415
Km_38276	0.4637	1.3997
Km_38277	0.4539	1.9513
Km_38278	0.4523	1.4579
Km_38279	0.6192	1.716
Km_38280	0.6038	2.1166
Km_38281	0.6052	2.235
Km_38292	1.0607	3.1761
Km_38293	1.0659	3.1461
Km_38294	1.0648	2.9542
Km_38295	1.1834	3.2041
Km_38296	1.0105	0.5185
Km_38297	1.1618	2.3222
Km_38298	1.1899	2.2304
Km_39230	-0.0916	0
Km_39231	-0.1835	-0.1549
Km_39232	-0.4216	-0.0969
Km_39233	-0.1677	0.0792
Km_39234	0.1962	0.8633
Km_39235	0.6049	0.7559
Km_12767	0.0782	-0.9208
Km_12768	0.965	-0.8794
Km_12769	0.1029	-2.1427
Km_12770	0.0773	-1.1772
Km_12771	-0.964	-1.0315
Km_12772	0.9411	-1.6655
Km_12773	0.9667	-0.8894
Km_12774	0.939	-1.5129
Km_12775	0.0942	-1.9469
Km_12776	0.9347	-1.5702
Km_12777	0.0871	-1.1198
Km_12778	1.1963	-0.4572
Km_12779	1.2432	-0.4214
Km_12780	0.5587	-0.6478
Km_12781	1.2128	0.0611
Km_12782	1.2093	2.8035
Km_12783	1.2385	2.6435
Km_12784	1.2669	2.5172
Km_12785	1.2455	2.6355
Km_12786	1.1935	2.7889
Km_12787	1.1976	2.7973
Km_16253	-0.9351	-1.8239
Km_16254	-0.595	-0.699
Km_16255	-0.9838	-0.8539
Km_16256	-0.5405	-0.0132
Km_16257	-0.5884	-0.3188
Km_16258	-0.9326	-0.3188
Km_16259	0.998	1.2227
Km_16260	-0.9195	-1.5229
Km_16261	-0.5771	-0.6383
Km_16262	0.5521	-0.1135
Km_16263	-0.0564	0.6232
Km_16264	0.6775	-0.0269
Km_16265	0.9577	1.2068
Km_16266	0.693	0.6284
Km_16267	-0.6539	0.3345
Km_16268	1.059	0.8716
Km_16269	-0.332	-1.301
Km_16270	-0.7056	-0.699
Km_16271	0.9921	1.0607
Km_16272	0.9844	1.4265
Km_16273	0.4774	1.0022
Km_16274	1.0299	0.1072
Km_16275	0.5788	0.0969
Km_16276	-0.6993	-1.9355
Km_16277	1.0853	0.3541
Km_16278	-0.3573	-1.0438
Km_26894	-0.6083	-1.2291
Km_26895	0.5736	1.2227
Km_26896	-0.9054	-0.9136
Km_26897	0.6245	0.4518
Km_27913	1.2538	0.415
Km_27914	0.6445	-0.1549
Km_27915	0.7664	-0.1549
Km_27916	-0.666	-1.699
Km_27917	-0.6558	-0.0044
Km_27918	-0.6271	-0.2924
Km_27919	-0.6556	-1.3979
Km_27920	-0.9663	-2.0458
Km_27921	-0.967	-1.585
Km_27922	-0.9396	-0.9586
Km_27923	-0.9576	-1.7696
Km_35460	0.1076	-0.9208
Km_35461	-0.0398	-0.7447
Km_41565	0.5101	0.959
Km_41566	0.5147	0.9294
Km_35466	0.0386	0.8261
Km_41571	0.6125	1.1761
Km_7746	0.4637	1.716
Km_7747	0.5008	2.0426
Km_7748	0.4494	1.7672
Km_7749	0.4981	2.5812
Km_7750	0.4756	2.2458
Km_7751	0.4875	2.1973
Km_7753	0.4349	0.8451
Km_7754	0.4907	-1.3372
Km_7755	0.4241	0.7324
Km_5795	-0.0818	-0.8386
Km_5796	-0.1218	-0.0883
Km_5712	-0.4423	-0.7447
Km_5713	0.9839	-1.1675
Km_5714	1.0517	0.5185
Km_5715	0.6865	-0.4685
Km_5716	-0.2532	-1.6198
Km_5717	1.0247	-0.7986
Km_5718	-0.145	-0.3089
Km_5719	0.7371	-0.9626
Km_5720	-0.3759	-0.6536
Km_5721	-0.48	-0.7282
Km_5722	0.655	-1.1249
Km_5726	0.6813	-0.3188
Km_5727	-0.6604	-1.284
Km_5728	-0.3639	-1.284
Km_5729	0.7456	-0.3279
Km_5730	1.0409	-0.4318
Km_5731	-0.3409	-1.0706
Km_5732	-0.4827	-1.0223
Km_5733	0.9101	-0.6383
Km_5734	0.9174	-0.4948
Km_5735	-0.2528	-0.5528
Km_5736	0.9967	-1.9208
Km_33320	0.8809	-1.3872
Km_33321	-0.2661	-1.2076
Km_33322	-0.1967	-0.6421
Km_33323	-0.1363	-0.8069
Km_33324	-0.4078	-0.8794
Km_33328	1.059	0.5185
Km_1816	-0.1593	0.5105
Km_1817	-0.2144	-1.567
Km_1818	-0.1284	-0.6778
Km_1819	-0.4936	-1.041
Km_24381	-1.8382	-1.301
Km_24382	-0.2782	-0.7696
Km_24383	-1.1779	-0.7447
Km_24384	-0.5408	-0.8539
Km_24385	-1.6127	-1.7212
Km_24386	-1.1182	-2.5229
Km_24387	-1.0837	-2.585
Km_24388	-1.102	-2.7696
Km_24389	-1.1111	-2.4437
Km_24390	-1.0878	-2.7696
Km_24391	-0.4402	-0.5229
Km_24392	-0.2225	-1.0362
Km_24393	-1.067	-2.5686
Km_24394	-0.6231	-1.7212
Km_24395	-0.5671	-1.2924
Km_24396	-0.1753	0.4393
Km_24397	-0.1694	1.1523
Km_24398	-0.0962	-0.9508
Km_24399	-0.1722	1.738
Km_24400	-0.4717	-0.6021
Km_24401	-1.2057	1.8451
Km_24570	-1.7944	-2.0605
Km_27988	-1.8335	-1.0458
Km_27989	-0.7438	1.3222
Km_27990	-0.6365	-1.2596
Km_27991	-0.5869	-2.0362
Km_27992	-1.7903	-1.8069
Km_34485	-1.7283	-1.3188
Km_34486	-0.3353	0.5441
Km_34487	-0.6539	-2.699
Km_34488	-0.7472	-1.7696
Km_34489	-0.5753	-0.699
Km_34490	-1.0564	0.3802
Km_34491	-1.2719	-2.699
Km_34493	-0.8342	-1.6576
Km_34494	-0.2509	-1.4949
Km_34495	-0.54	-2.2218
Km_34496	-0.6412	-1.6778
Km_34497	-0.8957	-0.983
Km_34498	-0.6894	-2
Km_34499	-0.9369	-1.699
Km_34500	-0.7515	-1.9208
Km_34501	-0.6092	-1.7447
Km_11832	0.4791	-0.1367
Km_11833	-1.0595	-0.3188
Km_11834	-0.6755	-1.0555
Km_10749	-1.0856	1.6503
Km_10750	-1.2276	1.4014
Km_10751	-0.9982	-0.2757
Km_26232	-0.9565	-1.2676
Km_26235	-1.03	-0.4248
Km_26236	-0.3715	1.6575
Km_5019	-0.5311	-1.3665
Km_5020	-0.484	-0.0867
Km_5021	-0.4881	-0.2083
Km_5022	-0.5254	-0.4134
Km_5023	-0.4494	-0.6882
Km_5024	-0.5197	-0.1314
Km_5025	-0.5472	0.0009
Km_10917	-0.8375	0.5353
Km_5102	-0.0471	-0.2441
Km_5106	-0.0143	0.6021
Km_5107	-0.0245	0.6532
Km_5108	-0.0376	0.3802
Km_24694	-0.276	-1.284
Km_24698	-0.502	-0.3872
Km_24721	-0.2745	-1.301
Km_24722	-0.2768	-0.5229
Km_24723	-0.4864	0.2304
Km_24724	-0.2706	-1.0458
Km_24725	-0.5255	0.8451
Km_24726	-0.2741	-1.1549
Km_24727	-0.2301	0.2788
Km_24728	-0.7374	0.2788
Km_24729	-0.2771	-0.4089
Km_24730	-0.2758	-1.1938
Km_24731	-0.2706	-0.4437
Km_24732	-0.7159	0.6232
Km_24733	-0.733	0.8808
Km_24734	-0.7215	0.6435
Km_24735	-0.7314	0.7924
Km_30469	-0.2699	-1.7959
Km_30470	-0.2719	-1.1079
Km_30471	-0.2805	-2.0458
Km_30472	-0.233	-1.1739
Km_30473	-0.2455	-2.8861
Km_30474	-0.265	-0.3665
Km_30475	-0.2935	-0.2366
Km_30476	-0.2807	-0.5229
Km_30477	-0.2814	-0.7959
Km_30478	-0.2692	0.2788
Km_30479	-0.2676	0.2553
Km_30480	-0.2665	0.3424
Km_30481	-0.2417	-0.4685
Km_30482	-0.2732	0.699
Km_30483	-0.275	0.4624
Km_30484	-0.2735	0.5315
Km_30485	-0.2751	0.4472
Km_30486	-0.078	1.9345
Km_30487	-0.0761	2.0792
Km_30488	-0.0665	2.6435
Km_30489	-0.0638	2.1761
Km_30490	-0.0514	1.7243
Km_30491	-0.0543	2.2041
Km_30492	-0.0269	2.0792
Km_30493	-0.0419	1.8388
Km_30494	-0.0626	2.3222
Km_30495	-0.0501	1.8865
Km_30496	-0.0534	2.6232
Km_30497	-0.0252	0.3945
Km_30498	-0.0236	0.0792
Km_30499	-0.0198	0.1761
Km_30500	0.0001	1.2041
Km_30501	-0.0007	1.7076
Km_30502	0.0214	1
Km_30503	-0.0104	0.6812
Km_30504	0.0087	1.1139
Km_30505	0.0021	0.4914
Km_10013	-1.7554	-1.2147
Km_10014	-1.692	1.0294
Km_11564	-0.7134	-2.5229
Km_11565	-0.6226	-1.0132
Km_34852	-0.5516	-0.9281
Km_34853	-0.6987	-2.0915
Km_34854	-1.261	-0.2218
Km_34855	-0.5501	-1.2924
Km_34856	-0.7117	-2.5528
Km_3875	-1.4979	-1.1739
Km_3876	-1.0297	-1.7959
Km_3877	-1.9152	-1.0605
Km_3878	-1.4992	-0.8962
Km_3879	-1.4176	-2.1675
Km_3880	-1.583	-2.0458
Km_9027	-0.5992	-1.1871
Km_9028	-1.1744	-0.8827
Km_11027	-0.1603	-1.2076
Km_11028	-0.1131	-0.8041
Km_11029	-0.1671	-1.1079
Km_11030	-0.09	-0.71
Km_11031	-0.1173	-0.9031
Km_11032	-0.1341	-0.7212
Km_11033	-0.1953	-1.3188
Km_11034	-0.4424	-0.7986
Km_11035	-0.1794	-1.0088
Km_11036	-0.5147	-0.7471
Km_11037	-0.437	-0.6946
[truncated: 40,019 more rows]
