# Supplementary material for: Robust enzyme discovery and engineering with deep learning using CataPro
Source: Nat Commun. 2025 Mar 20;16:2736. doi: 10.1038/s41467-025-58038-4 (PMC11923063; doi:10.1038/s41467-025-58038-4)
Supplement: Supplementary file 7 — Source Data [file 41467_2025_58038_MOESM7_ESM.zip › Source Data/Figs5.xlsx]

## Sheet: figs.5a
	PCC
CataPro+SaProt	0.515
CataPro	0.512
ProtT5-SaProt_MolT5	0.51
ProtT5_MolT5	0.5
ProtT5_MACC	0.495
ProtT5_Mole-BERT	0.492
ProtT5_Morgan	0.477
ProtT5_RDKitFP	0.439
ESM2_MolT5-MACC	0.492
ESM2_MolT5	0.471
ESM2_MACC	0.479
ESM2_Morgan	0.462
ESM2_RDKitFP	0.455
UniKP	0.478
DLKcat	0.382

## Sheet: figs.5b
	SCC
CataPro+SaProt	0.489
CataPro	0.5
ProtT5-SaProt_MolT5	0.493
ProtT5_MolT5	0.482
ProtT5_MACC	0.479
ProtT5_Mole-BERT	0.48
ProtT5_Morgan	0.469
ProtT5_RDKitFP	0.436
ESM2_MolT5-MACC	0.479
ESM2_MolT5	0.452
ESM2_MACC	0.466
ESM2_Morgan	0.451
ESM2_RDKitFP	0.443
UniKP	0.465
DLKcat	0.366

## Sheet: figs.5c
	RMSE
CataPro+SaProt	1.269
CataPro	1.272
ProtT5-SaProt_MolT5	1.272
ProtT5_MolT5	1.289
ProtT5_MACC	1.291
ProtT5_Mole-BERT	1.295
ProtT5_Morgan	1.315
ProtT5_RDKitFP	1.331
ESM2_MolT5-MACC	1.293
ESM2_MolT5	1.307
ESM2_MACC	1.304
ESM2_Morgan	1.321
ESM2_RDKitFP	1.325
UniKP	1.311
DLKcat	1.377

## Sheet: figs.5d
	PCC
CataPro+SaProt	0.45
CataPro	0.461
ProtT5-SaProt_MolT5	0.452
ProtT5_MolT5	0.466
ProtT5_MACC	0.462
ProtT5_Mole-BERT	0.461
ProtT5_Morgan	0.44
ProtT5_RDKitFP	0.397
ESM2_MolT5-MACC	0.425
ESM2_MolT5	0.425
ESM2_MACC	0.44
ESM2_Morgan	0.422
ESM2_RDKitFP	0.408
UniKP	0.407
DLKcat	0.35

## Sheet: figs.5e
	SCC
CataPro+SaProt	0.462
CataPro	0.471
ProtT5-SaProt_MolT5	0.47
ProtT5_MolT5	0.471
ProtT5_MACC	0.469
ProtT5_Mole-BERT	0.469
ProtT5_Morgan	0.443
ProtT5_RDKitFP	0.385
ESM2_MolT5-MACC	0.423
ESM2_MolT5	0.419
ESM2_MACC	0.43
ESM2_Morgan	0.408
ESM2_RDKitFP	0.397
UniKP	0.42
DLKcat	0.321

## Sheet: figs.5f
	RMSE
CataPro+SaProt	1.395
CataPro	1.412
ProtT5-SaProt_MolT5	1.406
ProtT5_MolT5	1.412
ProtT5_MACC	1.407
ProtT5_Mole-BERT	1.41
ProtT5_Morgan	1.439
ProtT5_RDKitFP	1.474
ESM2_MolT5-MACC	1.451
ESM2_MolT5	1.44
ESM2_MACC	1.433
ESM2_Morgan	1.444
ESM2_RDKitFP	1.46
UniKP	1.484
DLKcat	1.499
