# Supplementary material for: Robust enzyme discovery and engineering with deep learning using CataPro
Source: Nat Commun. 2025 Mar 20;16:2736. doi: 10.1038/s41467-025-58038-4 (PMC11923063; doi:10.1038/s41467-025-58038-4)
Supplement: Supplementary file 7 — Source Data [file 41467_2025_58038_MOESM7_ESM.zip › Source Data/Figs6.xlsx]

## Sheet: figs.6a
	PCC
CataPro+SaProt	0.623
CataPro	0.628
ProtT5-SaProt_MolT5	0.619
ProtT5_MolT5	0.625
ProtT5_MACC	0.615
ProtT5_Mole-BERT	0.614
ProtT5_Morgan	0.611
ProtT5_RDKitFP	0.598
ESM2_MolT5-MACC	0.626
ESM2_MolT5	0.616
ESM2_MACC	0.62
ESM2_Morgan	0.613
ESM2_RDKitFP	0.6
UniKP	0.597
DLKcat	0.571

## Sheet: figs.6b
	SCC
CataPro+SaProt	0.622
CataPro	0.627
ProtT5-SaProt_MolT5	0.616
ProtT5_MolT5	0.624
ProtT5_MACC	0.613
ProtT5_Mole-BERT	0.611
ProtT5_Morgan	0.612
ProtT5_RDKitFP	0.599
ESM2_MolT5-MACC	0.624
ESM2_MolT5	0.614
ESM2_MACC	0.619
ESM2_Morgan	0.613
ESM2_RDKitFP	0.6
UniKP	0.595
DLKcat	0.574

## Sheet: figs.6c
	RMSE
CataPro+SaProt	0.997
CataPro	0.995
ProtT5-SaProt_MolT5	1.001
ProtT5_MolT5	0.998
ProtT5_MACC	1.009
ProtT5_Mole-BERT	1.01
ProtT5_Morgan	1.019
ProtT5_RDKitFP	1.027
ESM2_MolT5-MACC	0.997
ESM2_MolT5	1.007
ESM2_MACC	1.005
ESM2_Morgan	1.015
ESM2_RDKitFP	1.028
UniKP	1.031
DLKcat	1.052

## Sheet: figs.6d
	PCC
CataPro+SaProt	0.644
CataPro	0.642
ProtT5-SaProt_MolT5	0.639
ProtT5_MolT5	0.637
ProtT5_MACC	0.632
ProtT5_Mole-BERT	0.624
ProtT5_Morgan	0.641
ProtT5_RDKitFP	0.617
ESM2_MolT5-MACC	0.629
ESM2_MolT5	0.631
ESM2_MACC	0.636
ESM2_Morgan	0.629
ESM2_RDKitFP	0.63
UniKP	0.607
DLKcat	0.595

## Sheet: figs.6e
	SCC
CataPro+SaProt	0.631
CataPro	0.633
ProtT5-SaProt_MolT5	0.627
ProtT5_MolT5	0.629
ProtT5_MACC	0.62
ProtT5_Mole-BERT	0.612
ProtT5_Morgan	0.636
ProtT5_RDKitFP	0.609
ESM2_MolT5-MACC	0.622
ESM2_MolT5	0.622
ESM2_MACC	0.63
ESM2_Morgan	0.623
ESM2_RDKitFP	0.625
UniKP	0.595
DLKcat	0.588

## Sheet: figs.6f
	RMSE
CataPro+SaProt	1.003
CataPro	1.004
ProtT5-SaProt_MolT5	1.01
ProtT5_MolT5	1.009
ProtT5_MACC	1.016
ProtT5_Mole-BERT	1.024
ProtT5_Morgan	1.007
ProtT5_RDKitFP	1.034
ESM2_MolT5-MACC	1.018
ESM2_MolT5	1.019
ESM2_MACC	1.011
ESM2_Morgan	1.02
ESM2_RDKitFP	1.018
UniKP	1.053
DLKcat	1.051
