# Supplementary material for: Robust enzyme discovery and engineering with deep learning using CataPro
Source: Nat Commun. 2025 Mar 20;16:2736. doi: 10.1038/s41467-025-58038-4 (PMC11923063; doi:10.1038/s41467-025-58038-4)
Supplement: Supplementary file 7 — Source Data [file 41467_2025_58038_MOESM7_ESM.zip › Source Data/Figs7.xlsx]

## Sheet: Sheet1
	PCC
UniKP	0.85
CataPro (Extra Tree)	0.791
CataPro	0.748
DLKcat	0.71
