# Supplementary material for: Robust enzyme discovery and engineering with deep learning using CataPro
Source: Nat Commun. 2025 Mar 20;16:2736. doi: 10.1038/s41467-025-58038-4 (PMC11923063; doi:10.1038/s41467-025-58038-4)
Supplement: Supplementary file 7 — Source Data [file 41467_2025_58038_MOESM7_ESM.zip › Source Data/Figs8.xlsx]

## Sheet: figs.8a
	PCC
CataPro (extra tree)	0.823
CataPro+SaProt	0.796
CataPro	0.798
ProtT5-SaProt_MolT5	0.797
ProtT5_MolT5	0.785
ProtT5_MACC	0.764
ProtT5_Mole-BERT	0.782
ProtT5_Morgan	0.743
ProtT5_RDKitFP	0.691
ESM2_MolT5-MACC	0.766
ESM2_MolT5	0.78
ESM2_MACC	0.767
ESM2_Morgan	0.752
ESM2_RDKitFP	0.72
UniKP	0.82
DLKcat	0.621

## Sheet: figs.8b
	SCC
CataPro (extra tree)	0.81
CataPro+SaProt	0.778
CataPro	0.782
ProtT5-SaProt_MolT5	0.779
ProtT5_MolT5	0.768
ProtT5_MACC	0.745
ProtT5_Mole-BERT	0.765
ProtT5_Morgan	0.725
ProtT5_RDKitFP	0.676
ESM2_MolT5-MACC	0.747
ESM2_MolT5	0.763
ESM2_MACC	0.749
ESM2_Morgan	0.734
ESM2_RDKitFP	0.701
UniKP	0.805
DLKcat	0.593

## Sheet: figs.8c
	RMSE
CataPro (extra tree)	0.869
CataPro+SaProt	0.916
CataPro	0.922
ProtT5-SaProt_MolT5	0.915
ProtT5_MolT5	0.947
ProtT5_MACC	0.986
ProtT5_Mole-BERT	0.954
ProtT5_Morgan	1.026
ProtT5_RDKitFP	1.104
ESM2_MolT5-MACC	0.984
ESM2_MolT5	0.958
ESM2_MACC	0.981
ESM2_Morgan	1.009
ESM2_RDKitFP	1.062
UniKP	0.88
DLKcat	1.199

## Sheet: figs.8d
	PCC
CataPro (extra tree)	0.814
CataPro+SaProt	0.8
CataPro	0.8
ProtT5-SaProt_MolT5	0.798
ProtT5_MolT5	0.801
ProtT5_MACC	0.799
ProtT5_Mole-BERT	0.788
ProtT5_Morgan	0.774
ProtT5_RDKitFP	0.73
ESM2_MolT5-MACC	0.8
ESM2_MolT5	0.799
ESM2_MACC	0.792
ESM2_Morgan	0.781
ESM2_RDKitFP	0.753
UniKP	0.796
DLKcat	0.747

## Sheet: figs.8e
	SCC
CataPro (extra tree)	0.809
CataPro+SaProt	0.791
CataPro	0.791
ProtT5-SaProt_MolT5	0.789
ProtT5_MolT5	0.793
ProtT5_MACC	0.79
ProtT5_Mole-BERT	0.781
ProtT5_Morgan	0.769
ProtT5_RDKitFP	0.728
ESM2_MolT5-MACC	0.791
ESM2_MolT5	0.791
ESM2_MACC	0.783
ESM2_Morgan	0.773
ESM2_RDKitFP	0.748
UniKP	0.789
DLKcat	0.738

## Sheet: figs.8f
	RMSE
CataPro (extra tree)	0.748
CataPro+SaProt	0.773
CataPro	0.774
ProtT5-SaProt_MolT5	0.777
ProtT5_MolT5	0.772
ProtT5_MACC	0.775
ProtT5_Mole-BERT	0.793
ProtT5_Morgan	0.818
ProtT5_RDKitFP	0.88
ESM2_MolT5-MACC	0.774
ESM2_MolT5	0.774
ESM2_MACC	0.787
ESM2_Morgan	0.806
ESM2_RDKitFP	0.848
UniKP	0.787
DLKcat	0.859
