# Supplementary material for: Robust enzyme discovery and engineering with deep learning using CataPro
Source: Nat Commun. 2025 Mar 20;16:2736. doi: 10.1038/s41467-025-58038-4 (PMC11923063; doi:10.1038/s41467-025-58038-4)
Supplement: Supplementary file 7 — Source Data [file 41467_2025_58038_MOESM7_ESM.zip › Source Data/Figs9.xlsx]

## Sheet: figs.9a
	R2
0-40%	0.133
40-80%	0.351
80-99%	0.497
99-100%	0.451

## Sheet: figs.9b
	R2
0-40%	0.333
40-80%	0.568
80-99%	0.726
99-100%	0.527
